# Supplementary material for: Mycoplasma genitalium and M. pneumoniae Regulate a Distinct Set of Protein-Coding Genes in Epithelial Cells
Source: Front Immunol. 2021 Oct 11;12:738431. doi: 10.3389/fimmu.2021.738431 (PMC8544821; doi:10.3389/fimmu.2021.738431)
Supplement: Supplementary file 2 [file DataSheet_2.xlsx]

## Sheet: Mp_upregulated_TFBS_output
Category	Term	Count	%	PValue	Genes	List Total	Pop Hits	Pop Total	Fold Enrichment	Bonferroni	Benjamini	FDR
UCSC_TFBS	NFKAPPAB	238	33.474	0.000123917	ENSG00000106565, ENSG00000272916, ENSG00000137868, ENSG00000186918, ENSG00000167281, ENSG00000151136, ENSG00000143512, ENSG00000115274, ENSG00000185033, ENSG00000223510, ENSG00000146221, ENSG00000089101, ENSG00000103056, ENSG00000150394, ENSG00000174145, ENSG00000178860, ENSG00000111344, ENSG00000267673, ENSG00000157343, ENSG00000118322, ENSG00000244694, ENSG00000117322, ENSG00000008323, ENSG0000…	668	6011	20726	1.22848	0.0216958	0.0130636	0.0116613
UCSC_TFBS	EGR3	125	17.5809	0.000147611	ENSG00000272916, ENSG00000112964, ENSG00000186918, ENSG00000149451, ENSG00000143590, ENSG00000167281, ENSG00000115274, ENSG00000168772, ENSG00000204952, ENSG00000146221, ENSG00000213780, ENSG00000049283, ENSG00000180767, ENSG00000277775, ENSG00000015285, ENSG00000131096, ENSG00000104419, ENSG00000196557, ENSG00000130287, ENSG00000172247, ENSG00000102878, ENSG00000121297, ENSG00000185668, ENSG0000…	668	2818	20726	1.37628	0.0257907	0.0130636	0.0116613
UCSC_TFBS	NGFIC	201	28.27	0.000462874	ENSG00000173040, ENSG00000105479, ENSG00000272916, ENSG00000150281, ENSG00000167281, ENSG00000115274, ENSG00000185033, ENSG00000146221, ENSG00000089101, ENSG00000103056, ENSG00000150394, ENSG00000070731, ENSG00000174145, ENSG00000186907, ENSG00000131096, ENSG00000111344, ENSG00000267673, ENSG00000243244, ENSG00000102878, ENSG00000121297, ENSG00000125531, ENSG00000197153, ENSG00000170476, ENSG0000…	668	5054	20726	1.23396	0.0786798	0.0273096	0.024378
UCSC_TFBS	NRSF	338	47.5387	0.000947303	ENSG00000105479, ENSG00000272916, ENSG00000137868, ENSG00000186918, ENSG00000160408, ENSG00000150281, ENSG00000167281, ENSG00000005981, ENSG00000264058, ENSG00000115274, ENSG00000146221, ENSG00000231256, ENSG00000107099, ENSG00000089101, ENSG00000154080, ENSG00000146469, ENSG00000150394, ENSG00000066230, ENSG00000186907, ENSG00000111344, ENSG00000205078, ENSG00000267673, ENSG00000243244, ENSG0000…	668	9234	20726	1.13571	0.154437	0.0293987	0.0262429
UCSC_TFBS	CREL	116	16.315	0.000981088	ENSG00000100060, ENSG00000260097, ENSG00000105996, ENSG00000149451, ENSG00000197410, ENSG00000172350, ENSG00000105639, ENSG00000167281, ENSG00000005981, ENSG00000007402, ENSG00000151136, ENSG00000138395, ENSG00000223510, ENSG00000168772, ENSG00000136250, ENSG00000107099, ENSG00000213780, ENSG00000102001, ENSG00000150394, ENSG00000102230, ENSG00000066230, ENSG00000002745, ENSG00000152292, ENSG0000…	668	2707	20726	1.32956	0.159483	0.0293987	0.0262429
UCSC_TFBS	LYF1	250	35.1617	0.00114935	ENSG00000272916, ENSG00000137868, ENSG00000150281, ENSG00000167281, ENSG00000150722, ENSG00000154645, ENSG00000005981, ENSG00000151136, ENSG00000138395, ENSG00000125409, ENSG00000146221, ENSG00000107099, ENSG00000089101, ENSG00000154080, ENSG00000167964, ENSG00000103056, ENSG00000150394, ENSG00000066230, ENSG00000070731, ENSG00000131096, ENSG00000111344, ENSG00000118322, ENSG00000117322, ENSG0000…	668	6589	20726	1.17723	0.184172	0.0293987	0.0262429
UCSC_TFBS	GATA3	158	22.2222	0.00116266	ENSG00000132698, ENSG00000213782, ENSG00000100060, ENSG00000272916, ENSG00000137868, ENSG00000186918, ENSG00000172350, ENSG00000143590, ENSG00000150281, ENSG00000167281, ENSG00000163082, ENSG00000150722, ENSG00000005981, ENSG00000007402, ENSG00000138395, ENSG00000168772, ENSG00000165309, ENSG00000089101, ENSG00000186648, ENSG00000213780, ENSG00000102003, ENSG00000154080, ENSG00000164972, ENSG0000…	668	3901	20726	1.25667	0.186094	0.0293987	0.0262429
UCSC_TFBS	CP2	251	35.3024	0.00246862	ENSG00000173040, ENSG00000272916, ENSG00000137868, ENSG00000197496, ENSG00000186918, ENSG00000150281, ENSG00000167281, ENSG00000086506, ENSG00000138395, ENSG00000115274, ENSG00000185033, ENSG00000146221, ENSG00000165309, ENSG00000089101, ENSG00000103056, ENSG00000150394, ENSG00000066230, ENSG00000186907, ENSG00000131096, ENSG00000111344, ENSG00000205078, ENSG00000267673, ENSG00000243244, ENSG0000…	668	6703	20726	1.16183	0.354343	0.0546183	0.0487553
UCSC_TFBS	GR	325	45.7103	0.00367107	ENSG00000272916, ENSG00000186918, ENSG00000167281, ENSG00000150722, ENSG00000005981, ENSG00000264058, ENSG00000151136, ENSG00000138395, ENSG00000125409, ENSG00000185033, ENSG00000146221, ENSG00000255346, ENSG00000107099, ENSG00000089101, ENSG00000154080, ENSG00000103056, ENSG00000150394, ENSG00000174145, ENSG00000186907, ENSG00000131096, ENSG00000111344, ENSG00000205078, ENSG00000243244, ENSG0000…	668	9000	20726	1.12042	0.478463	0.0721977	0.0644476
UCSC_TFBS	TAL1BETAITF2	331	46.5541	0.00501034	ENSG00000105479, ENSG00000137868, ENSG00000186918, ENSG00000150281, ENSG00000167281, ENSG00000154645, ENSG00000005981, ENSG00000151136, ENSG00000273331, ENSG00000115274, ENSG00000223510, ENSG00000146221, ENSG00000165309, ENSG00000107099, ENSG00000089101, ENSG00000154080, ENSG00000150394, ENSG00000066230, ENSG00000070731, ENSG00000174145, ENSG00000186907, ENSG00000131096, ENSG00000111344, ENSG0000…	668	9226	20726	1.11315	0.588958	0.0844066	0.075346
UCSC_TFBS	HNF4	299	42.0534	0.00542467	ENSG00000106565, ENSG00000272916, ENSG00000137868, ENSG00000150281, ENSG00000167281, ENSG00000005981, ENSG00000086506, ENSG00000264058, ENSG00000138395, ENSG00000115274, ENSG00000185033, ENSG00000146221, ENSG00000231256, ENSG00000255346, ENSG00000103056, ENSG00000236279, ENSG00000066230, ENSG00000174145, ENSG00000131096, ENSG00000118322, ENSG00000244694, ENSG00000117322, ENSG00000010310, ENSG0000…	668	8255	20726	1.12381	0.61817	0.0844066	0.075346
UCSC_TFBS	MYOGNF1	293	41.2096	0.0058041	ENSG00000173040, ENSG00000105479, ENSG00000272916, ENSG00000137868, ENSG00000197496, ENSG00000184619, ENSG00000150281, ENSG00000167281, ENSG00000005981, ENSG00000151136, ENSG00000138395, ENSG00000125409, ENSG00000273331, ENSG00000115274, ENSG00000185033, ENSG00000146221, ENSG00000231256, ENSG00000107099, ENSG00000089101, ENSG00000167964, ENSG00000236279, ENSG00000066230, ENSG00000174145, ENSG0000…	668	8081	20726	1.12497	0.643107	0.0844066	0.075346
UCSC_TFBS	ER	315	44.3038	0.00624698	ENSG00000173040, ENSG00000105479, ENSG00000272916, ENSG00000167281, ENSG00000150722, ENSG00000086506, ENSG00000264058, ENSG00000151136, ENSG00000143512, ENSG00000115274, ENSG00000146221, ENSG00000231256, ENSG00000165309, ENSG00000107099, ENSG00000089101, ENSG00000154080, ENSG00000103056, ENSG00000174145, ENSG00000186907, ENSG00000131096, ENSG00000267673, ENSG00000118322, ENSG00000244694, ENSG0000…	668	8764	20726	1.11519	0.670172	0.0844066	0.075346
UCSC_TFBS	ARP1	295	41.4909	0.00697501	ENSG00000272916, ENSG00000137868, ENSG00000186918, ENSG00000150281, ENSG00000167281, ENSG00000264058, ENSG00000115274, ENSG00000185033, ENSG00000146221, ENSG00000107099, ENSG00000089101, ENSG00000103056, ENSG00000150394, ENSG00000174145, ENSG00000186907, ENSG00000205078, ENSG00000267673, ENSG00000157343, ENSG00000118322, ENSG00000244694, ENSG00000117322, ENSG00000010310, ENSG00000008323, ENSG0000…	668	8167	20726	1.12072	0.710298	0.0844066	0.075346
UCSC_TFBS	MAZR	140	19.6906	0.00715311	ENSG00000132698, ENSG00000100060, ENSG00000272916, ENSG00000244607, ENSG00000172350, ENSG00000143590, ENSG00000150281, ENSG00000167281, ENSG00000007402, ENSG00000151136, ENSG00000168772, ENSG00000204952, ENSG00000146221, ENSG00000089101, ENSG00000186648, ENSG00000213780, ENSG00000102003, ENSG00000102001, ENSG00000277775, ENSG00000103056, ENSG00000243649, ENSG00000015285, ENSG00000186907, ENSG0000…	668	3558	20726	1.22085	0.719351	0.0844066	0.075346
UCSC_TFBS	E47	372	52.3207	0.0103713	ENSG00000173040, ENSG00000105479, ENSG00000272916, ENSG00000186918, ENSG00000160408, ENSG00000150281, ENSG00000167281, ENSG00000154645, ENSG00000264058, ENSG00000151136, ENSG00000125409, ENSG00000144843, ENSG00000273331, ENSG00000185033, ENSG00000146221, ENSG00000231256, ENSG00000107099, ENSG00000089101, ENSG00000154080, ENSG00000167964, ENSG00000103056, ENSG00000150394, ENSG00000174145, ENSG0000…	668	10601	20726	1.08877	0.842022	0.100015	0.0892786
UCSC_TFBS	MYCMAX	385	54.1491	0.0104897	ENSG00000137868, ENSG00000186918, ENSG00000167281, ENSG00000273331, ENSG00000146221, ENSG00000089101, ENSG00000154080, ENSG00000236279, ENSG00000066230, ENSG00000070731, ENSG00000186907, ENSG00000111344, ENSG00000131096, ENSG00000157343, ENSG00000010310, ENSG00000008323, ENSG00000102878, ENSG00000121297, ENSG00000090554, ENSG00000010438, ENSG00000125531, ENSG00000122145, ENSG00000162849, ENSG0000…	668	11009	20726	1.08506	0.845333	0.100015	0.0892786
UCSC_TFBS	HAND1E47	285	40.0844	0.0109859	ENSG00000106565, ENSG00000272916, ENSG00000137868, ENSG00000186918, ENSG00000167281, ENSG00000150722, ENSG00000154645, ENSG00000005981, ENSG00000151136, ENSG00000138395, ENSG00000248483, ENSG00000115274, ENSG00000185033, ENSG00000089101, ENSG00000154080, ENSG00000103056, ENSG00000150394, ENSG00000066230, ENSG00000070731, ENSG00000174145, ENSG00000186907, ENSG00000131096, ENSG00000205078, ENSG0000…	668	7926	20726	1.11565	0.858473	0.100015	0.0892786
UCSC_TFBS	NFKB	305	42.8973	0.0111018	ENSG00000105479, ENSG00000272916, ENSG00000137868, ENSG00000167281, ENSG00000005981, ENSG00000151136, ENSG00000138395, ENSG00000144843, ENSG00000143512, ENSG00000115274, ENSG00000146221, ENSG00000107099, ENSG00000089101, ENSG00000103056, ENSG00000150394, ENSG00000178860, ENSG00000111344, ENSG00000267673, ENSG00000243244, ENSG00000157343, ENSG00000118322, ENSG00000244694, ENSG00000117322, ENSG0000…	668	8539	20726	1.10823	0.861379	0.100015	0.0892786
UCSC_TFBS	NFE2	221	31.083	0.0113011	ENSG00000272916, ENSG00000137868, ENSG00000167281, ENSG00000150722, ENSG00000151136, ENSG00000138395, ENSG00000125409, ENSG00000144843, ENSG00000185033, ENSG00000146221, ENSG00000089101, ENSG00000167964, ENSG00000103056, ENSG00000150394, ENSG00000186907, ENSG00000178860, ENSG00000131096, ENSG00000111344, ENSG00000157343, ENSG00000118322, ENSG00000008323, ENSG00000070729, ENSG00000166086, ENSG0000…	668	5995	20726	1.14378	0.866236	0.100015	0.0892786
UCSC_TFBS	EGR1	57	8.01688	0.0136051	ENSG00000132698, ENSG00000108823, ENSG00000112964, ENSG00000175189, ENSG00000172350, ENSG00000143590, ENSG00000170374, ENSG00000171462, ENSG00000167281, ENSG00000171189, ENSG00000007402, ENSG00000115596, ENSG00000117016, ENSG00000166432, ENSG00000175938, ENSG00000248483, ENSG00000115274, ENSG00000136250, ENSG00000160179, ENSG00000187017, ENSG00000102003, ENSG00000164972, ENSG00000102001, ENSG0000…	668	1288	20726	1.37309	0.911489	0.114671	0.102362
UCSC_TFBS	MIF1	259	36.4276	0.0161514	ENSG00000173040, ENSG00000272916, ENSG00000167281, ENSG00000005981, ENSG00000086506, ENSG00000138395, ENSG00000115274, ENSG00000185033, ENSG00000146221, ENSG00000231256, ENSG00000165309, ENSG00000255346, ENSG00000107099, ENSG00000089101, ENSG00000154080, ENSG00000103056, ENSG00000150394, ENSG00000186907, ENSG00000111344, ENSG00000267673, ENSG00000243244, ENSG00000118322, ENSG00000171557, ENSG0000…	668	7192	20726	1.11735	0.943985	0.124355	0.111006
UCSC_TFBS	STAT5A	349	49.0858	0.0167396	ENSG00000272916, ENSG00000137868, ENSG00000197496, ENSG00000167281, ENSG00000150722, ENSG00000154645, ENSG00000005981, ENSG00000086506, ENSG00000151136, ENSG00000138395, ENSG00000143512, ENSG00000273331, ENSG00000185033, ENSG00000146221, ENSG00000107099, ENSG00000089101, ENSG00000154080, ENSG00000103056, ENSG00000150394, ENSG00000066230, ENSG00000070731, ENSG00000174145, ENSG00000131096, ENSG0000…	668	9959	20726	1.0873	0.949612	0.124355	0.111006
UCSC_TFBS	HSF1	189	26.5823	0.0168617	ENSG00000173040, ENSG00000106565, ENSG00000066185, ENSG00000100060, ENSG00000272916, ENSG00000105996, ENSG00000244607, ENSG00000149451, ENSG00000197410, ENSG00000150281, ENSG00000167281, ENSG00000150722, ENSG00000154645, ENSG00000005981, ENSG00000007402, ENSG00000151136, ENSG00000170965, ENSG00000138395, ENSG00000143512, ENSG00000273331, ENSG00000248483, ENSG00000115274, ENSG00000168772, ENSG0000…	668	5094	20726	1.15118	0.950707	0.124355	0.111006
UCSC_TFBS	AP2GAMMA	73	10.2672	0.0255864	ENSG00000132698, ENSG00000135406, ENSG00000100060, ENSG00000081818, ENSG00000105996, ENSG00000205683, ENSG00000111432, ENSG00000167281, ENSG00000115596, ENSG00000138798, ENSG00000158008, ENSG00000168772, ENSG00000164778, ENSG00000243708, ENSG00000161940, ENSG00000184925, ENSG00000002745, ENSG00000131096, ENSG00000167371, ENSG00000111344, ENSG00000152977, ENSG00000165194, ENSG00000244731, ENSG0000…	668	1778	20726	1.27388	0.989824	0.176195	0.157282
UCSC_TFBS	HEN1	353	49.6484	0.0267109	ENSG00000173040, ENSG00000106565, ENSG00000105479, ENSG00000272916, ENSG00000137868, ENSG00000186918, ENSG00000167281, ENSG00000154645, ENSG00000086506, ENSG00000264058, ENSG00000138395, ENSG00000144843, ENSG00000248483, ENSG00000185033, ENSG00000146221, ENSG00000165309, ENSG00000089101, ENSG00000103056, ENSG00000150394, ENSG00000186907, ENSG00000178860, ENSG00000131096, ENSG00000111344, ENSG0000…	668	10160	20726	1.078	0.991705	0.176195	0.157282
UCSC_TFBS	NFKAPPAB50	140	19.6906	0.0276215	ENSG00000105479, ENSG00000272916, ENSG00000105996, ENSG00000137868, ENSG00000197496, ENSG00000186918, ENSG00000143590, ENSG00000150281, ENSG00000105639, ENSG00000167281, ENSG00000007402, ENSG00000143512, ENSG00000115274, ENSG00000185033, ENSG00000146221, ENSG00000186648, ENSG00000213780, ENSG00000102003, ENSG00000102230, ENSG00000186907, ENSG00000131096, ENSG00000152977, ENSG00000243244, ENSG0000…	668	3713	20726	1.16988	0.992972	0.176195	0.157282
UCSC_TFBS	PAX2	353	49.6484	0.0284803	ENSG00000106565, ENSG00000105479, ENSG00000272916, ENSG00000137868, ENSG00000150281, ENSG00000167281, ENSG00000154645, ENSG00000264058, ENSG00000151136, ENSG00000138395, ENSG00000125409, ENSG00000143512, ENSG00000115274, ENSG00000185033, ENSG00000146221, ENSG00000231256, ENSG00000107099, ENSG00000089101, ENSG00000154080, ENSG00000103056, ENSG00000150394, ENSG00000236279, ENSG00000066230, ENSG0000…	668	10171	20726	1.07684	0.993989	0.176195	0.157282
UCSC_TFBS	ZID	288	40.5063	0.0288681	ENSG00000173040, ENSG00000272916, ENSG00000137868, ENSG00000197496, ENSG00000150281, ENSG00000167281, ENSG00000150722, ENSG00000151136, ENSG00000138395, ENSG00000115274, ENSG00000146221, ENSG00000165309, ENSG00000089101, ENSG00000167964, ENSG00000103056, ENSG00000150394, ENSG00000236279, ENSG00000186907, ENSG00000267673, ENSG00000243244, ENSG00000118322, ENSG00000244694, ENSG00000008323, ENSG0000…	668	8168	20726	1.094	0.994399	0.176195	0.157282
UCSC_TFBS	PPARA	327	45.9916	0.0329963	ENSG00000105479, ENSG00000272916, ENSG00000137868, ENSG00000197496, ENSG00000186918, ENSG00000150281, ENSG00000167281, ENSG00000154645, ENSG00000005981, ENSG00000151136, ENSG00000143512, ENSG00000273331, ENSG00000115274, ENSG00000185033, ENSG00000107099, ENSG00000089101, ENSG00000154080, ENSG00000167964, ENSG00000146469, ENSG00000103056, ENSG00000066230, ENSG00000174145, ENSG00000186907, ENSG0000…	668	9391	20726	1.08038	0.997365	0.194678	0.173781
UCSC_TFBS	ATF6	276	38.8186	0.0452698	ENSG00000105479, ENSG00000272916, ENSG00000137868, ENSG00000160408, ENSG00000167281, ENSG00000151136, ENSG00000115274, ENSG00000185033, ENSG00000146221, ENSG00000231256, ENSG00000165309, ENSG00000107099, ENSG00000089101, ENSG00000154080, ENSG00000167964, ENSG00000103056, ENSG00000150394, ENSG00000066230, ENSG00000070731, ENSG00000174145, ENSG00000186907, ENSG00000111344, ENSG00000243244, ENSG0000…	668	7879	20726	1.08687	0.999725	0.258476	0.23073
UCSC_TFBS	P300	225	31.6456	0.0486953	ENSG00000173040, ENSG00000105479, ENSG00000272916, ENSG00000197496, ENSG00000186918, ENSG00000150281, ENSG00000167281, ENSG00000150722, ENSG00000154645, ENSG00000086506, ENSG00000138395, ENSG00000146221, ENSG00000089101, ENSG00000103056, ENSG00000150394, ENSG00000236279, ENSG00000186907, ENSG00000111344, ENSG00000267673, ENSG00000243244, ENSG00000118322, ENSG00000244694, ENSG00000010310, ENSG0000…	668	6339	20726	1.10129	0.999855	0.26425	0.235884
UCSC_TFBS	HMX1	273	38.3966	0.050182	ENSG00000272916, ENSG00000137868, ENSG00000186918, ENSG00000150281, ENSG00000264058, ENSG00000151136, ENSG00000138395, ENSG00000143512, ENSG00000273331, ENSG00000185033, ENSG00000146221, ENSG00000255346, ENSG00000107099, ENSG00000089101, ENSG00000154080, ENSG00000167964, ENSG00000103056, ENSG00000150394, ENSG00000236279, ENSG00000066230, ENSG00000174145, ENSG00000186907, ENSG00000267673, ENSG0000…	668	7806	20726	1.08511	0.99989	0.26425	0.235884
UCSC_TFBS	ROAZ	273	38.3966	0.0529601	ENSG00000272916, ENSG00000137868, ENSG00000186918, ENSG00000150281, ENSG00000167281, ENSG00000005981, ENSG00000151136, ENSG00000138395, ENSG00000144843, ENSG00000248483, ENSG00000185033, ENSG00000223510, ENSG00000146221, ENSG00000165309, ENSG00000167964, ENSG00000103056, ENSG00000066230, ENSG00000186907, ENSG00000178860, ENSG00000131096, ENSG00000205078, ENSG00000267673, ENSG00000157343, ENSG0000…	668	7816	20726	1.08372	0.999934	0.26425	0.235884
UCSC_TFBS	AP2REP	267	37.5527	0.0531315	ENSG00000173040, ENSG00000272916, ENSG00000167281, ENSG00000151136, ENSG00000138395, ENSG00000144843, ENSG00000248483, ENSG00000115274, ENSG00000185033, ENSG00000146221, ENSG00000107099, ENSG00000089101, ENSG00000103056, ENSG00000150394, ENSG00000174145, ENSG00000111344, ENSG00000267673, ENSG00000118322, ENSG00000244694, ENSG00000008323, ENSG00000070729, ENSG00000166086, ENSG00000144152, ENSG0000…	668	7633	20726	1.08531	0.999936	0.26425	0.235884
UCSC_TFBS	NFKAPPAB65	135	18.9873	0.0537457	ENSG00000105479, ENSG00000105996, ENSG00000182836, ENSG00000112964, ENSG00000186918, ENSG00000197410, ENSG00000157873, ENSG00000007402, ENSG00000264058, ENSG00000151136, ENSG00000170965, ENSG00000138395, ENSG00000125409, ENSG00000115274, ENSG00000185033, ENSG00000146221, ENSG00000275591, ENSG00000107099, ENSG00000089101, ENSG00000154080, ENSG00000102001, ENSG00000167964, ENSG00000103056, ENSG0000…	668	3661	20726	1.14412	0.999943	0.26425	0.235884
UCSC_TFBS	AP2	154	21.6596	0.0584635	ENSG00000132698, ENSG00000066185, ENSG00000272916, ENSG00000175189, ENSG00000186918, ENSG00000149451, ENSG00000143590, ENSG00000150281, ENSG00000167281, ENSG00000007402, ENSG00000264058, ENSG00000124839, ENSG00000185033, ENSG00000168772, ENSG00000124713, ENSG00000146221, ENSG00000124159, ENSG00000107099, ENSG00000089101, ENSG00000186648, ENSG00000213780, ENSG00000167964, ENSG00000103056, ENSG0000…	668	4236	20726	1.12799	0.999977	0.265223	0.236753
UCSC_TFBS	HOX13	271	38.1153	0.0592673	ENSG00000272916, ENSG00000137868, ENSG00000186918, ENSG00000150281, ENSG00000151136, ENSG00000138395, ENSG00000125409, ENSG00000144843, ENSG00000248483, ENSG00000146221, ENSG00000231256, ENSG00000255346, ENSG00000107099, ENSG00000089101, ENSG00000103056, ENSG00000186907, ENSG00000205078, ENSG00000118322, ENSG00000117322, ENSG00000010310, ENSG00000008323, ENSG00000166086, ENSG00000102878, ENSG0000…	668	7776	20726	1.08131	0.99998	0.265223	0.236753
UCSC_TFBS	IK3	263	36.9902	0.0617469	ENSG00000272916, ENSG00000167281, ENSG00000150722, ENSG00000005981, ENSG00000086506, ENSG00000264058, ENSG00000151136, ENSG00000125409, ENSG00000143512, ENSG00000273331, ENSG00000115274, ENSG00000185033, ENSG00000146221, ENSG00000165309, ENSG00000107099, ENSG00000089101, ENSG00000154080, ENSG00000150394, ENSG00000066230, ENSG00000174145, ENSG00000186907, ENSG00000178860, ENSG00000131096, ENSG0000…	668	7539	20726	1.08238	0.999987	0.265223	0.236753
UCSC_TFBS	COUP	248	34.8805	0.061777	ENSG00000105479, ENSG00000272916, ENSG00000197496, ENSG00000186918, ENSG00000167281, ENSG00000138395, ENSG00000115274, ENSG00000185033, ENSG00000223510, ENSG00000231256, ENSG00000107099, ENSG00000089101, ENSG00000154080, ENSG00000103056, ENSG00000150394, ENSG00000066230, ENSG00000186907, ENSG00000131096, ENSG00000111344, ENSG00000267673, ENSG00000243244, ENSG00000008323, ENSG00000070729, ENSG0000…	668	7081	20726	1.08667	0.999987	0.265223	0.236753
UCSC_TFBS	TAXCREB	324	45.5696	0.0623042	ENSG00000272916, ENSG00000186918, ENSG00000167281, ENSG00000264058, ENSG00000151136, ENSG00000144843, ENSG00000273331, ENSG00000115274, ENSG00000185033, ENSG00000146221, ENSG00000107099, ENSG00000089101, ENSG00000154080, ENSG00000167964, ENSG00000174145, ENSG00000186907, ENSG00000131096, ENSG00000111344, ENSG00000205078, ENSG00000267673, ENSG00000157343, ENSG00000118322, ENSG00000244694, ENSG0000…	668	9417	20726	1.06751	0.999989	0.265223	0.236753
UCSC_TFBS	AHRARNT	314	44.1632	0.0629343	ENSG00000272916, ENSG00000167281, ENSG00000150722, ENSG00000005981, ENSG00000264058, ENSG00000151136, ENSG00000138395, ENSG00000143512, ENSG00000115274, ENSG00000185033, ENSG00000223510, ENSG00000146221, ENSG00000231256, ENSG00000255346, ENSG00000107099, ENSG00000089101, ENSG00000154080, ENSG00000167964, ENSG00000103056, ENSG00000150394, ENSG00000236279, ENSG00000066230, ENSG00000174145, ENSG0000…	668	9110	20726	1.06942	0.99999	0.265223	0.236753
UCSC_TFBS	XBP1	295	41.4909	0.0654016	ENSG00000105479, ENSG00000272916, ENSG00000197496, ENSG00000186918, ENSG00000160408, ENSG00000150281, ENSG00000167281, ENSG00000005981, ENSG00000151136, ENSG00000138395, ENSG00000143512, ENSG00000115274, ENSG00000185033, ENSG00000146221, ENSG00000231256, ENSG00000107099, ENSG00000089101, ENSG00000103056, ENSG00000150394, ENSG00000070731, ENSG00000174145, ENSG00000111344, ENSG00000157343, ENSG0000…	668	8532	20726	1.07278	0.999994	0.269211	0.240313
UCSC_TFBS	NF1	223	31.3643	0.0678878	ENSG00000272916, ENSG00000137868, ENSG00000197496, ENSG00000150281, ENSG00000167281, ENSG00000150722, ENSG00000264058, ENSG00000151136, ENSG00000273331, ENSG00000185033, ENSG00000223510, ENSG00000089101, ENSG00000150394, ENSG00000174145, ENSG00000186907, ENSG00000111344, ENSG00000267673, ENSG00000243244, ENSG00000157343, ENSG00000118322, ENSG00000070729, ENSG00000102878, ENSG00000127241, ENSG0000…	668	6332	20726	1.09271	0.999996	0.273094	0.243779
UCSC_TFBS	SREBP1	358	50.3516	0.0698894	ENSG00000173040, ENSG00000105479, ENSG00000272916, ENSG00000137868, ENSG00000186918, ENSG00000150281, ENSG00000167281, ENSG00000150722, ENSG00000151136, ENSG00000138395, ENSG00000144843, ENSG00000273331, ENSG00000185033, ENSG00000146221, ENSG00000231256, ENSG00000255346, ENSG00000107099, ENSG00000089101, ENSG00000103056, ENSG00000150394, ENSG00000236279, ENSG00000174145, ENSG00000186907, ENSG0000…	668	10495	20726	1.05838	0.999997	0.274898	0.245389
UCSC_TFBS	OLF1	269	37.834	0.0750443	ENSG00000105479, ENSG00000272916, ENSG00000137868, ENSG00000186918, ENSG00000150281, ENSG00000167281, ENSG00000086506, ENSG00000138395, ENSG00000185033, ENSG00000146221, ENSG00000107099, ENSG00000089101, ENSG00000167964, ENSG00000103056, ENSG00000066230, ENSG00000174145, ENSG00000186907, ENSG00000131096, ENSG00000111344, ENSG00000205078, ENSG00000267673, ENSG00000118322, ENSG00000244694, ENSG0000…	668	7761	20726	1.07541	0.999999	0.288757	0.257761
UCSC_TFBS	MZF1	287	40.3657	0.0804721	ENSG00000272916, ENSG00000137868, ENSG00000186918, ENSG00000167281, ENSG00000086506, ENSG00000151136, ENSG00000138395, ENSG00000144843, ENSG00000143512, ENSG00000115274, ENSG00000185033, ENSG00000146221, ENSG00000165309, ENSG00000089101, ENSG00000103056, ENSG00000174145, ENSG00000186907, ENSG00000178860, ENSG00000131096, ENSG00000111344, ENSG00000267673, ENSG00000157343, ENSG00000118322, ENSG0000…	668	8328	20726	1.06925	1	0.301499	0.269135
UCSC_TFBS	CMYB	253	35.5837	0.0827948	ENSG00000173040, ENSG00000272916, ENSG00000137868, ENSG00000150281, ENSG00000167281, ENSG00000005981, ENSG00000264058, ENSG00000138395, ENSG00000125409, ENSG00000144843, ENSG00000143512, ENSG00000115274, ENSG00000185033, ENSG00000146221, ENSG00000165309, ENSG00000255346, ENSG00000089101, ENSG00000154080, ENSG00000167964, ENSG00000150394, ENSG00000070731, ENSG00000174145, ENSG00000186907, ENSG0000…	668	7291	20726	1.07664	1	0.301499	0.269135
UCSC_TFBS	STAT1	236	33.1927	0.0834659	ENSG00000173040, ENSG00000105479, ENSG00000186918, ENSG00000150281, ENSG00000167281, ENSG00000005981, ENSG00000086506, ENSG00000138395, ENSG00000185033, ENSG00000146221, ENSG00000107099, ENSG00000089101, ENSG00000154080, ENSG00000146469, ENSG00000103056, ENSG00000066230, ENSG00000070731, ENSG00000174145, ENSG00000131096, ENSG00000205078, ENSG00000157343, ENSG00000118322, ENSG00000117322, ENSG0000…	668	6771	20726	1.08143	1	0.301499	0.269135
UCSC_TFBS	ZIC2	142	19.9719	0.0868197	ENSG00000106565, ENSG00000272916, ENSG00000112964, ENSG00000167281, ENSG00000007402, ENSG00000143512, ENSG00000273331, ENSG00000115274, ENSG00000146221, ENSG00000185432, ENSG00000107099, ENSG00000089101, ENSG00000186648, ENSG00000213780, ENSG00000049283, ENSG00000164972, ENSG00000243649, ENSG00000015285, ENSG00000174145, ENSG00000104419, ENSG00000244731, ENSG00000196557, ENSG00000130287, ENSG0000…	668	3944	20726	1.1171	1	0.307342	0.27435
UCSC_TFBS	AREB6	504	70.8861	0.0924189	ENSG00000184619, ENSG00000186918, ENSG00000167281, ENSG00000125409, ENSG00000273331, ENSG00000146221, ENSG00000089101, ENSG00000107099, ENSG00000154080, ENSG00000236279, ENSG00000066230, ENSG00000070731, ENSG00000186907, ENSG00000111344, ENSG00000131096, ENSG00000157343, ENSG00000134489, ENSG00000010310, ENSG00000008323, ENSG00000070729, ENSG00000125538, ENSG00000166086, ENSG00000102878, ENSG0000…	668	15152	20726	1.03205	1	0.320748	0.286317
UCSC_TFBS	CREB	254	35.7243	0.095861	ENSG00000150722, ENSG00000005981, ENSG00000144843, ENSG00000115274, ENSG00000185033, ENSG00000146221, ENSG00000231256, ENSG00000107099, ENSG00000089101, ENSG00000167964, ENSG00000146469, ENSG00000103056, ENSG00000174145, ENSG00000186907, ENSG00000111344, ENSG00000118322, ENSG00000070729, ENSG00000125538, ENSG00000121297, ENSG00000090554, ENSG00000125531, ENSG00000197153, ENSG00000162849, ENSG0000…	668	7352	20726	1.07193	1	0.322753	0.288107
UCSC_TFBS	AP1FJ	177	24.8945	0.0971987	ENSG00000106565, ENSG00000066185, ENSG00000100060, ENSG00000244607, ENSG00000175189, ENSG00000186918, ENSG00000149451, ENSG00000197410, ENSG00000172350, ENSG00000143590, ENSG00000150281, ENSG00000105639, ENSG00000118156, ENSG00000007402, ENSG00000151136, ENSG00000170965, ENSG00000185033, ENSG00000136250, ENSG00000146221, ENSG00000148488, ENSG00000107099, ENSG00000089101, ENSG00000213780, ENSG0000…	668	5010	20726	1.09616	1	0.322753	0.288107

## Sheet: Mp_upregulated_KEGG_output
Category	Term	Count	%	PValue	Genes	List Total	Pop Hits	Pop Total	Fold Enrichment	Bonferroni	Benjamini	FDR
KEGG_PATHWAY	hsa04060:Cytokine-cytokine receptor interaction	26	3.65682	6.57743e-07	ENSG00000183625, ENSG00000126353, ENSG00000049249, ENSG00000112964, ENSG00000175189, ENSG00000163739, ENSG00000150281, ENSG00000157873, ENSG00000162891, ENSG00000120659, ENSG00000115590, ENSG00000169245, ENSG00000125965, ENSG00000163823, ENSG00000169429, ENSG00000127743, ENSG00000142224, ENSG00000115604, ENSG00000115008, ENSG00000115009, ENSG00000125538, ENSG00000137077, ENSG00000125735, ENSG0000…	236	243	6879	3.11875	0.000152585	0.000152596	0.000151939
KEGG_PATHWAY	hsa05322:Systemic lupus erythematosus	13	1.82841	0.00201071	ENSG00000197153, ENSG00000196890, ENSG00000242574, ENSG00000244731, ENSG00000099284, ENSG00000184270, ENSG00000274750, ENSG00000143226, ENSG00000224389, ENSG00000183598, ENSG00000275221, ENSG00000277775, ENSG00000276368	236	134	6879	2.82782	0.373091	0.172846	0.172101
KEGG_PATHWAY	hsa05150:Staphylococcus aureus infection	8	1.12518	0.00223507	ENSG00000243649, ENSG00000127241, ENSG00000143226, ENSG00000224389, ENSG00000110876, ENSG00000242574, ENSG00000244731, ENSG00000171557	236	54	6879	4.31827	0.404955	0.172846	0.172101
KEGG_PATHWAY	hsa05321:Inflammatory bowel disease (IBD)	8	1.12518	0.00587746	ENSG00000137462, ENSG00000125538, ENSG00000187554, ENSG00000115604, ENSG00000115008, ENSG00000242574, ENSG00000143365, ENSG00000138378	236	64	6879	3.64354	0.745281	0.326945	0.325536
KEGG_PATHWAY	hsa04964:Proximal tubule bicarbonate reclamation	5	0.703235	0.00704623	ENSG00000066230, ENSG00000129244, ENSG00000188338, ENSG00000105409, ENSG00000124253	236	23	6879	6.33659	0.806119	0.326945	0.325536
KEGG_PATHWAY	hsa04080:Neuroactive ligand-receptor interaction	18	2.53165	0.0135499	ENSG00000126010, ENSG00000158748, ENSG00000112964, ENSG00000160716, ENSG00000004948, ENSG00000164082, ENSG00000171189, ENSG00000134489, ENSG00000196811, ENSG00000204174, ENSG00000145888, ENSG00000117971, ENSG00000010310, ENSG00000082556, ENSG00000145451, ENSG00000010438, ENSG00000125910, ENSG00000179097	236	277	6879	1.89411	0.957788	0.523928	0.52167
KEGG_PATHWAY	hsa00120:Primary bile acid biosynthesis	4	0.562588	0.0187769	ENSG00000146233, ENSG00000135929, ENSG00000138135, ENSG00000168306	236	17	6879	6.85842	0.987694	0.540411	0.538082
KEGG_PATHWAY	hsa05132:Salmonella infection	8	1.12518	0.0228231	ENSG00000125538, ENSG00000015285, ENSG00000187554, ENSG00000163739, ENSG00000115008, ENSG00000163734, ENSG00000176732, ENSG00000169429	236	83	6879	2.80948	0.995282	0.540411	0.538082
KEGG_PATHWAY	hsa04913:Ovarian steroidogenesis	6	0.843882	0.0250484	ENSG00000138061, ENSG00000086696, ENSG00000134716, ENSG00000140459, ENSG00000243708, ENSG00000140465	236	49	6879	3.56918	0.99722	0.540411	0.538082
KEGG_PATHWAY	hsa04062:Chemokine signaling pathway	13	1.82841	0.0251772	ENSG00000183625, ENSG00000126353, ENSG00000015285, ENSG00000163739, ENSG00000105647, ENSG00000105639, ENSG00000115009, ENSG00000169245, ENSG00000137077, ENSG00000268173, ENSG00000129946, ENSG00000163734, ENSG00000163823, ENSG00000169429	236	186	6879	2.03725	0.997304	0.540411	0.538082
KEGG_PATHWAY	hsa04911:Insulin secretion	8	1.12518	0.0256343	ENSG00000105642, ENSG00000080709, ENSG00000129244, ENSG00000105409, ENSG00000006071, ENSG00000159224, ENSG00000091428, ENSG00000102001	236	85	6879	2.74337	0.997582	0.540411	0.538082
KEGG_PATHWAY	hsa04610:Complement and coagulation cascades	7	0.984529	0.0298118	ENSG00000117322, ENSG00000243649, ENSG00000127241, ENSG00000224389, ENSG00000171564, ENSG00000244731, ENSG00000171557	236	69	6879	2.95707	0.999108	0.540411	0.538082
KEGG_PATHWAY	hsa05323:Rheumatoid arthritis	8	1.12518	0.0302817	ENSG00000137462, ENSG00000125538, ENSG00000120659, ENSG00000115008, ENSG00000242574, ENSG00000115009, ENSG00000169429, ENSG00000143387	236	88	6879	2.64985	0.999202	0.540411	0.538082
KEGG_PATHWAY	hsa05134:Legionellosis	6	0.843882	0.0362603	ENSG00000137462, ENSG00000125538, ENSG00000187554, ENSG00000163739, ENSG00000163734, ENSG00000169429	236	54	6879	3.2387	0.99981	0.560827	0.558409
KEGG_PATHWAY	hsa05217:Basal cell carcinoma	6	0.843882	0.0362603	ENSG00000002745, ENSG00000085741, ENSG00000111432, ENSG00000128602, ENSG00000115596, ENSG00000168646	236	54	6879	3.2387	0.99981	0.560827	0.558409
KEGG_PATHWAY	hsa00140:Steroid hormone biosynthesis	6	0.843882	0.0471453	ENSG00000138061, ENSG00000086696, ENSG00000187134, ENSG00000140459, ENSG00000244122, ENSG00000140465	236	58	6879	3.01534	0.999986	0.683608	0.680661
KEGG_PATHWAY	hsa04620:Toll-like receptor signaling pathway	8	1.12518	0.0700332	ENSG00000137462, ENSG00000125538, ENSG00000169245, ENSG00000187554, ENSG00000105647, ENSG00000268173, ENSG00000128604, ENSG00000169429, ENSG00000143387	236	106	6879	2.19987	1	0.831906	0.82832
KEGG_PATHWAY	hsa04064:NF-kappa B signaling pathway	7	0.984529	0.0763578	ENSG00000125538, ENSG00000120659, ENSG00000125735, ENSG00000137077, ENSG00000115085, ENSG00000140379, ENSG00000169429	236	87	6879	2.34527	1	0.831906	0.82832
KEGG_PATHWAY	hsa04640:Hematopoietic cell lineage	7	0.984529	0.0763578	ENSG00000117322, ENSG00000125538, ENSG00000115590, ENSG00000115008, ENSG00000090554, ENSG00000185245, ENSG00000173762	236	87	6879	2.34527	1	0.831906	0.82832
KEGG_PATHWAY	hsa00010:Glycolysis / Gluconeogenesis	6	0.843882	0.0780131	ENSG00000108602, ENSG00000226784, ENSG00000109107, ENSG00000164708, ENSG00000130957, ENSG00000124253	236	67	6879	2.6103	1	0.831906	0.82832
KEGG_PATHWAY	hsa05034:Alcoholism	11	1.54712	0.0808618	ENSG00000184270, ENSG00000189221, ENSG00000274750, ENSG00000197153, ENSG00000196890, ENSG00000129946, ENSG00000183598, ENSG00000275221, ENSG00000099284, ENSG00000277775, ENSG00000276368	236	177	6879	1.81148	1	0.831906	0.82832
KEGG_PATHWAY	hsa04726:Serotonergic synapse	8	1.12518	0.0848859	ENSG00000189221, ENSG00000179477, ENSG00000080709, ENSG00000158748, ENSG00000134716, ENSG00000179097, ENSG00000243708, ENSG00000102001	236	111	6879	2.10078	1	0.831906	0.82832
KEGG_PATHWAY	hsa05144:Malaria	5	0.703235	0.0852163	ENSG00000105664, ENSG00000137462, ENSG00000125538, ENSG00000261371, ENSG00000169429	236	49	6879	2.97432	1	0.831906	0.82832
KEGG_PATHWAY	hsa04976:Bile secretion	6	0.843882	0.0860592	ENSG00000080709, ENSG00000066230, ENSG00000129244, ENSG00000012504, ENSG00000105409, ENSG00000100652	236	69	6879	2.53464	1	0.831906	0.82832
