# Supplementary material for: Mycoplasma genitalium and M. pneumoniae Regulate a Distinct Set of Protein-Coding Genes in Epithelial Cells
Source: Front Immunol. 2021 Oct 11;12:738431. doi: 10.3389/fimmu.2021.738431 (PMC8544821; doi:10.3389/fimmu.2021.738431)
Supplement: Supplementary file 3 [file DataSheet_3.xlsx]

## Sheet: Mg_downregulated_BP_output
Category	Term	Count	%	PValue	Genes	List Total	Pop Hits	Pop Total	Fold Enrichment	Bonferroni	Benjamini	FDR
GOTERM_BP_DIRECT	GO:0007156~homophilic cell adhesion via plasma membrane adhesion molecules	24	4.01338	1.37595e-10	ENSG00000179776, ENSG00000156453, ENSG00000140937, ENSG00000113209, ENSG00000071991, ENSG00000083857, ENSG00000196159, ENSG00000081853, ENSG00000243232, ENSG00000249158, ENSG00000253305, ENSG00000253910, ENSG00000253953, ENSG00000253731, ENSG00000204962, ENSG00000254122, ENSG00000262209, ENSG00000254221, ENSG00000261934, ENSG00000250120, ENSG00000184226, ENSG00000165731, ENSG00000086570, ENSG0000…	481	158	16792	5.30288	3.1702e-07	3.1702e-07	3.16607e-07
GOTERM_BP_DIRECT	GO:0003215~cardiac right ventricle morphogenesis	6	1.00334	1.98948e-05	ENSG00000016082, ENSG00000075223, ENSG00000164532, ENSG00000125378, ENSG00000092969, ENSG00000101384	481	13	16792	16.1126	0.0448033	0.0229188	0.0228889
GOTERM_BP_DIRECT	GO:0007275~multicellular organism development	32	5.35117	0.000103093	ENSG00000095587, ENSG00000108924, ENSG00000113578, ENSG00000120949, ENSG00000135363, ENSG00000134531, ENSG00000188389, ENSG00000144648, ENSG00000131080, ENSG00000171617, ENSG00000142627, ENSG00000162552, ENSG00000127124, ENSG00000105991, ENSG00000021300, ENSG00000270629, ENSG00000111348, ENSG00000095951, ENSG00000154438, ENSG00000264343, ENSG00000054392, ENSG00000271383, ENSG00000184571, ENSG0000…	481	521	16792	2.14422	0.211434	0.0791755	0.0790724
GOTERM_BP_DIRECT	GO:0007155~cell adhesion	29	4.8495	0.000144014	ENSG00000111859, ENSG00000262655, ENSG00000111799, ENSG00000140937, ENSG00000198542, ENSG00000099866, ENSG00000083857, ENSG00000139626, ENSG00000137801, ENSG00000196569, ENSG00000133401, ENSG00000243232, ENSG00000058085, ENSG00000249158, ENSG00000144668, ENSG00000143196, ENSG00000179776, ENSG00000133110, ENSG00000138964, ENSG00000074590, ENSG00000118785, ENSG00000253953, ENSG00000118523, ENSG0000…	481	459	16792	2.20568	0.282393	0.0829522	0.0828442
GOTERM_BP_DIRECT	GO:0051966~regulation of synaptic transmission, glutamatergic	6	1.00334	0.00041055	ENSG00000130477, ENSG00000107984, ENSG00000160145, ENSG00000152822, ENSG00000179603, ENSG00000118432	481	23	16792	9.10711	0.611749	0.189182	0.188935
GOTERM_BP_DIRECT	GO:0030335~positive regulation of cell migration	15	2.50836	0.000846242	ENSG00000157404, ENSG00000108688, ENSG00000170381, ENSG00000075223, ENSG00000196189, ENSG00000113578, ENSG00000137801, ENSG00000058085, ENSG00000142871, ENSG00000078401, ENSG00000010319, ENSG00000165731, ENSG00000125378, ENSG00000122861, ENSG00000169856	481	184	16792	2.84597	0.857807	0.298927	0.298538
GOTERM_BP_DIRECT	GO:0016049~cell growth	8	1.33779	0.00103123	ENSG00000143632, ENSG00000170835, ENSG00000168685, ENSG00000078401, ENSG00000047936, ENSG00000136244, ENSG00000134531, ENSG00000092969	481	56	16792	4.98723	0.907188	0.298927	0.298538
GOTERM_BP_DIRECT	GO:0007267~cell-cell signaling	18	3.01003	0.00105694	ENSG00000104432, ENSG00000108688, ENSG00000043591, ENSG00000156453, ENSG00000083857, ENSG00000139874, ENSG00000134259, ENSG00000138675, ENSG00000156427, ENSG00000142871, ENSG00000118523, ENSG00000078401, ENSG00000102466, ENSG00000072657, ENSG00000122641, ENSG00000180535, ENSG00000124882, ENSG00000092969	481	254	16792	2.47398	0.912531	0.298927	0.298538
GOTERM_BP_DIRECT	GO:0060080~inhibitory postsynaptic potential	4	0.668896	0.00116768	ENSG00000069696, ENSG00000174576, ENSG00000196338, ENSG00000166206	481	8	16792	17.4553	0.932249	0.298927	0.298538
GOTERM_BP_DIRECT	GO:0006954~inflammatory response	23	3.84615	0.00137858	ENSG00000157404, ENSG00000110944, ENSG00000146072, ENSG00000108688, ENSG00000154451, ENSG00000120949, ENSG00000213903, ENSG00000213658, ENSG00000136244, ENSG00000172232, ENSG00000137801, ENSG00000249437, ENSG00000213906, ENSG00000118785, ENSG00000169129, ENSG00000170458, ENSG00000115353, ENSG00000168961, ENSG00000168970, ENSG00000144648, ENSG00000169432, ENSG00000142627, ENSG00000160951	481	379	16792	2.11859	0.958349	0.314616	0.314206
GOTERM_BP_DIRECT	GO:0018108~peptidyl-tyrosine phosphorylation	13	2.17391	0.00150207	ENSG00000157404, ENSG00000096996, ENSG00000198223, ENSG00000113578, ENSG00000138675, ENSG00000156427, ENSG00000185291, ENSG00000185483, ENSG00000142627, ENSG00000275342, ENSG00000182511, ENSG00000165731, ENSG00000124882	481	153	16792	2.96626	0.968676	0.314616	0.314206
GOTERM_BP_DIRECT	GO:0043547~positive regulation of GTPase activity	30	5.01672	0.0018116	ENSG00000215644, ENSG00000108688, ENSG00000109756, ENSG00000198223, ENSG00000113578, ENSG00000175984, ENSG00000204172, ENSG00000138675, ENSG00000156427, ENSG00000185291, ENSG00000095383, ENSG00000196935, ENSG00000169047, ENSG00000117152, ENSG00000123329, ENSG00000162552, ENSG00000157404, ENSG00000043591, ENSG00000111348, ENSG00000214944, ENSG00000161509, ENSG00000105647, ENSG00000135298, ENSG0000…	481	565	16792	1.85366	0.984667	0.347828	0.347375
GOTERM_BP_DIRECT	GO:0071526~semaphorin-plexin signaling pathway	6	1.00334	0.00228943	ENSG00000170381, ENSG00000075223, ENSG00000076356, ENSG00000196189, ENSG00000010319, ENSG00000221866	481	33	16792	6.34738	0.994912	0.405757	0.405228
GOTERM_BP_DIRECT	GO:0050919~negative chemotaxis	6	1.00334	0.00262208	ENSG00000170381, ENSG00000075223, ENSG00000187122, ENSG00000196189, ENSG00000010319, ENSG00000145147	481	34	16792	6.16069	0.99764	0.43152	0.430958
GOTERM_BP_DIRECT	GO:0010976~positive regulation of neuron projection development	9	1.50502	0.00392536	ENSG00000109756, ENSG00000171617, ENSG00000136244, ENSG00000018236, ENSG00000182511, ENSG00000165731, ENSG00000118432, ENSG00000148677, ENSG00000117598	481	89	16792	3.53029	0.999884	0.565252	0.564516
GOTERM_BP_DIRECT	GO:0007565~female pregnancy	9	1.50502	0.00392536	ENSG00000231924, ENSG00000168961, ENSG00000170848, ENSG00000204941, ENSG00000149021, ENSG00000242221, ENSG00000145244, ENSG00000112782, ENSG00000183668	481	89	16792	3.53029	0.999884	0.565252	0.564516
GOTERM_BP_DIRECT	GO:0010193~response to ozone	3	0.501672	0.00470896	ENSG00000149021, ENSG00000078401, ENSG00000130649	481	4	16792	26.183	0.999981	0.638203	0.637372
GOTERM_BP_DIRECT	GO:0060413~atrial septum morphogenesis	4	0.668896	0.00536049	ENSG00000142871, ENSG00000016082, ENSG00000164532, ENSG00000092969	481	13	16792	10.7417	0.999996	0.683611	0.682721
GOTERM_BP_DIRECT	GO:0007166~cell surface receptor signaling pathway	17	2.84281	0.00563742	ENSG00000215644, ENSG00000110900, ENSG00000114638, ENSG00000112414, ENSG00000135298, ENSG00000213928, ENSG00000139874, ENSG00000170458, ENSG00000113494, ENSG00000115353, ENSG00000169621, ENSG00000168685, ENSG00000123901, ENSG00000204577, ENSG00000078401, ENSG00000122641, ENSG00000164128	481	274	16792	2.16599	0.999998	0.683611	0.682721
GOTERM_BP_DIRECT	GO:0022011~myelination in peripheral nervous system	4	0.668896	0.00667915	ENSG00000112414, ENSG00000153902, ENSG00000184486, ENSG00000196569	481	14	16792	9.97446	1	0.769438	0.768437
GOTERM_BP_DIRECT	GO:0046037~GMP metabolic process	4	0.668896	0.00817386	ENSG00000119139, ENSG00000198286, ENSG00000132915, ENSG00000133256	481	15	16792	9.30949	1	0.896789	0.895621
GOTERM_BP_DIRECT	GO:0001755~neural crest cell migration	6	1.00334	0.0089112	ENSG00000016082, ENSG00000170381, ENSG00000075223, ENSG00000196189, ENSG00000010319, ENSG00000165731	481	45	16792	4.65475	1	0.930341	0.92913
GOTERM_BP_DIRECT	GO:0007158~neuron cell-cell adhesion	4	0.668896	0.00984948	ENSG00000170835, ENSG00000021645, ENSG00000165731, ENSG00000196338	481	16	16792	8.72765	1	0.930341	0.92913
GOTERM_BP_DIRECT	GO:0008544~epidermis development	8	1.33779	0.0108447	ENSG00000118523, ENSG00000131080, ENSG00000169594, ENSG00000184486, ENSG00000171403, ENSG00000170523, ENSG00000134531, ENSG00000058085	481	85	16792	3.2857	1	0.930341	0.92913
GOTERM_BP_DIRECT	GO:0048015~phosphatidylinositol-mediated signaling	9	1.50502	0.0110435	ENSG00000157404, ENSG00000169047, ENSG00000105647, ENSG00000113578, ENSG00000143473, ENSG00000156427, ENSG00000134259, ENSG00000138675, ENSG00000124882	481	106	16792	2.96411	1	0.930341	0.92913
GOTERM_BP_DIRECT	GO:0043200~response to amino acid	5	0.83612	0.0112578	ENSG00000118523, ENSG00000110436, ENSG00000078401, ENSG00000136244, ENSG00000249437	481	31	16792	5.63074	1	0.930341	0.92913
GOTERM_BP_DIRECT	GO:0043382~positive regulation of memory T cell differentiation	3	0.501672	0.0113324	ENSG00000110944, ENSG00000117586, ENSG00000096996	481	6	16792	17.4553	1	0.930341	0.92913
GOTERM_BP_DIRECT	GO:0035176~social behavior	6	1.00334	0.0116509	ENSG00000069696, ENSG00000160145, ENSG00000174576, ENSG00000021645, ENSG00000196338, ENSG00000167414	481	48	16792	4.36383	1	0.930341	0.92913
GOTERM_BP_DIRECT	GO:0035082~axoneme assembly	4	0.668896	0.01171	ENSG00000183638, ENSG00000155530, ENSG00000104237, ENSG00000111834	481	17	16792	8.21426	1	0.930341	0.92913
GOTERM_BP_DIRECT	GO:0060384~innervation	4	0.668896	0.0137587	ENSG00000130477, ENSG00000016082, ENSG00000165731, ENSG00000166206	481	18	16792	7.75791	1	1	0.999132
GOTERM_BP_DIRECT	GO:0034765~regulation of ion transmembrane transport	9	1.50502	0.0143095	ENSG00000117013, ENSG00000153253, ENSG00000169432, ENSG00000168263, ENSG00000171385, ENSG00000157551, ENSG00000143473, ENSG00000170049, ENSG00000112782	481	111	16792	2.83059	1	1	0.999132
GOTERM_BP_DIRECT	GO:0007165~signal transduction	47	7.85953	0.0155465	ENSG00000198286, ENSG00000108688, ENSG00000111859, ENSG00000127364, ENSG00000096996, ENSG00000099866, ENSG00000113578, ENSG00000120949, ENSG00000156427, ENSG00000117598, ENSG00000189431, ENSG00000196935, ENSG00000075290, ENSG00000188389, ENSG00000169047, ENSG00000123329, ENSG00000120251, ENSG00000102466, ENSG00000072657, ENSG00000127124, ENSG00000157404, ENSG00000146072, ENSG00000095951, ENSG0000…	481	1161	16792	1.41326	1	1	0.999132
GOTERM_BP_DIRECT	GO:0019233~sensory perception of pain	6	1.00334	0.0161239	ENSG00000166257, ENSG00000169432, ENSG00000078401, ENSG00000152822, ENSG00000118432, ENSG00000164128	481	52	16792	4.02815	1	1	0.999132
GOTERM_BP_DIRECT	GO:0009653~anatomical structure morphogenesis	8	1.33779	0.0162621	ENSG00000142871, ENSG00000131127, ENSG00000113578, ENSG00000083857, ENSG00000156427, ENSG00000124882, ENSG00000105991, ENSG00000169856	481	92	16792	3.0357	1	1	0.999132
GOTERM_BP_DIRECT	GO:0006874~cellular calcium ion homeostasis	8	1.33779	0.0171682	ENSG00000064270, ENSG00000069696, ENSG00000129991, ENSG00000108688, ENSG00000047597, ENSG00000127249, ENSG00000186439, ENSG00000111199	481	93	16792	3.00306	1	1	0.999132
GOTERM_BP_DIRECT	GO:0034220~ion transmembrane transport	13	2.17391	0.0178807	ENSG00000064270, ENSG00000178033, ENSG00000105737, ENSG00000047617, ENSG00000105929, ENSG00000081923, ENSG00000198838, ENSG00000120251, ENSG00000127249, ENSG00000167614, ENSG00000186439, ENSG00000183128, ENSG00000166206	481	210	16792	2.16113	1	1	0.999132
GOTERM_BP_DIRECT	GO:0007169~transmembrane receptor protein tyrosine kinase signaling pathway	8	1.33779	0.0200995	ENSG00000157404, ENSG00000113263, ENSG00000185483, ENSG00000164509, ENSG00000047936, ENSG00000117877, ENSG00000134259, ENSG00000165731	481	96	16792	2.90922	1	1	0.999132
GOTERM_BP_DIRECT	GO:0035094~response to nicotine	5	0.83612	0.020675	ENSG00000198695, ENSG00000078401, ENSG00000163623, ENSG00000139515, ENSG00000118432	481	37	16792	4.71765	1	1	0.999132
GOTERM_BP_DIRECT	GO:0042517~positive regulation of tyrosine phosphorylation of Stat3 protein	5	0.83612	0.0226005	ENSG00000157404, ENSG00000110944, ENSG00000016082, ENSG00000164509, ENSG00000136244	481	38	16792	4.5935	1	1	0.999132
GOTERM_BP_DIRECT	GO:0060078~regulation of postsynaptic membrane potential	4	0.668896	0.0238727	ENSG00000153253, ENSG00000166257, ENSG00000169432, ENSG00000102466	481	22	16792	6.34738	1	1	0.999132
GOTERM_BP_DIRECT	GO:0014066~regulation of phosphatidylinositol 3-kinase signaling	7	1.17057	0.0240805	ENSG00000157404, ENSG00000169047, ENSG00000105647, ENSG00000113578, ENSG00000156427, ENSG00000138675, ENSG00000124882	481	78	16792	3.133	1	1	0.999132
GOTERM_BP_DIRECT	GO:0030199~collagen fibril organization	5	0.83612	0.0246316	ENSG00000111799, ENSG00000164692, ENSG00000060718, ENSG00000143196, ENSG00000092969	481	39	16792	4.47572	1	1	0.999132
GOTERM_BP_DIRECT	GO:0030198~extracellular matrix organization	12	2.00669	0.02559	ENSG00000142871, ENSG00000144668, ENSG00000164692, ENSG00000099866, ENSG00000133110, ENSG00000060718, ENSG00000145681, ENSG00000139626, ENSG00000137801, ENSG00000196569, ENSG00000058085, ENSG00000118785	481	196	16792	2.13738	1	1	0.999132
GOTERM_BP_DIRECT	GO:0002024~diet induced thermogenesis	3	0.501672	0.0256962	ENSG00000043591, ENSG00000111199, ENSG00000112782	481	9	16792	11.6369	1	1	0.999132
GOTERM_BP_DIRECT	GO:0007218~neuropeptide signaling pathway	8	1.33779	0.0257312	ENSG00000169621, ENSG00000109756, ENSG00000108018, ENSG00000123901, ENSG00000213903, ENSG00000213906, ENSG00000139874, ENSG00000164128	481	101	16792	2.7652	1	1	0.999132
GOTERM_BP_DIRECT	GO:0009612~response to mechanical stimulus	6	1.00334	0.0264443	ENSG00000143632, ENSG00000133110, ENSG00000160145, ENSG00000137801, ENSG00000171522, ENSG00000111199	481	59	16792	3.55023	1	1	0.999132
GOTERM_BP_DIRECT	GO:0001503~ossification	7	1.17057	0.0268799	ENSG00000118523, ENSG00000155850, ENSG00000140937, ENSG00000060718, ENSG00000105929, ENSG00000112175, ENSG00000118785	481	80	16792	3.05468	1	1	0.999132
GOTERM_BP_DIRECT	GO:0003148~outflow tract septum morphogenesis	4	0.668896	0.026885	ENSG00000016082, ENSG00000164532, ENSG00000125378, ENSG00000092969	481	23	16792	6.07141	1	1	0.999132
GOTERM_BP_DIRECT	GO:0008284~positive regulation of cell proliferation	22	3.67893	0.0270337	ENSG00000157404, ENSG00000104432, ENSG00000016082, ENSG00000164509, ENSG00000113578, ENSG00000169594, ENSG00000139515, ENSG00000136244, ENSG00000137801, ENSG00000138675, ENSG00000156427, ENSG00000058085, ENSG00000117586, ENSG00000118523, ENSG00000141052, ENSG00000169047, ENSG00000078401, ENSG00000090554, ENSG00000184486, ENSG00000254598, ENSG00000124882, ENSG00000092969	481	466	16792	1.64814	1	1	0.999132
GOTERM_BP_DIRECT	GO:0042102~positive regulation of T cell proliferation	6	1.00334	0.0281952	ENSG00000110944, ENSG00000117586, ENSG00000198286, ENSG00000136244, ENSG00000072274, ENSG00000197646	481	60	16792	3.49106	1	1	0.999132
GOTERM_BP_DIRECT	GO:0045669~positive regulation of osteoblast differentiation	6	1.00334	0.0281952	ENSG00000142871, ENSG00000136244, ENSG00000162552, ENSG00000130055, ENSG00000125378, ENSG00000101384	481	60	16792	3.49106	1	1	0.999132
GOTERM_BP_DIRECT	GO:0006814~sodium ion transport	7	1.17057	0.0283571	ENSG00000050438, ENSG00000153253, ENSG00000166257, ENSG00000169432, ENSG00000158296, ENSG00000139209, ENSG00000169507	481	81	16792	3.01697	1	1	0.999132
GOTERM_BP_DIRECT	GO:0003184~pulmonary valve morphogenesis	3	0.501672	0.0315208	ENSG00000125378, ENSG00000092969, ENSG00000101384	481	10	16792	10.4732	1	1	0.999132
GOTERM_BP_DIRECT	GO:0030155~regulation of cell adhesion	5	0.83612	0.0338322	ENSG00000113494, ENSG00000074590, ENSG00000182511, ENSG00000196569, ENSG00000165731	481	43	16792	4.05937	1	1	0.999132
GOTERM_BP_DIRECT	GO:0019221~cytokine-mediated signaling pathway	9	1.50502	0.0344979	ENSG00000157404, ENSG00000198739, ENSG00000164509, ENSG00000096996, ENSG00000198223, ENSG00000131409, ENSG00000136244, ENSG00000124882, ENSG00000016402	481	131	16792	2.39844	1	1	0.999132
GOTERM_BP_DIRECT	GO:0007399~nervous system development	15	2.50836	0.0369541	ENSG00000156453, ENSG00000249437, ENSG00000138675, ENSG00000243232, ENSG00000249158, ENSG00000075290, ENSG00000166257, ENSG00000171617, ENSG00000204962, ENSG00000160145, ENSG00000102466, ENSG00000250120, ENSG00000122641, ENSG00000167414, ENSG00000101384	481	287	16792	1.8246	1	1	0.999132
GOTERM_BP_DIRECT	GO:0048843~negative regulation of axon extension involved in axon guidance	4	0.668896	0.037075	ENSG00000170381, ENSG00000075223, ENSG00000196189, ENSG00000010319	481	26	16792	5.37086	1	1	0.999132
GOTERM_BP_DIRECT	GO:0007605~sensory perception of sound	9	1.50502	0.037232	ENSG00000117013, ENSG00000060718, ENSG00000091536, ENSG00000178602, ENSG00000105929, ENSG00000081923, ENSG00000105991, ENSG00000166206, ENSG00000112782	481	133	16792	2.36237	1	1	0.999132
GOTERM_BP_DIRECT	GO:0042535~positive regulation of tumor necrosis factor biosynthetic process	3	0.501672	0.0378084	ENSG00000120949, ENSG00000172232, ENSG00000137801	481	11	16792	9.52107	1	1	0.999132
GOTERM_BP_DIRECT	GO:0046849~bone remodeling	3	0.501672	0.0378084	ENSG00000129167, ENSG00000142627, ENSG00000136244	481	11	16792	9.52107	1	1	0.999132
GOTERM_BP_DIRECT	GO:0008217~regulation of blood pressure	6	1.00334	0.0380403	ENSG00000215644, ENSG00000078401, ENSG00000164692, ENSG00000145244, ENSG00000072657, ENSG00000164128	481	65	16792	3.22252	1	1	0.999132
GOTERM_BP_DIRECT	GO:0071356~cellular response to tumor necrosis factor	8	1.33779	0.0384112	ENSG00000108688, ENSG00000146072, ENSG00000078401, ENSG00000187486, ENSG00000133110, ENSG00000136244, ENSG00000137801, ENSG00000148677	481	110	16792	2.53895	1	1	0.999132
GOTERM_BP_DIRECT	GO:0000165~MAPK cascade	14	2.34114	0.0385851	ENSG00000157404, ENSG00000109756, ENSG00000164509, ENSG00000161509, ENSG00000198223, ENSG00000113578, ENSG00000213658, ENSG00000138675, ENSG00000156427, ENSG00000185291, ENSG00000256646, ENSG00000169047, ENSG00000165731, ENSG00000124882	481	262	16792	1.86545	1	1	0.999132
GOTERM_BP_DIRECT	GO:0014065~phosphatidylinositol 3-kinase signaling	4	0.668896	0.040851	ENSG00000169047, ENSG00000105647, ENSG00000078401, ENSG00000144460	481	27	16792	5.17194	1	1	0.999132
GOTERM_BP_DIRECT	GO:0042476~odontogenesis	4	0.668896	0.040851	ENSG00000164692, ENSG00000122641, ENSG00000125378, ENSG00000092969	481	27	16792	5.17194	1	1	0.999132
GOTERM_BP_DIRECT	GO:0035556~intracellular signal transduction	19	3.17726	0.0413884	ENSG00000157404, ENSG00000130477, ENSG00000183638, ENSG00000109756, ENSG00000104237, ENSG00000214944, ENSG00000136267, ENSG00000104814, ENSG00000213658, ENSG00000074590, ENSG00000115896, ENSG00000155974, ENSG00000118523, ENSG00000113263, ENSG00000139151, ENSG00000078401, ENSG00000160145, ENSG00000182177, ENSG00000163545	481	403	16792	1.64591	1	1	0.999132
GOTERM_BP_DIRECT	GO:0030900~forebrain development	5	0.83612	0.0418792	ENSG00000107984, ENSG00000164741, ENSG00000139874, ENSG00000184226, ENSG00000090539	481	46	16792	3.79463	1	1	0.999132
GOTERM_BP_DIRECT	GO:0032729~positive regulation of interferon-gamma production	5	0.83612	0.0418792	ENSG00000110944, ENSG00000117586, ENSG00000170458, ENSG00000016082, ENSG00000096996	481	46	16792	3.79463	1	1	0.999132
GOTERM_BP_DIRECT	GO:0001501~skeletal system development	9	1.50502	0.0431286	ENSG00000140937, ENSG00000111799, ENSG00000164692, ENSG00000142627, ENSG00000133110, ENSG00000145681, ENSG00000112175, ENSG00000092969, ENSG00000090539	481	137	16792	2.2934	1	1	0.999132
GOTERM_BP_DIRECT	GO:0032228~regulation of synaptic transmission, GABAergic	3	0.501672	0.0445276	ENSG00000174576, ENSG00000115896, ENSG00000118432	481	12	16792	8.72765	1	1	0.999132
GOTERM_BP_DIRECT	GO:0055008~cardiac muscle tissue morphogenesis	3	0.501672	0.0445276	ENSG00000159251, ENSG00000164532, ENSG00000148677	481	12	16792	8.72765	1	1	0.999132
GOTERM_BP_DIRECT	GO:0050710~negative regulation of cytokine secretion	3	0.501672	0.0445276	ENSG00000117586, ENSG00000136244, ENSG00000171522	481	12	16792	8.72765	1	1	0.999132
GOTERM_BP_DIRECT	GO:0045860~positive regulation of protein kinase activity	5	0.83612	0.0447813	ENSG00000142871, ENSG00000109756, ENSG00000213658, ENSG00000172232, ENSG00000124882	481	47	16792	3.71389	1	1	0.999132
GOTERM_BP_DIRECT	GO:0060079~excitatory postsynaptic potential	4	0.668896	0.044813	ENSG00000161509, ENSG00000105737, ENSG00000174576, ENSG00000196338	481	28	16792	4.98723	1	1	0.999132
GOTERM_BP_DIRECT	GO:0032689~negative regulation of interferon-gamma production	4	0.668896	0.044813	ENSG00000117586, ENSG00000168961, ENSG00000149021, ENSG00000197646	481	28	16792	4.98723	1	1	0.999132
GOTERM_BP_DIRECT	GO:0040007~growth	4	0.668896	0.044813	ENSG00000144057, ENSG00000112175, ENSG00000122641, ENSG00000125378	481	28	16792	4.98723	1	1	0.999132
GOTERM_BP_DIRECT	GO:0036092~phosphatidylinositol-3-phosphate biosynthetic process	5	0.83612	0.0509144	ENSG00000169047, ENSG00000105647, ENSG00000113578, ENSG00000156427, ENSG00000138675	481	49	16792	3.56231	1	1	0.999132
GOTERM_BP_DIRECT	GO:0030818~negative regulation of cAMP biosynthetic process	3	0.501672	0.0516489	ENSG00000069696, ENSG00000078401, ENSG00000179603	481	13	16792	8.05629	1	1	0.999132
GOTERM_BP_DIRECT	GO:0043303~mast cell degranulation	3	0.501672	0.0516489	ENSG00000157404, ENSG00000213658, ENSG00000100078	481	13	16792	8.05629	1	1	0.999132
GOTERM_BP_DIRECT	GO:0060047~heart contraction	3	0.501672	0.0516489	ENSG00000129991, ENSG00000159251, ENSG00000186439	481	13	16792	8.05629	1	1	0.999132
GOTERM_BP_DIRECT	GO:0032026~response to magnesium ion	3	0.501672	0.0516489	ENSG00000110092, ENSG00000170458, ENSG00000137801	481	13	16792	8.05629	1	1	0.999132
GOTERM_BP_DIRECT	GO:0046854~phosphatidylinositol phosphorylation	7	1.17057	0.0525229	ENSG00000157404, ENSG00000169047, ENSG00000105647, ENSG00000113578, ENSG00000156427, ENSG00000138675, ENSG00000124882	481	94	16792	2.59973	1	1	0.999132
GOTERM_BP_DIRECT	GO:0021915~neural tube development	4	0.668896	0.0532841	ENSG00000075223, ENSG00000076356, ENSG00000142627, ENSG00000165617	481	30	16792	4.65475	1	1	0.999132
GOTERM_BP_DIRECT	GO:0042493~response to drug	15	2.50836	0.0548265	ENSG00000179546, ENSG00000110436, ENSG00000075223, ENSG00000149021, ENSG00000139515, ENSG00000136244, ENSG00000137801, ENSG00000110092, ENSG00000159251, ENSG00000187486, ENSG00000130649, ENSG00000163623, ENSG00000165731, ENSG00000122641, ENSG00000092969	481	304	16792	1.72256	1	1	0.999132
GOTERM_BP_DIRECT	GO:0021985~neurohypophysis development	2	0.334448	0.0563546	ENSG00000171540, ENSG00000184486	481	2	16792	34.9106	1	1	0.999132
GOTERM_BP_DIRECT	GO:0071676~negative regulation of mononuclear cell migration	2	0.334448	0.0563546	ENSG00000145147, ENSG00000112175	481	2	16792	34.9106	1	1	0.999132
GOTERM_BP_DIRECT	GO:0007205~protein kinase C-activating G-protein coupled receptor signaling pathway	4	0.668896	0.0577869	ENSG00000078401, ENSG00000136267, ENSG00000172232, ENSG00000152822	481	31	16792	4.50459	1	1	0.999132
GOTERM_BP_DIRECT	GO:2001241~positive regulation of extrinsic apoptotic signaling pathway in absence of ligand	3	0.501672	0.0591439	ENSG00000165731, ENSG00000122641, ENSG00000092969	481	14	16792	7.48084	1	1	0.999132
GOTERM_BP_DIRECT	GO:0048167~regulation of synaptic plasticity	4	0.668896	0.0624633	ENSG00000061337, ENSG00000109756, ENSG00000174576, ENSG00000102466	481	32	16792	4.36383	1	1	0.999132
GOTERM_BP_DIRECT	GO:0007229~integrin-mediated signaling pathway	7	1.17057	0.0643713	ENSG00000118523, ENSG00000144668, ENSG00000111859, ENSG00000198542, ENSG00000099866, ENSG00000213658, ENSG00000139626	481	99	16792	2.46843	1	1	0.999132
GOTERM_BP_DIRECT	GO:0001953~negative regulation of cell-matrix adhesion	3	0.501672	0.0669854	ENSG00000170381, ENSG00000133110, ENSG00000137801	481	15	16792	6.98212	1	1	0.999132
GOTERM_BP_DIRECT	GO:0015695~organic cation transport	3	0.501672	0.0669854	ENSG00000112499, ENSG00000144671, ENSG00000112077	481	15	16792	6.98212	1	1	0.999132
GOTERM_BP_DIRECT	GO:0042593~glucose homeostasis	7	1.17057	0.0695156	ENSG00000215644, ENSG00000169047, ENSG00000139515, ENSG00000136244, ENSG00000118432, ENSG00000111199, ENSG00000180535	481	101	16792	2.41955	1	1	0.999132
GOTERM_BP_DIRECT	GO:0030154~cell differentiation	20	3.34448	0.0716041	ENSG00000095587, ENSG00000155530, ENSG00000270629, ENSG00000214944, ENSG00000113578, ENSG00000169594, ENSG00000047936, ENSG00000174576, ENSG00000154438, ENSG00000264343, ENSG00000112183, ENSG00000118523, ENSG00000170835, ENSG00000271383, ENSG00000184571, ENSG00000173809, ENSG00000124664, ENSG00000086288, ENSG00000122641, ENSG00000169856	481	462	16792	1.51128	1	1	0.999132
GOTERM_BP_DIRECT	GO:0045787~positive regulation of cell cycle	4	0.668896	0.0723214	ENSG00000110092, ENSG00000092295, ENSG00000090554, ENSG00000092969	481	34	16792	4.10713	1	1	0.999132
GOTERM_BP_DIRECT	GO:0010628~positive regulation of gene expression	13	2.17391	0.0738808	ENSG00000157404, ENSG00000136244, ENSG00000172232, ENSG00000134259, ENSG00000111199, ENSG00000143632, ENSG00000118523, ENSG00000168961, ENSG00000159251, ENSG00000168685, ENSG00000018236, ENSG00000122641, ENSG00000092969	481	262	16792	1.73221	1	1	0.999132
GOTERM_BP_DIRECT	GO:0003203~endocardial cushion morphogenesis	3	0.501672	0.0751477	ENSG00000016082, ENSG00000164532, ENSG00000092969	481	16	16792	6.54574	1	1	0.999132
GOTERM_BP_DIRECT	GO:1903779~regulation of cardiac conduction	5	0.83612	0.0757773	ENSG00000198838, ENSG00000129991, ENSG00000187486, ENSG00000145244, ENSG00000186439	481	56	16792	3.11702	1	1	0.999132
GOTERM_BP_DIRECT	GO:0048565~digestive tract development	4	0.668896	0.0774951	ENSG00000157404, ENSG00000141052, ENSG00000139515, ENSG00000196159	481	35	16792	3.98978	1	1	0.999132
GOTERM_BP_DIRECT	GO:0017158~regulation of calcium ion-dependent exocytosis	4	0.668896	0.0774951	ENSG00000277758, ENSG00000143469, ENSG00000225556, ENSG00000019505	481	35	16792	3.98978	1	1	0.999132
GOTERM_BP_DIRECT	GO:0071346~cellular response to interferon-gamma	5	0.83612	0.0797488	ENSG00000108688, ENSG00000168961, ENSG00000154451, ENSG00000078401, ENSG00000096996	481	57	16792	3.06233	1	1	0.999132
GOTERM_BP_DIRECT	GO:0006959~humoral immune response	5	0.83612	0.0797488	ENSG00000104432, ENSG00000146072, ENSG00000188389, ENSG00000136244, ENSG00000160224	481	57	16792	3.06233	1	1	0.999132
GOTERM_BP_DIRECT	GO:0021524~visceral motor neuron differentiation	2	0.334448	0.083332	ENSG00000016082, ENSG00000164532	481	3	16792	23.2737	1	1	0.999132
GOTERM_BP_DIRECT	GO:0042596~fear response	2	0.334448	0.083332	ENSG00000069696, ENSG00000043591	481	3	16792	23.2737	1	1	0.999132
GOTERM_BP_DIRECT	GO:2000670~positive regulation of dendritic cell apoptotic process	2	0.334448	0.083332	ENSG00000168961, ENSG00000109756	481	3	16792	23.2737	1	1	0.999132
GOTERM_BP_DIRECT	GO:2000105~positive regulation of DNA-dependent DNA replication	2	0.334448	0.083332	ENSG00000112175, ENSG00000125378	481	3	16792	23.2737	1	1	0.999132
GOTERM_BP_DIRECT	GO:0001838~embryonic epithelial tube formation	2	0.334448	0.083332	ENSG00000162552, ENSG00000165731	481	3	16792	23.2737	1	1	0.999132
GOTERM_BP_DIRECT	GO:0033563~dorsal/ventral axon guidance	2	0.334448	0.083332	ENSG00000187323, ENSG00000187122	481	3	16792	23.2737	1	1	0.999132
GOTERM_BP_DIRECT	GO:0042461~photoreceptor cell development	2	0.334448	0.083332	ENSG00000183638, ENSG00000104237	481	3	16792	23.2737	1	1	0.999132
GOTERM_BP_DIRECT	GO:0010921~regulation of phosphatase activity	2	0.334448	0.083332	ENSG00000178125, ENSG00000108465	481	3	16792	23.2737	1	1	0.999132
GOTERM_BP_DIRECT	GO:0032682~negative regulation of chemokine production	2	0.334448	0.083332	ENSG00000168961, ENSG00000142627	481	3	16792	23.2737	1	1	0.999132
GOTERM_BP_DIRECT	GO:0051586~positive regulation of dopamine uptake involved in synaptic transmission	2	0.334448	0.083332	ENSG00000069696, ENSG00000169213	481	3	16792	23.2737	1	1	0.999132
GOTERM_BP_DIRECT	GO:0021834~chemorepulsion involved in embryonic olfactory bulb interneuron precursor migration	2	0.334448	0.083332	ENSG00000187122, ENSG00000145147	481	3	16792	23.2737	1	1	0.999132
GOTERM_BP_DIRECT	GO:0043271~negative regulation of ion transport	2	0.334448	0.083332	ENSG00000118432, ENSG00000127325	481	3	16792	23.2737	1	1	0.999132
GOTERM_BP_DIRECT	GO:0051594~detection of glucose	2	0.334448	0.083332	ENSG00000163623, ENSG00000139515	481	3	16792	23.2737	1	1	0.999132
GOTERM_BP_DIRECT	GO:0060749~mammary gland alveolus development	3	0.501672	0.083606	ENSG00000110092, ENSG00000113494, ENSG00000129167	481	17	16792	6.16069	1	1	0.999132
GOTERM_BP_DIRECT	GO:0042523~positive regulation of tyrosine phosphorylation of Stat5 protein	3	0.501672	0.083606	ENSG00000157404, ENSG00000110944, ENSG00000164509	481	17	16792	6.16069	1	1	0.999132
GOTERM_BP_DIRECT	GO:0007268~chemical synaptic transmission	12	2.00669	0.0843403	ENSG00000130477, ENSG00000115353, ENSG00000179546, ENSG00000113209, ENSG00000161509, ENSG00000110436, ENSG00000165917, ENSG00000120251, ENSG00000164061, ENSG00000152822, ENSG00000139874, ENSG00000158887	481	240	16792	1.74553	1	1	0.999132
GOTERM_BP_DIRECT	GO:0042127~regulation of cell proliferation	10	1.67224	0.084379	ENSG00000157404, ENSG00000113263, ENSG00000146072, ENSG00000109756, ENSG00000072274, ENSG00000143473, ENSG00000074590, ENSG00000182511, ENSG00000122861, ENSG00000101384	481	185	16792	1.88706	1	1	0.999132
GOTERM_BP_DIRECT	GO:0007411~axon guidance	9	1.50502	0.0863454	ENSG00000187323, ENSG00000075223, ENSG00000056277, ENSG00000187122, ENSG00000165606, ENSG00000145147, ENSG00000196569, ENSG00000021645, ENSG00000092969	481	159	16792	1.97607	1	1	0.999132
GOTERM_BP_DIRECT	GO:0006906~vesicle fusion	5	0.83612	0.0879947	ENSG00000277758, ENSG00000143469, ENSG00000225556, ENSG00000254995, ENSG00000019505	481	59	16792	2.95853	1	1	0.999132
GOTERM_BP_DIRECT	GO:0048661~positive regulation of smooth muscle cell proliferation	5	0.83612	0.0922661	ENSG00000078401, ENSG00000136244, ENSG00000137801, ENSG00000124882, ENSG00000125378	481	60	16792	2.90922	1	1	0.999132
GOTERM_BP_DIRECT	GO:0060037~pharyngeal system development	3	0.501672	0.092337	ENSG00000016082, ENSG00000076356, ENSG00000112175	481	18	16792	5.81843	1	1	0.999132
GOTERM_BP_DIRECT	GO:0030049~muscle filament sliding	4	0.668896	0.0939423	ENSG00000143632, ENSG00000129991, ENSG00000159251, ENSG00000183091	481	38	16792	3.6748	1	1	0.999132
GOTERM_BP_DIRECT	GO:0007416~synapse assembly	5	0.83612	0.0966343	ENSG00000170835, ENSG00000113209, ENSG00000164061, ENSG00000021645, ENSG00000196338	481	61	16792	2.86152	1	1	0.999132
GOTERM_BP_DIRECT	GO:0048791~calcium ion-regulated exocytosis of neurotransmitter	4	0.668896	0.0997182	ENSG00000277758, ENSG00000143469, ENSG00000225556, ENSG00000019505	481	39	16792	3.58057	1	1	0.999132
