# Supplementary material for: Mycoplasma genitalium and M. pneumoniae Regulate a Distinct Set of Protein-Coding Genes in Epithelial Cells
Source: Front Immunol. 2021 Oct 11;12:738431. doi: 10.3389/fimmu.2021.738431 (PMC8544821; doi:10.3389/fimmu.2021.738431)
Supplement: Supplementary file 4 [file DataSheet_4.xlsx]

## Sheet: Mg_downregulated_KEGG_output
Category	Term	Count	%	PValue	Genes	List Total	Pop Hits	Pop Total	Fold Enrichment	Bonferroni	Benjamini	FDR
KEGG_PATHWAY	hsa04151:PI3K-Akt signaling pathway	24	4.01338	8.207e-05	ENSG00000157404, ENSG00000104432, ENSG00000105647, ENSG00000113578, ENSG00000060718, ENSG00000139626, ENSG00000136244, ENSG00000137801, ENSG00000134259, ENSG00000196569, ENSG00000138675, ENSG00000156427, ENSG00000185291, ENSG00000058085, ENSG00000118785, ENSG00000110092, ENSG00000113494, ENSG00000144668, ENSG00000169047, ENSG00000168685, ENSG00000164692, ENSG00000142627, ENSG00000102466, ENSG0000…	193	345	6879	2.47948	0.0175716	0.00894881	0.00878309
KEGG_PATHWAY	hsa04080:Neuroactive ligand-receptor interaction	21	3.51171	8.28594e-05	ENSG00000215644, ENSG00000069696, ENSG00000179546, ENSG00000043591, ENSG00000161509, ENSG00000105737, ENSG00000213903, ENSG00000152822, ENSG00000171522, ENSG00000179603, ENSG00000213906, ENSG00000139874, ENSG00000118432, ENSG00000113494, ENSG00000115353, ENSG00000123901, ENSG00000120251, ENSG00000184984, ENSG00000160951, ENSG00000166206, ENSG00000164128	193	277	6879	2.70214	0.0177391	0.00894881	0.00878309
KEGG_PATHWAY	hsa04514:Cell adhesion molecules (CAMs)	12	2.00669	0.00198176	ENSG00000144668, ENSG00000179776, ENSG00000188389, ENSG00000241106, ENSG00000099866, ENSG00000131409, ENSG00000018236, ENSG00000139626, ENSG00000197646, ENSG00000021645, ENSG00000196338, ENSG00000158887	193	142	6879	3.01204	0.348505	0.0969062	0.0951116
KEGG_PATHWAY	hsa04630:Jak-STAT signaling pathway	12	2.00669	0.00233947	ENSG00000110092, ENSG00000110944, ENSG00000113494, ENSG00000104432, ENSG00000168685, ENSG00000105647, ENSG00000096996, ENSG00000198223, ENSG00000136244, ENSG00000213928, ENSG00000016402, ENSG00000185291	193	145	6879	2.94972	0.397047	0.0969062	0.0951116
KEGG_PATHWAY	hsa04360:Axon guidance	11	1.83946	0.00279573	ENSG00000196935, ENSG00000170381, ENSG00000187323, ENSG00000075223, ENSG00000187122, ENSG00000076356, ENSG00000196189, ENSG00000142627, ENSG00000010319, ENSG00000145147, ENSG00000182511	193	127	6879	3.08714	0.453775	0.0969062	0.0951116
KEGG_PATHWAY	hsa04640:Hematopoietic cell lineage	9	1.50502	0.00282381	ENSG00000157404, ENSG00000170458, ENSG00000104432, ENSG00000168685, ENSG00000198223, ENSG00000090554, ENSG00000136244, ENSG00000072274, ENSG00000185291	193	87	6879	3.68715	0.457087	0.0969062	0.0951116
KEGG_PATHWAY	hsa04060:Cytokine-cytokine receptor interaction	16	2.67559	0.00314048	ENSG00000110944, ENSG00000104432, ENSG00000146072, ENSG00000108688, ENSG00000096996, ENSG00000198223, ENSG00000120949, ENSG00000136244, ENSG00000185291, ENSG00000117586, ENSG00000113494, ENSG00000131080, ENSG00000168685, ENSG00000122641, ENSG00000016402, ENSG00000092969	193	243	6879	2.34683	0.493084	0.0969062	0.0951116
KEGG_PATHWAY	hsa05200:Pathways in cancer	21	3.51171	0.00645822	ENSG00000157404, ENSG00000105647, ENSG00000198223, ENSG00000113578, ENSG00000136244, ENSG00000171522, ENSG00000196569, ENSG00000138675, ENSG00000156427, ENSG00000058085, ENSG00000110092, ENSG00000075290, ENSG00000187323, ENSG00000090554, ENSG00000102466, ENSG00000162552, ENSG00000165731, ENSG00000160951, ENSG00000125378, ENSG00000167414, ENSG00000092969	193	393	6879	1.90456	0.753279	0.174372	0.171143
KEGG_PATHWAY	hsa04512:ECM-receptor interaction	8	1.33779	0.0105268	ENSG00000144668, ENSG00000164692, ENSG00000060718, ENSG00000139626, ENSG00000137801, ENSG00000196569, ENSG00000058085, ENSG00000118785	193	87	6879	3.27747	0.898311	0.252643	0.247965
KEGG_PATHWAY	hsa04015:Rap1 signaling pathway	13	2.17391	0.0143235	ENSG00000157404, ENSG00000109756, ENSG00000105647, ENSG00000113578, ENSG00000213658, ENSG00000137801, ENSG00000134259, ENSG00000138675, ENSG00000156427, ENSG00000118432, ENSG00000169885, ENSG00000142627, ENSG00000102466	193	210	6879	2.20644	0.955677	0.309389	0.303659
KEGG_PATHWAY	hsa04014:Ras signaling pathway	13	2.17391	0.0238358	ENSG00000157404, ENSG00000105647, ENSG00000113578, ENSG00000213658, ENSG00000134259, ENSG00000138675, ENSG00000156427, ENSG00000169885, ENSG00000168970, ENSG00000142627, ENSG00000102466, ENSG00000100078, ENSG00000167414	193	226	6879	2.05023	0.994543	0.468048	0.45938
KEGG_PATHWAY	hsa00590:Arachidonic acid metabolism	6	1.00334	0.0270928	ENSG00000197408, ENSG00000186529, ENSG00000163803, ENSG00000168970, ENSG00000130649, ENSG00000100078	193	61	6879	3.50582	0.997349	0.470371	0.46166
KEGG_PATHWAY	hsa05146:Amoebiasis	8	1.33779	0.0283093	ENSG00000170458, ENSG00000105647, ENSG00000164692, ENSG00000060718, ENSG00000136244, ENSG00000196569, ENSG00000058085, ENSG00000092969	193	106	6879	2.69	0.997977	0.470371	0.46166
KEGG_PATHWAY	hsa04950:Maturity onset diabetes of the young	4	0.668896	0.0347295	ENSG00000163623, ENSG00000139515, ENSG00000180535, ENSG00000169856	193	26	6879	5.48346	0.999517	0.535826	0.525904
KEGG_PATHWAY	hsa04744:Phototransduction	4	0.668896	0.0382906	ENSG00000169885, ENSG00000132915, ENSG00000109047, ENSG00000133256	193	27	6879	5.28037	0.999782	0.537077	0.527132
KEGG_PATHWAY	hsa04724:Glutamatergic synapse	8	1.33779	0.0397835	ENSG00000168970, ENSG00000161509, ENSG00000110436, ENSG00000105737, ENSG00000120251, ENSG00000152822, ENSG00000179603, ENSG00000167414	193	114	6879	2.50123	0.999844	0.537077	0.527132
KEGG_PATHWAY	hsa04930:Type II diabetes mellitus	5	0.83612	0.0440927	ENSG00000156510, ENSG00000169047, ENSG00000105647, ENSG00000187486, ENSG00000139515	193	48	6879	3.71276	0.999941	0.540858	0.530842
KEGG_PATHWAY	hsa00591:Linoleic acid metabolism	4	0.668896	0.0459469	ENSG00000163803, ENSG00000168970, ENSG00000130649, ENSG00000100078	193	29	6879	4.91621	0.999961	0.540858	0.530842
KEGG_PATHWAY	hsa05218:Melanoma	6	1.00334	0.0475755	ENSG00000110092, ENSG00000105647, ENSG00000113578, ENSG00000102466, ENSG00000156427, ENSG00000138675	193	71	6879	3.01204	0.999973	0.540858	0.530842
KEGG_PATHWAY	hsa04750:Inflammatory mediator regulation of TRP channels	7	1.17057	0.055631	ENSG00000169885, ENSG00000168970, ENSG00000105647, ENSG00000187688, ENSG00000171522, ENSG00000134259, ENSG00000111199	193	98	6879	2.54589	0.999996	0.587327	0.57645
KEGG_PATHWAY	hsa04390:Hippo signaling pathway	9	1.50502	0.0601107	ENSG00000110092, ENSG00000075290, ENSG00000118523, ENSG00000169435, ENSG00000113578, ENSG00000162552, ENSG00000112175, ENSG00000125378, ENSG00000092969	193	151	6879	2.12439	0.999998	0.587327	0.57645
KEGG_PATHWAY	hsa04510:Focal adhesion	11	1.83946	0.0620866	ENSG00000110092, ENSG00000144668, ENSG00000105647, ENSG00000164692, ENSG00000138964, ENSG00000060718, ENSG00000139626, ENSG00000137801, ENSG00000196569, ENSG00000058085, ENSG00000118785	193	206	6879	1.90324	0.999999	0.587327	0.57645
KEGG_PATHWAY	hsa04020:Calcium signaling pathway	10	1.67224	0.0625394	ENSG00000115353, ENSG00000198838, ENSG00000043591, ENSG00000169885, ENSG00000139151, ENSG00000161509, ENSG00000184984, ENSG00000152822, ENSG00000213906, ENSG00000160951	193	179	6879	1.9912	0.999999	0.587327	0.57645
KEGG_PATHWAY	hsa05410:Hypertrophic cardiomyopathy (HCM)	6	1.00334	0.0661945	ENSG00000144668, ENSG00000129991, ENSG00000159251, ENSG00000136244, ENSG00000139626, ENSG00000092969	193	78	6879	2.74173	1	0.595751	0.584719
KEGG_PATHWAY	hsa04068:FoxO signaling pathway	8	1.33779	0.0804853	ENSG00000110092, ENSG00000147082, ENSG00000169047, ENSG00000168685, ENSG00000105647, ENSG00000136244, ENSG00000152822, ENSG00000092969	193	134	6879	2.12791	1	0.679706	0.667118
KEGG_PATHWAY	hsa04350:TGF-beta signaling pathway	6	1.00334	0.0849632	ENSG00000137801, ENSG00000112175, ENSG00000122641, ENSG00000125378, ENSG00000092969, ENSG00000090539	193	84	6879	2.54589	1	0.679706	0.667118
KEGG_PATHWAY	hsa05414:Dilated cardiomyopathy	6	1.00334	0.0849632	ENSG00000144668, ENSG00000129991, ENSG00000043591, ENSG00000159251, ENSG00000139626, ENSG00000092969	193	84	6879	2.54589	1	0.679706	0.667118
KEGG_PATHWAY	hsa05323:Rheumatoid arthritis	6	1.00334	0.0988758	ENSG00000110944, ENSG00000149968, ENSG00000241106, ENSG00000136244, ENSG00000105929, ENSG00000092969	193	88	6879	2.43017	1	0.762756	0.748631
