# Supplementary material for: Mycoplasma genitalium and M. pneumoniae Regulate a Distinct Set of Protein-Coding Genes in Epithelial Cells
Source: Front Immunol. 2021 Oct 11;12:738431. doi: 10.3389/fimmu.2021.738431 (PMC8544821; doi:10.3389/fimmu.2021.738431)
Supplement: Supplementary file 5 [file DataSheet_5.xlsx]

## Sheet: Mg_downregulated_TFBS_output
Category	Term	Count	%	PValue	Genes	List Total	Pop Hits	Pop Total	Fold Enrichment	Bonferroni	Benjamini	FDR
UCSC_TFBS	BACH1	320	53.5117	2.77537e-14	ENSG00000110944, ENSG00000050438, ENSG00000095587, ENSG00000016082, ENSG00000137869, ENSG00000171540, ENSG00000067798, ENSG00000081853, ENSG00000254806, ENSG00000170454, ENSG00000118432, ENSG00000243232, ENSG00000183091, ENSG00000196604, ENSG00000155974, ENSG00000163362, ENSG00000061337, ENSG00000168497, ENSG00000123901, ENSG00000164692, ENSG00000143196, ENSG00000091536, ENSG00000214595, ENSG0000…	558	8612	20726	1.38015	4.88498e-12	4.88465e-12	3.05291e-13
UCSC_TFBS	LHX3	244	40.8027	5.22982e-12	ENSG00000050438, ENSG00000095587, ENSG00000016082, ENSG00000137869, ENSG00000171540, ENSG00000067798, ENSG00000081853, ENSG00000118432, ENSG00000243232, ENSG00000183091, ENSG00000155974, ENSG00000075290, ENSG00000164692, ENSG00000143196, ENSG00000184984, ENSG00000091536, ENSG00000214595, ENSG00000169903, ENSG00000129204, ENSG00000179397, ENSG00000169594, ENSG00000047936, ENSG00000196159, ENSG0000…	558	6235	20726	1.45357	9.20448e-10	4.60224e-10	2.8764e-11
UCSC_TFBS	SOX5	299	50	1.78134e-11	ENSG00000050438, ENSG00000095587, ENSG00000016082, ENSG00000171540, ENSG00000067798, ENSG00000081853, ENSG00000118432, ENSG00000243232, ENSG00000183091, ENSG00000155974, ENSG00000075290, ENSG00000163362, ENSG00000161180, ENSG00000168497, ENSG00000138271, ENSG00000164692, ENSG00000143196, ENSG00000184984, ENSG00000214595, ENSG00000169903, ENSG00000163803, ENSG00000111348, ENSG00000047936, ENSG0000…	558	8229	20726	1.3496	3.13516e-09	1.04506e-09	6.53159e-11
UCSC_TFBS	CHX10	261	43.6455	3.51938e-10	ENSG00000050438, ENSG00000095587, ENSG00000016082, ENSG00000261587, ENSG00000137869, ENSG00000171540, ENSG00000067798, ENSG00000081853, ENSG00000118432, ENSG00000243232, ENSG00000183091, ENSG00000155974, ENSG00000075290, ENSG00000163362, ENSG00000061337, ENSG00000168497, ENSG00000164692, ENSG00000184984, ENSG00000091536, ENSG00000183638, ENSG00000131778, ENSG00000169594, ENSG00000168263, ENSG0000…	558	7069	20726	1.3714	6.19411e-08	1.54853e-08	9.67829e-10
UCSC_TFBS	HNF3B	257	42.9766	8.3925e-10	ENSG00000095587, ENSG00000016082, ENSG00000171540, ENSG00000067798, ENSG00000081853, ENSG00000118432, ENSG00000183091, ENSG00000155974, ENSG00000075290, ENSG00000131080, ENSG00000164692, ENSG00000214595, ENSG00000016402, ENSG00000111348, ENSG00000161509, ENSG00000159761, ENSG00000047936, ENSG00000196159, ENSG00000172403, ENSG00000253953, ENSG00000163012, ENSG00000169116, ENSG00000149968, ENSG0000…	558	6985	20726	1.36662	1.47708e-07	2.95416e-08	1.84635e-09
UCSC_TFBS	TST1	269	44.9833	2.50999e-09	ENSG00000110944, ENSG00000095587, ENSG00000155850, ENSG00000261587, ENSG00000171540, ENSG00000067798, ENSG00000081853, ENSG00000254806, ENSG00000118432, ENSG00000243232, ENSG00000183091, ENSG00000155974, ENSG00000075290, ENSG00000143512, ENSG00000168497, ENSG00000138271, ENSG00000123901, ENSG00000164692, ENSG00000214595, ENSG00000169903, ENSG00000129204, ENSG00000161509, ENSG00000047936, ENSG0000…	558	7479	20726	1.33595	4.41759e-07	7.36265e-08	4.60166e-09
UCSC_TFBS	S8	276	46.1538	4.33023e-09	ENSG00000050438, ENSG00000095587, ENSG00000016082, ENSG00000261587, ENSG00000137869, ENSG00000171540, ENSG00000067798, ENSG00000081853, ENSG00000118432, ENSG00000243232, ENSG00000183091, ENSG00000155974, ENSG00000075290, ENSG00000163362, ENSG00000168497, ENSG00000138271, ENSG00000164692, ENSG00000184984, ENSG00000091536, ENSG00000214595, ENSG00000278588, ENSG00000169903, ENSG00000111348, ENSG0000…	558	7765	20726	1.32023	7.6212e-07	1.08874e-07	6.80465e-09
UCSC_TFBS	AP1	346	57.8595	5.60386e-09	ENSG00000110944, ENSG00000095587, ENSG00000016082, ENSG00000137869, ENSG00000067798, ENSG00000081853, ENSG00000170454, ENSG00000118432, ENSG00000243232, ENSG00000183091, ENSG00000196604, ENSG00000155974, ENSG00000075290, ENSG00000163362, ENSG00000061337, ENSG00000143512, ENSG00000168497, ENSG00000138271, ENSG00000164692, ENSG00000143196, ENSG00000214595, ENSG00000016402, ENSG00000129204, ENSG0000…	558	10356	20726	1.24098	9.86279e-07	1.23285e-07	7.70531e-09
UCSC_TFBS	RORA2	284	47.4916	1.0473e-08	ENSG00000016082, ENSG00000155850, ENSG00000261587, ENSG00000137869, ENSG00000171540, ENSG00000067798, ENSG00000081853, ENSG00000243232, ENSG00000183091, ENSG00000155974, ENSG00000143632, ENSG00000168497, ENSG00000138271, ENSG00000164692, ENSG00000184984, ENSG00000091536, ENSG00000214595, ENSG00000016402, ENSG00000183638, ENSG00000163803, ENSG00000179397, ENSG00000138964, ENSG00000168263, ENSG0000…	558	8114	20726	1.30006	1.84324e-06	2.04805e-07	1.28003e-08
UCSC_TFBS	RORA1	270	45.1505	1.69334e-08	ENSG00000110944, ENSG00000050438, ENSG00000095587, ENSG00000016082, ENSG00000261587, ENSG00000067798, ENSG00000081853, ENSG00000170454, ENSG00000243232, ENSG00000183091, ENSG00000196604, ENSG00000155974, ENSG00000143632, ENSG00000163362, ENSG00000161180, ENSG00000168497, ENSG00000123901, ENSG00000164692, ENSG00000214595, ENSG00000169903, ENSG00000159761, ENSG00000047936, ENSG00000196159, ENSG0000…	558	7648	20726	1.31129	2.98027e-06	2.52086e-07	1.69334e-08
UCSC_TFBS	FOXD3	216	36.1204	1.70396e-08	ENSG00000095587, ENSG00000016082, ENSG00000171540, ENSG00000067798, ENSG00000081853, ENSG00000118432, ENSG00000183091, ENSG00000155974, ENSG00000161180, ENSG00000168497, ENSG00000164692, ENSG00000143196, ENSG00000169903, ENSG00000183638, ENSG00000111348, ENSG00000159761, ENSG00000196159, ENSG00000172403, ENSG00000002587, ENSG00000253953, ENSG00000169116, ENSG00000187323, ENSG00000254122, ENSG0000…	558	5772	20726	1.38998	2.99897e-06	2.52086e-07	1.70396e-08
UCSC_TFBS	POU6F1	258	43.1438	1.78413e-08	ENSG00000050438, ENSG00000095587, ENSG00000016082, ENSG00000155850, ENSG00000137869, ENSG00000171540, ENSG00000067798, ENSG00000081853, ENSG00000118432, ENSG00000243232, ENSG00000183091, ENSG00000155974, ENSG00000061337, ENSG00000168497, ENSG00000131080, ENSG00000164692, ENSG00000184984, ENSG00000091536, ENSG00000214595, ENSG00000278588, ENSG00000169903, ENSG00000183638, ENSG00000161509, ENSG0000…	558	7227	20726	1.326	3.14006e-06	2.52086e-07	1.78413e-08
UCSC_TFBS	RSRFC4	282	47.1572	1.862e-08	ENSG00000050438, ENSG00000095587, ENSG00000016082, ENSG00000137869, ENSG00000171540, ENSG00000067798, ENSG00000081853, ENSG00000254806, ENSG00000243232, ENSG00000183091, ENSG00000155974, ENSG00000143632, ENSG00000061337, ENSG00000161180, ENSG00000168497, ENSG00000131080, ENSG00000091536, ENSG00000214595, ENSG00000169903, ENSG00000129204, ENSG00000163803, ENSG00000111348, ENSG00000131778, ENSG0000…	558	8084	20726	1.2957	3.27711e-06	2.52086e-07	1.862e-08
UCSC_TFBS	FOXO4	318	53.1773	2.05911e-08	ENSG00000110944, ENSG00000095587, ENSG00000016082, ENSG00000155850, ENSG00000137869, ENSG00000171540, ENSG00000067798, ENSG00000081853, ENSG00000254806, ENSG00000170454, ENSG00000118432, ENSG00000243232, ENSG00000183091, ENSG00000155974, ENSG00000168497, ENSG00000138271, ENSG00000131080, ENSG00000123901, ENSG00000164692, ENSG00000143196, ENSG00000091536, ENSG00000214595, ENSG00000278588, ENSG0000…	558	9405	20726	1.25588	3.62404e-06	2.5886e-07	2.05911e-08
UCSC_TFBS	AML1	428	71.5719	4.39205e-08	ENSG00000261587, ENSG00000016082, ENSG00000137869, ENSG00000171540, ENSG00000067798, ENSG00000081853, ENSG00000254806, ENSG00000170454, ENSG00000196604, ENSG00000075290, ENSG00000168497, ENSG00000131080, ENSG00000143196, ENSG00000091536, ENSG00000214595, ENSG00000179397, ENSG00000111348, ENSG00000163803, ENSG00000161509, ENSG00000169594, ENSG00000159761, ENSG00000168263, ENSG00000104814, ENSG0000…	558	13742	20726	1.15684	7.72998e-06	5.15334e-07	4.39205e-08
UCSC_TFBS	BRACH	319	53.3445	5.79376e-08	ENSG00000110944, ENSG00000095587, ENSG00000016082, ENSG00000155850, ENSG00000261587, ENSG00000137869, ENSG00000171540, ENSG00000067798, ENSG00000081853, ENSG00000254806, ENSG00000243232, ENSG00000183091, ENSG00000075290, ENSG00000161180, ENSG00000164692, ENSG00000188305, ENSG00000184984, ENSG00000091536, ENSG00000214595, ENSG00000278588, ENSG00000169903, ENSG00000129204, ENSG00000163803, ENSG0000…	558	9522	20726	1.24435	1.0197e-05	6.37314e-07	5.79376e-08
UCSC_TFBS	COMP1	292	48.8294	6.28687e-08	ENSG00000050438, ENSG00000095587, ENSG00000016082, ENSG00000155850, ENSG00000261587, ENSG00000137869, ENSG00000171540, ENSG00000067798, ENSG00000081853, ENSG00000254806, ENSG00000170454, ENSG00000243232, ENSG00000183091, ENSG00000075290, ENSG00000061337, ENSG00000143512, ENSG00000138271, ENSG00000164692, ENSG00000188305, ENSG00000091536, ENSG00000214595, ENSG00000278588, ENSG00000129204, ENSG0000…	558	8537	20726	1.27045	1.10648e-05	6.50876e-07	6.28687e-08
UCSC_TFBS	ISRE	263	43.9799	7.12439e-08	ENSG00000095587, ENSG00000016082, ENSG00000171540, ENSG00000067798, ENSG00000081853, ENSG00000254806, ENSG00000170454, ENSG00000243232, ENSG00000183091, ENSG00000155974, ENSG00000075290, ENSG00000163362, ENSG00000168497, ENSG00000138271, ENSG00000184984, ENSG00000091536, ENSG00000214595, ENSG00000169903, ENSG00000016402, ENSG00000183638, ENSG00000196159, ENSG00000172403, ENSG00000165794, ENSG0000…	558	7505	20726	1.30163	1.25388e-05	6.96607e-07	7.12439e-08
UCSC_TFBS	GRE	280	46.8227	8.69005e-08	ENSG00000110944, ENSG00000095587, ENSG00000016082, ENSG00000261587, ENSG00000137869, ENSG00000171540, ENSG00000067798, ENSG00000081853, ENSG00000118432, ENSG00000243232, ENSG00000183091, ENSG00000196604, ENSG00000143632, ENSG00000163362, ENSG00000168497, ENSG00000164692, ENSG00000143196, ENSG00000091536, ENSG00000214595, ENSG00000169903, ENSG00000016402, ENSG00000163803, ENSG00000179397, ENSG0000…	558	8128	20726	1.27955	1.52944e-05	8.04973e-07	8.69005e-08
UCSC_TFBS	NFKB	291	48.6622	1.0284e-07	ENSG00000110944, ENSG00000050438, ENSG00000171540, ENSG00000067798, ENSG00000081853, ENSG00000254806, ENSG00000170454, ENSG00000118432, ENSG00000243232, ENSG00000183091, ENSG00000075290, ENSG00000163362, ENSG00000061337, ENSG00000143512, ENSG00000161180, ENSG00000143196, ENSG00000091536, ENSG00000214595, ENSG00000169903, ENSG00000183638, ENSG00000163803, ENSG00000179397, ENSG00000138964, ENSG0000…	558	8539	20726	1.26581	1.80997e-05	8.3667e-07	1.0284e-07
UCSC_TFBS	HAND1E47	274	45.8194	1.03615e-07	ENSG00000110944, ENSG00000050438, ENSG00000095587, ENSG00000016082, ENSG00000261587, ENSG00000137869, ENSG00000067798, ENSG00000081853, ENSG00000254806, ENSG00000243232, ENSG00000183091, ENSG00000155974, ENSG00000075290, ENSG00000163362, ENSG00000168497, ENSG00000131080, ENSG00000184984, ENSG00000091536, ENSG00000214595, ENSG00000278588, ENSG00000169903, ENSG00000129204, ENSG00000111348, ENSG0000…	558	7926	20726	1.28404	1.82361e-05	8.3667e-07	1.03615e-07
UCSC_TFBS	FREAC7	286	47.8261	1.04584e-07	ENSG00000110944, ENSG00000050438, ENSG00000095587, ENSG00000016082, ENSG00000155850, ENSG00000171540, ENSG00000067798, ENSG00000081853, ENSG00000118432, ENSG00000243232, ENSG00000183091, ENSG00000196604, ENSG00000155974, ENSG00000143632, ENSG00000075290, ENSG00000061337, ENSG00000168497, ENSG00000138271, ENSG00000131080, ENSG00000164692, ENSG00000143196, ENSG00000184984, ENSG00000091536, ENSG0000…	558	8359	20726	1.27085	1.84066e-05	8.3667e-07	1.04584e-07
UCSC_TFBS	FREAC3	254	42.4749	1.14267e-07	ENSG00000016082, ENSG00000171540, ENSG00000067798, ENSG00000081853, ENSG00000170454, ENSG00000118432, ENSG00000243232, ENSG00000183091, ENSG00000155974, ENSG00000143632, ENSG00000143512, ENSG00000161180, ENSG00000168497, ENSG00000131080, ENSG00000164692, ENSG00000143196, ENSG00000184984, ENSG00000214595, ENSG00000016402, ENSG00000183638, ENSG00000163803, ENSG00000179397, ENSG00000111348, ENSG0000…	558	7222	20726	1.30634	2.01108e-05	8.48628e-07	1.14267e-07
UCSC_TFBS	MEIS1BHOXA9	294	49.1639	1.18024e-07	ENSG00000095587, ENSG00000016082, ENSG00000261587, ENSG00000171540, ENSG00000067798, ENSG00000081853, ENSG00000254806, ENSG00000170454, ENSG00000243232, ENSG00000183091, ENSG00000155974, ENSG00000168497, ENSG00000138271, ENSG00000123901, ENSG00000164692, ENSG00000143196, ENSG00000214595, ENSG00000169903, ENSG00000129204, ENSG00000179397, ENSG00000131778, ENSG00000169594, ENSG00000168263, ENSG0000…	558	8659	20726	1.26113	2.07721e-05	8.48628e-07	1.18024e-07
UCSC_TFBS	LMO2COM	336	56.1873	1.20544e-07	ENSG00000110944, ENSG00000050438, ENSG00000095587, ENSG00000016082, ENSG00000137869, ENSG00000171540, ENSG00000067798, ENSG00000081853, ENSG00000254806, ENSG00000170454, ENSG00000118432, ENSG00000243232, ENSG00000183091, ENSG00000155974, ENSG00000075290, ENSG00000061337, ENSG00000161180, ENSG00000168497, ENSG00000138271, ENSG00000164692, ENSG00000091536, ENSG00000214595, ENSG00000278588, ENSG0000…	558	10216	20726	1.22163	2.12155e-05	8.48628e-07	1.20544e-07
UCSC_TFBS	PAX3	260	43.4783	1.55757e-07	ENSG00000110944, ENSG00000050438, ENSG00000016082, ENSG00000171540, ENSG00000081853, ENSG00000254806, ENSG00000183091, ENSG00000155974, ENSG00000143632, ENSG00000075290, ENSG00000163362, ENSG00000061337, ENSG00000143512, ENSG00000161180, ENSG00000168497, ENSG00000123901, ENSG00000143196, ENSG00000091536, ENSG00000214595, ENSG00000278588, ENSG00000163803, ENSG00000111348, ENSG00000131778, ENSG0000…	558	7458	20726	1.29489	2.74128e-05	1.053e-06	1.55757e-07
UCSC_TFBS	CDC5	267	44.6488	1.6154e-07	ENSG00000050438, ENSG00000095587, ENSG00000016082, ENSG00000155850, ENSG00000171540, ENSG00000067798, ENSG00000081853, ENSG00000118432, ENSG00000243232, ENSG00000183091, ENSG00000155974, ENSG00000143512, ENSG00000168497, ENSG00000138271, ENSG00000131080, ENSG00000164692, ENSG00000143196, ENSG00000214595, ENSG00000169903, ENSG00000016402, ENSG00000183638, ENSG00000111348, ENSG00000169594, ENSG0000…	558	7710	20726	1.28629	2.84306e-05	1.053e-06	1.6154e-07
UCSC_TFBS	FOXO3	177	29.5987	1.69106e-07	ENSG00000110427, ENSG00000095587, ENSG00000016082, ENSG00000181982, ENSG00000129167, ENSG00000171540, ENSG00000171385, ENSG00000119121, ENSG00000081853, ENSG00000175984, ENSG00000138311, ENSG00000196569, ENSG00000249853, ENSG00000138675, ENSG00000132334, ENSG00000118432, ENSG00000183091, ENSG00000189233, ENSG00000075290, ENSG00000198739, ENSG00000113494, ENSG00000141052, ENSG00000164692, ENSG0000…	558	4618	20726	1.42364	2.97623e-05	1.06295e-06	1.69106e-07
UCSC_TFBS	HNF1	320	53.5117	2.4383e-07	ENSG00000095587, ENSG00000016082, ENSG00000155850, ENSG00000171540, ENSG00000067798, ENSG00000081853, ENSG00000170454, ENSG00000118432, ENSG00000243232, ENSG00000183091, ENSG00000196604, ENSG00000155974, ENSG00000143632, ENSG00000163362, ENSG00000143512, ENSG00000161180, ENSG00000168497, ENSG00000123901, ENSG00000164692, ENSG00000143196, ENSG00000091536, ENSG00000214595, ENSG00000278588, ENSG0000…	558	9675	20726	1.22851	4.29131e-05	1.4798e-06	2.4383e-07
UCSC_TFBS	HFH3	244	40.8027	2.71674e-07	ENSG00000095587, ENSG00000016082, ENSG00000171540, ENSG00000067798, ENSG00000081853, ENSG00000118432, ENSG00000183091, ENSG00000155974, ENSG00000138271, ENSG00000131080, ENSG00000164692, ENSG00000143196, ENSG00000091536, ENSG00000214595, ENSG00000169903, ENSG00000016402, ENSG00000179397, ENSG00000111348, ENSG00000047936, ENSG00000196159, ENSG00000172403, ENSG00000002587, ENSG00000165794, ENSG0000…	558	6936	20726	1.30666	4.78136e-05	1.5513e-06	2.71674e-07
UCSC_TFBS	FOXO1	247	41.3043	2.77164e-07	ENSG00000050438, ENSG00000095587, ENSG00000155850, ENSG00000171540, ENSG00000067798, ENSG00000081853, ENSG00000118432, ENSG00000243232, ENSG00000183091, ENSG00000075290, ENSG00000061337, ENSG00000168497, ENSG00000131080, ENSG00000164692, ENSG00000214595, ENSG00000169903, ENSG00000129204, ENSG00000163803, ENSG00000161509, ENSG00000047936, ENSG00000196159, ENSG00000172403, ENSG00000165794, ENSG0000…	558	7043	20726	1.30263	4.87796e-05	1.5513e-06	2.77164e-07
UCSC_TFBS	SRF	393	65.7191	2.82055e-07	ENSG00000261587, ENSG00000016082, ENSG00000137869, ENSG00000171540, ENSG00000067798, ENSG00000081853, ENSG00000196604, ENSG00000168497, ENSG00000131080, ENSG00000184984, ENSG00000091536, ENSG00000214595, ENSG00000111348, ENSG00000163803, ENSG00000161509, ENSG00000138964, ENSG00000169594, ENSG00000159761, ENSG00000104814, ENSG00000047936, ENSG00000172403, ENSG00000253953, ENSG00000170458, ENSG0000…	558	12483	20726	1.16938	4.96404e-05	1.5513e-06	2.82055e-07
UCSC_TFBS	TBP	217	36.2876	2.97088e-07	ENSG00000110944, ENSG00000095587, ENSG00000155850, ENSG00000137869, ENSG00000171540, ENSG00000067798, ENSG00000081853, ENSG00000118432, ENSG00000243232, ENSG00000183091, ENSG00000168497, ENSG00000138271, ENSG00000131080, ENSG00000164692, ENSG00000143196, ENSG00000184984, ENSG00000214595, ENSG00000129204, ENSG00000131778, ENSG00000047936, ENSG00000196159, ENSG00000172403, ENSG00000002587, ENSG0000…	558	6005	20726	1.34223	5.22861e-05	1.57261e-06	2.97088e-07
UCSC_TFBS	OCT	271	45.3177	3.038e-07	ENSG00000110944, ENSG00000095587, ENSG00000016082, ENSG00000171540, ENSG00000067798, ENSG00000081853, ENSG00000118432, ENSG00000243232, ENSG00000183091, ENSG00000155974, ENSG00000075290, ENSG00000161180, ENSG00000168497, ENSG00000164692, ENSG00000091536, ENSG00000214595, ENSG00000278588, ENSG00000129204, ENSG00000183638, ENSG00000111348, ENSG00000131778, ENSG00000169594, ENSG00000047936, ENSG0000…	558	7903	20726	1.27367	5.34673e-05	1.57261e-06	3.038e-07
UCSC_TFBS	NKX3A	271	45.3177	3.70667e-07	ENSG00000095587, ENSG00000016082, ENSG00000137869, ENSG00000067798, ENSG00000118432, ENSG00000243232, ENSG00000183091, ENSG00000196604, ENSG00000155974, ENSG00000075290, ENSG00000168497, ENSG00000164692, ENSG00000091536, ENSG00000214595, ENSG00000169903, ENSG00000183638, ENSG00000179397, ENSG00000131778, ENSG00000169594, ENSG00000047936, ENSG00000196159, ENSG00000172403, ENSG00000002587, ENSG0000…	558	7919	20726	1.2711	6.52353e-05	1.86393e-06	3.70667e-07
UCSC_TFBS	SRY	248	41.4716	4.16418e-07	ENSG00000110944, ENSG00000050438, ENSG00000095587, ENSG00000016082, ENSG00000137869, ENSG00000171540, ENSG00000067798, ENSG00000081853, ENSG00000243232, ENSG00000183091, ENSG00000155974, ENSG00000075290, ENSG00000163362, ENSG00000061337, ENSG00000161180, ENSG00000168497, ENSG00000164692, ENSG00000184984, ENSG00000214595, ENSG00000169594, ENSG00000196159, ENSG00000172403, ENSG00000002587, ENSG0000…	558	7110	20726	1.29558	7.32869e-05	2.03582e-06	4.16418e-07
UCSC_TFBS	BACH2	253	42.3077	6.00929e-07	ENSG00000110944, ENSG00000095587, ENSG00000016082, ENSG00000261587, ENSG00000137869, ENSG00000171540, ENSG00000067798, ENSG00000081853, ENSG00000170454, ENSG00000118432, ENSG00000183091, ENSG00000155974, ENSG00000075290, ENSG00000163362, ENSG00000138271, ENSG00000164692, ENSG00000143196, ENSG00000214595, ENSG00000016402, ENSG00000163803, ENSG00000047936, ENSG00000172403, ENSG00000002587, ENSG0000…	558	7316	20726	1.28448	0.000105758	2.85847e-06	6.00929e-07
UCSC_TFBS	CART1	276	46.1538	6.83075e-07	ENSG00000050438, ENSG00000095587, ENSG00000016082, ENSG00000261587, ENSG00000137869, ENSG00000171540, ENSG00000067798, ENSG00000081853, ENSG00000118432, ENSG00000243232, ENSG00000183091, ENSG00000196604, ENSG00000155974, ENSG00000143632, ENSG00000075290, ENSG00000168497, ENSG00000164692, ENSG00000143196, ENSG00000184984, ENSG00000214595, ENSG00000169903, ENSG00000016402, ENSG00000163803, ENSG0000…	558	8149	20726	1.25802	0.000120214	3.16371e-06	6.83075e-07
UCSC_TFBS	BRN2	288	48.1605	1.01054e-06	ENSG00000110944, ENSG00000050438, ENSG00000095587, ENSG00000016082, ENSG00000155850, ENSG00000137869, ENSG00000171540, ENSG00000067798, ENSG00000081853, ENSG00000254806, ENSG00000118432, ENSG00000243232, ENSG00000183091, ENSG00000155974, ENSG00000143632, ENSG00000075290, ENSG00000161180, ENSG00000168497, ENSG00000138271, ENSG00000164692, ENSG00000184984, ENSG00000214595, ENSG00000016402, ENSG0000…	558	8617	20726	1.24142	0.000177839	4.56039e-06	1.01054e-06
UCSC_TFBS	STAT	212	35.4515	1.07557e-06	ENSG00000110944, ENSG00000050438, ENSG00000067798, ENSG00000081853, ENSG00000118432, ENSG00000243232, ENSG00000155974, ENSG00000163362, ENSG00000091536, ENSG00000129204, ENSG00000111348, ENSG00000131778, ENSG00000047936, ENSG00000196159, ENSG00000172403, ENSG00000002587, ENSG00000165794, ENSG00000253953, ENSG00000169116, ENSG00000149968, ENSG00000187323, ENSG00000254122, ENSG00000256660, ENSG0000…	558	5930	20726	1.32789	0.000189283	4.73251e-06	1.07557e-06
UCSC_TFBS	MEF2	406	67.893	1.33109e-06	ENSG00000016082, ENSG00000137869, ENSG00000171540, ENSG00000067798, ENSG00000081853, ENSG00000254806, ENSG00000168497, ENSG00000131080, ENSG00000143196, ENSG00000184984, ENSG00000091536, ENSG00000214595, ENSG00000179397, ENSG00000111348, ENSG00000163803, ENSG00000161509, ENSG00000169594, ENSG00000168263, ENSG00000104814, ENSG00000047936, ENSG00000172403, ENSG00000253953, ENSG00000170458, ENSG0000…	558	13131	20726	1.14844	0.000234245	5.71396e-06	1.33109e-06
UCSC_TFBS	PPARG	441	73.7458	1.64573e-06	ENSG00000261587, ENSG00000016082, ENSG00000137869, ENSG00000171540, ENSG00000067798, ENSG00000081853, ENSG00000254806, ENSG00000170454, ENSG00000196604, ENSG00000075290, ENSG00000168497, ENSG00000131080, ENSG00000143196, ENSG00000184984, ENSG00000091536, ENSG00000214595, ENSG00000111348, ENSG00000163803, ENSG00000161509, ENSG00000138964, ENSG00000169594, ENSG00000159761, ENSG00000168263, ENSG0000…	558	14568	20726	1.1244	0.000289607	6.8964e-06	1.64573e-06
UCSC_TFBS	PBX1	324	54.1806	1.96399e-06	ENSG00000095587, ENSG00000016082, ENSG00000155850, ENSG00000261587, ENSG00000137869, ENSG00000171540, ENSG00000067798, ENSG00000081853, ENSG00000254806, ENSG00000170454, ENSG00000118432, ENSG00000243232, ENSG00000183091, ENSG00000155974, ENSG00000143512, ENSG00000168497, ENSG00000131080, ENSG00000164692, ENSG00000143196, ENSG00000214595, ENSG00000278588, ENSG00000169903, ENSG00000016402, ENSG0000…	558	10004	20726	1.20296	0.000345602	8.03865e-06	1.96399e-06
UCSC_TFBS	IRF2	242	40.4682	2.34933e-06	ENSG00000110944, ENSG00000016082, ENSG00000137869, ENSG00000171540, ENSG00000067798, ENSG00000081853, ENSG00000254806, ENSG00000243232, ENSG00000183091, ENSG00000075290, ENSG00000061337, ENSG00000143512, ENSG00000131080, ENSG00000164692, ENSG00000184984, ENSG00000214595, ENSG00000278588, ENSG00000183638, ENSG00000131778, ENSG00000104814, ENSG00000196159, ENSG00000172403, ENSG00000253953, ENSG0000…	558	7039	20726	1.27698	0.000413396	9.3973e-06	2.34933e-06
UCSC_TFBS	PAX4	423	70.7358	2.47733e-06	ENSG00000261587, ENSG00000016082, ENSG00000137869, ENSG00000171540, ENSG00000067798, ENSG00000081853, ENSG00000254806, ENSG00000170454, ENSG00000196604, ENSG00000075290, ENSG00000168497, ENSG00000143196, ENSG00000184984, ENSG00000091536, ENSG00000214595, ENSG00000163803, ENSG00000161509, ENSG00000169594, ENSG00000159761, ENSG00000104814, ENSG00000047936, ENSG00000172403, ENSG00000253953, ENSG0000…	558	13868	20726	1.13294	0.000435915	9.6891e-06	2.47733e-06
UCSC_TFBS	LYF1	229	38.2943	2.5551e-06	ENSG00000050438, ENSG00000095587, ENSG00000016082, ENSG00000171540, ENSG00000067798, ENSG00000081853, ENSG00000170454, ENSG00000118432, ENSG00000243232, ENSG00000183091, ENSG00000163362, ENSG00000168497, ENSG00000123901, ENSG00000164692, ENSG00000091536, ENSG00000214595, ENSG00000100341, ENSG00000163803, ENSG00000131778, ENSG00000161509, ENSG00000138964, ENSG00000159761, ENSG00000104814, ENSG0000…	558	6589	20726	1.29091	0.000449597	9.77603e-06	2.5551e-06
UCSC_TFBS	TAL1BETAITF2	302	50.5017	3.01021e-06	ENSG00000050438, ENSG00000095587, ENSG00000155850, ENSG00000137869, ENSG00000067798, ENSG00000081853, ENSG00000254806, ENSG00000170454, ENSG00000243232, ENSG00000183091, ENSG00000155974, ENSG00000075290, ENSG00000163362, ENSG00000061337, ENSG00000164692, ENSG00000184984, ENSG00000091536, ENSG00000214595, ENSG00000100341, ENSG00000169903, ENSG00000129204, ENSG00000183638, ENSG00000111348, ENSG0000…	558	9226	20726	1.21584	0.000529657	1.12723e-05	3.01021e-06
UCSC_TFBS	NF1	221	36.9565	3.3431e-06	ENSG00000110944, ENSG00000016082, ENSG00000155850, ENSG00000067798, ENSG00000081853, ENSG00000118432, ENSG00000183091, ENSG00000155974, ENSG00000168497, ENSG00000143196, ENSG00000278588, ENSG00000169903, ENSG00000169594, ENSG00000196159, ENSG00000172403, ENSG00000165794, ENSG00000170458, ENSG00000253953, ENSG00000187323, ENSG00000254122, ENSG00000131409, ENSG00000145244, ENSG00000167614, ENSG0000…	558	6332	20726	1.29638	0.000588213	1.20967e-05	3.3431e-06
UCSC_TFBS	CHOP	274	45.8194	3.36784e-06	ENSG00000110944, ENSG00000050438, ENSG00000016082, ENSG00000155850, ENSG00000171540, ENSG00000067798, ENSG00000081853, ENSG00000254806, ENSG00000170454, ENSG00000243232, ENSG00000183091, ENSG00000163362, ENSG00000143512, ENSG00000168497, ENSG00000123901, ENSG00000164692, ENSG00000188305, ENSG00000091536, ENSG00000214595, ENSG00000163803, ENSG00000179397, ENSG00000169594, ENSG00000159761, ENSG0000…	558	8214	20726	1.23902	0.000592565	1.20967e-05	3.36784e-06
UCSC_TFBS	2021-10-01	473	79.097	3.59655e-06	ENSG00000261587, ENSG00000016082, ENSG00000137869, ENSG00000171540, ENSG00000067798, ENSG00000081853, ENSG00000254806, ENSG00000170454, ENSG00000196604, ENSG00000075290, ENSG00000168497, ENSG00000131080, ENSG00000143196, ENSG00000184984, ENSG00000091536, ENSG00000214595, ENSG00000183638, ENSG00000163803, ENSG00000161509, ENSG00000138964, ENSG00000169594, ENSG00000159761, ENSG00000168263, ENSG0000…	558	15978	20726	1.09956	0.000632793	1.26411e-05	3.59655e-06
UCSC_TFBS	MEIS1AHOXA9	208	34.7826	3.66304e-06	ENSG00000110944, ENSG00000095587, ENSG00000016082, ENSG00000137869, ENSG00000171540, ENSG00000067798, ENSG00000081853, ENSG00000243232, ENSG00000155974, ENSG00000075290, ENSG00000061337, ENSG00000161180, ENSG00000168497, ENSG00000138271, ENSG00000214595, ENSG00000169903, ENSG00000161509, ENSG00000138964, ENSG00000169594, ENSG00000104814, ENSG00000047936, ENSG00000172403, ENSG00000253953, ENSG0000…	558	5889	20726	1.31191	0.000644488	1.26411e-05	3.66304e-06
UCSC_TFBS	MIF1	245	40.9699	4.06455e-06	ENSG00000095587, ENSG00000261587, ENSG00000171540, ENSG00000081853, ENSG00000170454, ENSG00000243232, ENSG00000183091, ENSG00000155974, ENSG00000163362, ENSG00000061337, ENSG00000168497, ENSG00000123901, ENSG00000164692, ENSG00000188305, ENSG00000091536, ENSG00000214595, ENSG00000278588, ENSG00000016402, ENSG00000163803, ENSG00000111348, ENSG00000161509, ENSG00000168263, ENSG00000159761, ENSG0000…	558	7192	20726	1.26531	0.000715107	1.37569e-05	4.06455e-06
UCSC_TFBS	NCX	258	43.1438	4.44417e-06	ENSG00000110944, ENSG00000050438, ENSG00000095587, ENSG00000016082, ENSG00000261587, ENSG00000171540, ENSG00000067798, ENSG00000081853, ENSG00000254806, ENSG00000243232, ENSG00000183091, ENSG00000196604, ENSG00000155974, ENSG00000161180, ENSG00000164692, ENSG00000184984, ENSG00000091536, ENSG00000129204, ENSG00000163803, ENSG00000179397, ENSG00000159761, ENSG00000047936, ENSG00000196159, ENSG0000…	558	7663	20726	1.25055	0.00078187	1.4758e-05	4.44417e-06
UCSC_TFBS	NFKAPPAB	211	35.2843	4.5867e-06	ENSG00000110944, ENSG00000050438, ENSG00000095587, ENSG00000137869, ENSG00000067798, ENSG00000081853, ENSG00000254806, ENSG00000118432, ENSG00000243232, ENSG00000163362, ENSG00000143512, ENSG00000168497, ENSG00000188305, ENSG00000143196, ENSG00000091536, ENSG00000214595, ENSG00000163803, ENSG00000179397, ENSG00000253953, ENSG00000187323, ENSG00000163492, ENSG00000090554, ENSG00000254122, ENSG0000…	558	6011	20726	1.30382	0.000806936	1.49493e-05	4.5867e-06
UCSC_TFBS	TCF11MAFG	296	49.4983	4.75236e-06	ENSG00000016082, ENSG00000155850, ENSG00000171540, ENSG00000067798, ENSG00000081853, ENSG00000170454, ENSG00000243232, ENSG00000183091, ENSG00000196604, ENSG00000155974, ENSG00000075290, ENSG00000163362, ENSG00000061337, ENSG00000123901, ENSG00000164692, ENSG00000188305, ENSG00000143196, ENSG00000091536, ENSG00000214595, ENSG00000100341, ENSG00000169903, ENSG00000016402, ENSG00000129204, ENSG0000…	558	9047	20726	1.21526	0.000836068	1.52076e-05	4.75236e-06
UCSC_TFBS	GATA	257	42.9766	5.80431e-06	ENSG00000110944, ENSG00000095587, ENSG00000016082, ENSG00000171540, ENSG00000067798, ENSG00000254806, ENSG00000243232, ENSG00000183091, ENSG00000155974, ENSG00000075290, ENSG00000163362, ENSG00000061337, ENSG00000161180, ENSG00000168497, ENSG00000131080, ENSG00000164692, ENSG00000188305, ENSG00000016402, ENSG00000163803, ENSG00000111348, ENSG00000138964, ENSG00000159761, ENSG00000047936, ENSG0000…	558	7651	20726	1.24766	0.00102104	1.82421e-05	5.80431e-06
UCSC_TFBS	NKX22	255	42.6421	6.6017e-06	ENSG00000050438, ENSG00000095587, ENSG00000016082, ENSG00000155850, ENSG00000137869, ENSG00000171540, ENSG00000067798, ENSG00000081853, ENSG00000243232, ENSG00000183091, ENSG00000196604, ENSG00000155974, ENSG00000075290, ENSG00000161180, ENSG00000168497, ENSG00000138271, ENSG00000091536, ENSG00000214595, ENSG00000179397, ENSG00000131778, ENSG00000104814, ENSG00000047936, ENSG00000196159, ENSG0000…	558	7591	20726	1.24774	0.00116123	2.03842e-05	6.6017e-06
UCSC_TFBS	NKX61	249	41.6388	7.07142e-06	ENSG00000095587, ENSG00000137869, ENSG00000171540, ENSG00000067798, ENSG00000081853, ENSG00000170454, ENSG00000118432, ENSG00000243232, ENSG00000183091, ENSG00000155974, ENSG00000075290, ENSG00000168497, ENSG00000164692, ENSG00000184984, ENSG00000091536, ENSG00000214595, ENSG00000278588, ENSG00000169903, ENSG00000129204, ENSG00000111348, ENSG00000138964, ENSG00000104814, ENSG00000047936, ENSG0000…	558	7383	20726	1.2527	0.0012438	2.14581e-05	7.07142e-06
UCSC_TFBS	CDP	333	55.6856	7.57821e-06	ENSG00000050438, ENSG00000095587, ENSG00000016082, ENSG00000155850, ENSG00000137869, ENSG00000171540, ENSG00000067798, ENSG00000081853, ENSG00000254806, ENSG00000170454, ENSG00000118432, ENSG00000243232, ENSG00000183091, ENSG00000155974, ENSG00000163362, ENSG00000161180, ENSG00000168497, ENSG00000131080, ENSG00000164692, ENSG00000143196, ENSG00000184984, ENSG00000214595, ENSG00000169903, ENSG0000…	558	10467	20726	1.18169	0.00133288	2.26062e-05	7.57821e-06
UCSC_TFBS	HSF1	182	30.4348	1.20102e-05	ENSG00000110427, ENSG00000095587, ENSG00000181982, ENSG00000148483, ENSG00000171385, ENSG00000067798, ENSG00000081853, ENSG00000254806, ENSG00000138311, ENSG00000196569, ENSG00000138675, ENSG00000243232, ENSG00000132334, ENSG00000111199, ENSG00000196604, ENSG00000143512, ENSG00000169621, ENSG00000161180, ENSG00000164692, ENSG00000091536, ENSG00000143473, ENSG00000214595, ENSG00000162552, ENSG0000…	558	5094	20726	1.32707	0.00211157	3.52299e-05	1.20102e-05
UCSC_TFBS	FREAC4	260	43.4783	1.40751e-05	ENSG00000095587, ENSG00000016082, ENSG00000137869, ENSG00000171540, ENSG00000067798, ENSG00000081853, ENSG00000118432, ENSG00000243232, ENSG00000183091, ENSG00000155974, ENSG00000143512, ENSG00000168497, ENSG00000131080, ENSG00000164692, ENSG00000143196, ENSG00000091536, ENSG00000214595, ENSG00000016402, ENSG00000129204, ENSG00000163803, ENSG00000047936, ENSG00000196159, ENSG00000172403, ENSG0000…	558	7840	20726	1.2318	0.00247416	4.06101e-05	1.40751e-05
UCSC_TFBS	TGIF	242	40.4682	1.5787e-05	ENSG00000110944, ENSG00000050438, ENSG00000095587, ENSG00000016082, ENSG00000261587, ENSG00000137869, ENSG00000171540, ENSG00000067798, ENSG00000081853, ENSG00000254806, ENSG00000170454, ENSG00000118432, ENSG00000243232, ENSG00000183091, ENSG00000155974, ENSG00000143632, ENSG00000168497, ENSG00000123901, ENSG00000164692, ENSG00000091536, ENSG00000214595, ENSG00000016402, ENSG00000111348, ENSG0000…	558	7207	20726	1.24722	0.00277469	4.48148e-05	1.5787e-05
UCSC_TFBS	CDPCR1	224	37.4582	1.67251e-05	ENSG00000095587, ENSG00000155850, ENSG00000171540, ENSG00000067798, ENSG00000081853, ENSG00000170454, ENSG00000243232, ENSG00000183091, ENSG00000155974, ENSG00000075290, ENSG00000131080, ENSG00000164692, ENSG00000143196, ENSG00000184984, ENSG00000214595, ENSG00000169903, ENSG00000129204, ENSG00000161509, ENSG00000169594, ENSG00000104814, ENSG00000047936, ENSG00000196159, ENSG00000253953, ENSG0000…	558	6576	20726	1.26522	0.00293931	4.63409e-05	1.67251e-05
UCSC_TFBS	GATA1	434	72.5753	1.70346e-05	ENSG00000261587, ENSG00000016082, ENSG00000137869, ENSG00000171540, ENSG00000067798, ENSG00000081853, ENSG00000254806, ENSG00000170454, ENSG00000075290, ENSG00000168497, ENSG00000131080, ENSG00000091536, ENSG00000214595, ENSG00000183638, ENSG00000111348, ENSG00000163803, ENSG00000161509, ENSG00000138964, ENSG00000169594, ENSG00000168263, ENSG00000104814, ENSG00000047936, ENSG00000172403, ENSG0000…	558	14489	20726	1.11258	0.00299362	4.63409e-05	1.70346e-05
UCSC_TFBS	PAX2	323	54.0134	1.71145e-05	ENSG00000110944, ENSG00000050438, ENSG00000095587, ENSG00000155850, ENSG00000261587, ENSG00000171540, ENSG00000067798, ENSG00000081853, ENSG00000254806, ENSG00000170454, ENSG00000118432, ENSG00000243232, ENSG00000183091, ENSG00000196604, ENSG00000155974, ENSG00000061337, ENSG00000143512, ENSG00000131080, ENSG00000184984, ENSG00000091536, ENSG00000214595, ENSG00000278588, ENSG00000100341, ENSG0000…	558	10171	20726	1.17956	0.00300765	4.63409e-05	1.71145e-05
UCSC_TFBS	GCNF	316	52.8428	1.77219e-05	ENSG00000110944, ENSG00000050438, ENSG00000095587, ENSG00000016082, ENSG00000155850, ENSG00000067798, ENSG00000081853, ENSG00000243232, ENSG00000183091, ENSG00000196604, ENSG00000143632, ENSG00000075290, ENSG00000163362, ENSG00000061337, ENSG00000161180, ENSG00000168497, ENSG00000164692, ENSG00000188305, ENSG00000143196, ENSG00000091536, ENSG00000214595, ENSG00000278588, ENSG00000100341, ENSG0000…	558	9913	20726	1.18403	0.00311423	4.72585e-05	1.77219e-05
UCSC_TFBS	AREB6	450	75.2508	1.84657e-05	ENSG00000016082, ENSG00000137869, ENSG00000171540, ENSG00000067798, ENSG00000081853, ENSG00000254806, ENSG00000170454, ENSG00000075290, ENSG00000168497, ENSG00000091536, ENSG00000214595, ENSG00000100341, ENSG00000183638, ENSG00000163803, ENSG00000161509, ENSG00000138964, ENSG00000169594, ENSG00000159761, ENSG00000168263, ENSG00000104814, ENSG00000047936, ENSG00000172403, ENSG00000253953, ENSG0000…	558	15152	20726	1.10312	0.00324472	4.83054e-05	1.84657e-05
UCSC_TFBS	NKX25	348	58.194	1.86635e-05	ENSG00000110944, ENSG00000050438, ENSG00000095587, ENSG00000016082, ENSG00000155850, ENSG00000137869, ENSG00000171540, ENSG00000067798, ENSG00000081853, ENSG00000254806, ENSG00000170454, ENSG00000118432, ENSG00000243232, ENSG00000183091, ENSG00000196604, ENSG00000155974, ENSG00000075290, ENSG00000163362, ENSG00000061337, ENSG00000143512, ENSG00000161180, ENSG00000168497, ENSG00000131080, ENSG0000…	558	11123	20726	1.16209	0.00327941	4.83054e-05	1.86635e-05
UCSC_TFBS	NFAT	238	39.7993	1.96027e-05	ENSG00000110944, ENSG00000050438, ENSG00000095587, ENSG00000016082, ENSG00000137869, ENSG00000171540, ENSG00000067798, ENSG00000081853, ENSG00000170454, ENSG00000243232, ENSG00000183091, ENSG00000196604, ENSG00000155974, ENSG00000075290, ENSG00000168497, ENSG00000123901, ENSG00000164692, ENSG00000184984, ENSG00000129204, ENSG00000163803, ENSG00000179397, ENSG00000131778, ENSG00000047936, ENSG0000…	558	7085	20726	1.24772	0.00344416	4.96465e-05	1.96027e-05
UCSC_TFBS	GR	291	48.6622	1.99322e-05	ENSG00000050438, ENSG00000095587, ENSG00000137869, ENSG00000171540, ENSG00000067798, ENSG00000081853, ENSG00000254806, ENSG00000170454, ENSG00000118432, ENSG00000243232, ENSG00000183091, ENSG00000196604, ENSG00000155974, ENSG00000161180, ENSG00000138271, ENSG00000123901, ENSG00000164692, ENSG00000091536, ENSG00000214595, ENSG00000169903, ENSG00000129204, ENSG00000163803, ENSG00000131778, ENSG0000…	558	9000	20726	1.20097	0.00350196	4.96465e-05	1.99322e-05
UCSC_TFBS	HOXA3	238	39.7993	2.00279e-05	ENSG00000110944, ENSG00000095587, ENSG00000155850, ENSG00000171540, ENSG00000067798, ENSG00000081853, ENSG00000254806, ENSG00000170454, ENSG00000118432, ENSG00000243232, ENSG00000196604, ENSG00000155974, ENSG00000075290, ENSG00000143512, ENSG00000168497, ENSG00000123901, ENSG00000164692, ENSG00000169903, ENSG00000129204, ENSG00000163803, ENSG00000047936, ENSG00000196159, ENSG00000253953, ENSG0000…	558	7087	20726	1.24737	0.00351873	4.96465e-05	2.00279e-05
UCSC_TFBS	CEBPB	308	51.505	2.04909e-05	ENSG00000110944, ENSG00000050438, ENSG00000171540, ENSG00000067798, ENSG00000081853, ENSG00000170454, ENSG00000118432, ENSG00000243232, ENSG00000183091, ENSG00000155974, ENSG00000143632, ENSG00000075290, ENSG00000163362, ENSG00000168497, ENSG00000138271, ENSG00000164692, ENSG00000188305, ENSG00000184984, ENSG00000214595, ENSG00000169903, ENSG00000016402, ENSG00000129204, ENSG00000163803, ENSG0000…	558	9630	20726	1.18797	0.00359994	5.00888e-05	2.04909e-05
UCSC_TFBS	CEBPA	172	28.7625	2.25938e-05	ENSG00000155850, ENSG00000181982, ENSG00000148483, ENSG00000197653, ENSG00000067798, ENSG00000119121, ENSG00000081853, ENSG00000175984, ENSG00000138311, ENSG00000196569, ENSG00000243232, ENSG00000132334, ENSG00000183091, ENSG00000155974, ENSG00000075290, ENSG00000131080, ENSG00000123901, ENSG00000164692, ENSG00000143196, ENSG00000143473, ENSG00000162552, ENSG00000184226, ENSG00000075223, ENSG0000…	558	4807	20726	1.32903	0.00396865	5.44727e-05	2.25938e-05
UCSC_TFBS	ER	284	47.4916	2.4505e-05	ENSG00000050438, ENSG00000095587, ENSG00000016082, ENSG00000261587, ENSG00000067798, ENSG00000081853, ENSG00000243232, ENSG00000183091, ENSG00000155974, ENSG00000075290, ENSG00000163362, ENSG00000143512, ENSG00000161180, ENSG00000168497, ENSG00000131080, ENSG00000143196, ENSG00000184984, ENSG00000091536, ENSG00000214595, ENSG00000163803, ENSG00000111348, ENSG00000161509, ENSG00000138964, ENSG0000…	558	8764	20726	1.20364	0.00430364	5.769e-05	2.4505e-05
UCSC_TFBS	IRF7	256	42.8094	2.50042e-05	ENSG00000050438, ENSG00000095587, ENSG00000016082, ENSG00000261587, ENSG00000137869, ENSG00000171540, ENSG00000067798, ENSG00000081853, ENSG00000254806, ENSG00000118432, ENSG00000243232, ENSG00000183091, ENSG00000155974, ENSG00000163362, ENSG00000168497, ENSG00000164692, ENSG00000143196, ENSG00000184984, ENSG00000091536, ENSG00000214595, ENSG00000183638, ENSG00000179397, ENSG00000131778, ENSG0000…	558	7751	20726	1.22677	0.00439112	5.769e-05	2.50042e-05
UCSC_TFBS	PPARA	301	50.3344	2.50543e-05	ENSG00000110944, ENSG00000050438, ENSG00000155850, ENSG00000261587, ENSG00000137869, ENSG00000067798, ENSG00000081853, ENSG00000254806, ENSG00000118432, ENSG00000183091, ENSG00000196604, ENSG00000075290, ENSG00000163362, ENSG00000143512, ENSG00000161180, ENSG00000138271, ENSG00000164692, ENSG00000143196, ENSG00000184984, ENSG00000214595, ENSG00000278588, ENSG00000129204, ENSG00000163803, ENSG0000…	558	9391	20726	1.19052	0.0043999	5.769e-05	2.50543e-05
UCSC_TFBS	RFX1	335	56.0201	2.52394e-05	ENSG00000050438, ENSG00000095587, ENSG00000016082, ENSG00000261587, ENSG00000137869, ENSG00000171540, ENSG00000067798, ENSG00000081853, ENSG00000254806, ENSG00000118432, ENSG00000243232, ENSG00000183091, ENSG00000196604, ENSG00000155974, ENSG00000163362, ENSG00000161180, ENSG00000168497, ENSG00000131080, ENSG00000164692, ENSG00000188305, ENSG00000184984, ENSG00000091536, ENSG00000214595, ENSG0000…	558	10661	20726	1.16715	0.00443233	5.769e-05	2.52394e-05
UCSC_TFBS	MEIS1	261	43.6455	2.77161e-05	ENSG00000110944, ENSG00000016082, ENSG00000155850, ENSG00000137869, ENSG00000171540, ENSG00000067798, ENSG00000081853, ENSG00000254806, ENSG00000170454, ENSG00000118432, ENSG00000243232, ENSG00000183091, ENSG00000155974, ENSG00000163362, ENSG00000168497, ENSG00000123901, ENSG00000184984, ENSG00000091536, ENSG00000214595, ENSG00000016402, ENSG00000129204, ENSG00000183638, ENSG00000163803, ENSG0000…	558	7941	20726	1.22081	0.00486623	6.2539e-05	2.77161e-05
UCSC_TFBS	POU3F2	326	54.5151	2.94088e-05	ENSG00000110944, ENSG00000050438, ENSG00000095587, ENSG00000016082, ENSG00000137869, ENSG00000171540, ENSG00000067798, ENSG00000081853, ENSG00000118432, ENSG00000243232, ENSG00000183091, ENSG00000155974, ENSG00000161180, ENSG00000168497, ENSG00000131080, ENSG00000164692, ENSG00000143196, ENSG00000184984, ENSG00000214595, ENSG00000278588, ENSG00000016402, ENSG00000129204, ENSG00000163803, ENSG0000…	558	10338	20726	1.17128	0.00516265	6.55184e-05	2.94088e-05
UCSC_TFBS	LUN1	277	46.3211	3.16406e-05	ENSG00000110944, ENSG00000095587, ENSG00000016082, ENSG00000171540, ENSG00000067798, ENSG00000081853, ENSG00000170454, ENSG00000118432, ENSG00000243232, ENSG00000183091, ENSG00000155974, ENSG00000075290, ENSG00000163362, ENSG00000161180, ENSG00000138271, ENSG00000164692, ENSG00000091536, ENSG00000016402, ENSG00000129204, ENSG00000111348, ENSG00000131778, ENSG00000161509, ENSG00000169594, ENSG0000…	558	8534	20726	1.20561	0.00555335	6.96092e-05	3.16406e-05
UCSC_TFBS	GFI1	250	41.806	3.27889e-05	ENSG00000110944, ENSG00000050438, ENSG00000171540, ENSG00000067798, ENSG00000081853, ENSG00000170454, ENSG00000243232, ENSG00000183091, ENSG00000155974, ENSG00000061337, ENSG00000143512, ENSG00000168497, ENSG00000164692, ENSG00000091536, ENSG00000169903, ENSG00000129204, ENSG00000111348, ENSG00000168263, ENSG00000047936, ENSG00000196159, ENSG00000172403, ENSG00000253953, ENSG00000169116, ENSG0000…	558	7562	20726	1.22796	0.00575431	7.12449e-05	3.27889e-05
UCSC_TFBS	CDPCR3HD	253	42.3077	3.83533e-05	ENSG00000110944, ENSG00000050438, ENSG00000095587, ENSG00000016082, ENSG00000137869, ENSG00000067798, ENSG00000081853, ENSG00000170454, ENSG00000118432, ENSG00000243232, ENSG00000183091, ENSG00000196604, ENSG00000155974, ENSG00000143512, ENSG00000168497, ENSG00000138271, ENSG00000184984, ENSG00000091536, ENSG00000214595, ENSG00000278588, ENSG00000169903, ENSG00000129204, ENSG00000163803, ENSG0000…	558	7685	20726	1.22281	0.00672758	8.20655e-05	3.83533e-05
UCSC_TFBS	E4BP4	246	41.1371	3.87013e-05	ENSG00000110944, ENSG00000095587, ENSG00000137869, ENSG00000171540, ENSG00000067798, ENSG00000254806, ENSG00000118432, ENSG00000243232, ENSG00000183091, ENSG00000196604, ENSG00000075290, ENSG00000168497, ENSG00000164692, ENSG00000184984, ENSG00000214595, ENSG00000129204, ENSG00000163803, ENSG00000179397, ENSG00000196159, ENSG00000172403, ENSG00000002587, ENSG00000165794, ENSG00000170458, ENSG0000…	558	7435	20726	1.22895	0.00678842	8.20655e-05	3.87013e-05
UCSC_TFBS	FOXJ2	357	59.699	4.15258e-05	ENSG00000050438, ENSG00000095587, ENSG00000016082, ENSG00000137869, ENSG00000171540, ENSG00000067798, ENSG00000081853, ENSG00000118432, ENSG00000243232, ENSG00000183091, ENSG00000155974, ENSG00000075290, ENSG00000163362, ENSG00000161180, ENSG00000168497, ENSG00000138271, ENSG00000131080, ENSG00000164692, ENSG00000143196, ENSG00000184984, ENSG00000091536, ENSG00000214595, ENSG00000169903, ENSG0000…	558	11548	20726	1.14827	0.00728204	8.70064e-05	4.15258e-05
UCSC_TFBS	SREBP1	329	55.0167	4.5132e-05	ENSG00000110944, ENSG00000050438, ENSG00000095587, ENSG00000137869, ENSG00000171540, ENSG00000081853, ENSG00000254806, ENSG00000170454, ENSG00000118432, ENSG00000243232, ENSG00000183091, ENSG00000155974, ENSG00000143632, ENSG00000161180, ENSG00000131080, ENSG00000123901, ENSG00000164692, ENSG00000188305, ENSG00000091536, ENSG00000214595, ENSG00000100341, ENSG00000169903, ENSG00000179397, ENSG0000…	558	10495	20726	1.16438	0.00791194	9.31139e-05	4.5132e-05
UCSC_TFBS	PAX6	299	50	4.54989e-05	ENSG00000050438, ENSG00000095587, ENSG00000155850, ENSG00000171540, ENSG00000067798, ENSG00000081853, ENSG00000170454, ENSG00000118432, ENSG00000243232, ENSG00000183091, ENSG00000196604, ENSG00000155974, ENSG00000075290, ENSG00000061337, ENSG00000161180, ENSG00000168497, ENSG00000138271, ENSG00000143196, ENSG00000091536, ENSG00000214595, ENSG00000278588, ENSG00000169903, ENSG00000129204, ENSG0000…	558	9378	20726	1.18425	0.007976	9.31139e-05	4.54989e-05
UCSC_TFBS	CREBP1CJUN	90	15.0502	5.31333e-05	ENSG00000050438, ENSG00000016082, ENSG00000133106, ENSG00000109756, ENSG00000111799, ENSG00000096996, ENSG00000113578, ENSG00000067798, ENSG00000081853, ENSG00000174576, ENSG00000254806, ENSG00000138311, ENSG00000131044, ENSG00000196569, ENSG00000249853, ENSG00000158887, ENSG00000155974, ENSG00000183091, ENSG00000189431, ENSG00000198739, ENSG00000170848, ENSG00000141052, ENSG00000261934, ENSG0000…	558	2199	20726	1.52019	0.00930811	0.000107362	5.31333e-05
UCSC_TFBS	IK3	248	41.4716	5.36811e-05	ENSG00000110944, ENSG00000137869, ENSG00000067798, ENSG00000081853, ENSG00000254806, ENSG00000243232, ENSG00000183091, ENSG00000163362, ENSG00000143512, ENSG00000138271, ENSG00000131080, ENSG00000164692, ENSG00000214595, ENSG00000169903, ENSG00000183638, ENSG00000163803, ENSG00000179397, ENSG00000161509, ENSG00000159761, ENSG00000047936, ENSG00000196159, ENSG00000002587, ENSG00000163012, ENSG0000…	558	7539	20726	1.22185	0.00940363	0.000107362	5.36811e-05
UCSC_TFBS	CREL	106	17.7258	5.66836e-05	ENSG00000110944, ENSG00000095587, ENSG00000261587, ENSG00000137869, ENSG00000171385, ENSG00000081853, ENSG00000254806, ENSG00000196569, ENSG00000111199, ENSG00000163362, ENSG00000079263, ENSG00000184226, ENSG00000105991, ENSG00000163803, ENSG00000075223, ENSG00000161509, ENSG00000135299, ENSG00000104814, ENSG00000159761, ENSG00000197647, ENSG00000175514, ENSG00000253953, ENSG00000119139, ENSG0000…	558	2707	20726	1.45445	0.009927	0.000112093	5.66836e-05
UCSC_TFBS	STAT5B	192	32.107	6.10625e-05	ENSG00000110944, ENSG00000181982, ENSG00000137869, ENSG00000148483, ENSG00000197653, ENSG00000171540, ENSG00000171385, ENSG00000067798, ENSG00000119121, ENSG00000081853, ENSG00000254806, ENSG00000138311, ENSG00000196569, ENSG00000243232, ENSG00000183091, ENSG00000143512, ENSG00000113494, ENSG00000164692, ENSG00000143196, ENSG00000181617, ENSG00000184984, ENSG00000143473, ENSG00000214595, ENSG0000…	558	5579	20726	1.27828	0.0106898	0.000119411	6.10625e-05
UCSC_TFBS	TATA	299	50	6.60094e-05	ENSG00000095587, ENSG00000016082, ENSG00000137869, ENSG00000171540, ENSG00000067798, ENSG00000081853, ENSG00000254806, ENSG00000170454, ENSG00000118432, ENSG00000243232, ENSG00000183091, ENSG00000155974, ENSG00000163362, ENSG00000061337, ENSG00000168497, ENSG00000131080, ENSG00000123901, ENSG00000164692, ENSG00000188305, ENSG00000184984, ENSG00000214595, ENSG00000278588, ENSG00000129204, ENSG0000…	558	9417	20726	1.17934	0.0115508	0.000127666	6.60094e-05
UCSC_TFBS	SEF1	281	46.99	7.24272e-05	ENSG00000110944, ENSG00000095587, ENSG00000016082, ENSG00000155850, ENSG00000261587, ENSG00000171540, ENSG00000067798, ENSG00000081853, ENSG00000254806, ENSG00000170454, ENSG00000243232, ENSG00000183091, ENSG00000075290, ENSG00000061337, ENSG00000161180, ENSG00000138271, ENSG00000164692, ENSG00000184984, ENSG00000091536, ENSG00000214595, ENSG00000278588, ENSG00000169903, ENSG00000129204, ENSG0000…	558	8765	20726	1.19079	0.0126667	0.000138556	7.24272e-05
UCSC_TFBS	P300	212	35.4515	0.000117561	ENSG00000110944, ENSG00000155850, ENSG00000261587, ENSG00000171540, ENSG00000067798, ENSG00000081853, ENSG00000254806, ENSG00000170454, ENSG00000118432, ENSG00000243232, ENSG00000183091, ENSG00000196604, ENSG00000075290, ENSG00000061337, ENSG00000091536, ENSG00000214595, ENSG00000163803, ENSG00000131778, ENSG00000161509, ENSG00000159761, ENSG00000196159, ENSG00000172403, ENSG00000253953, ENSG0000…	558	6339	20726	1.24221	0.0204793	0.00022248	0.000117561
UCSC_TFBS	TAL1BETAE47	170	28.4281	0.000126722	ENSG00000110427, ENSG00000050438, ENSG00000095587, ENSG00000261587, ENSG00000129167, ENSG00000171385, ENSG00000067798, ENSG00000119121, ENSG00000081853, ENSG00000196569, ENSG00000243232, ENSG00000132334, ENSG00000111199, ENSG00000196604, ENSG00000183091, ENSG00000079263, ENSG00000198739, ENSG00000216490, ENSG00000141052, ENSG00000143196, ENSG00000214595, ENSG00000184226, ENSG00000128510, ENSG0000…	558	4889	20726	1.29155	0.0220575	0.000237266	0.000126722
UCSC_TFBS	TCF11	279	46.6555	0.000132984	ENSG00000110944, ENSG00000050438, ENSG00000095587, ENSG00000261587, ENSG00000067798, ENSG00000081853, ENSG00000254806, ENSG00000118432, ENSG00000183091, ENSG00000196604, ENSG00000155974, ENSG00000143632, ENSG00000163362, ENSG00000143512, ENSG00000138271, ENSG00000131080, ENSG00000123901, ENSG00000188305, ENSG00000143196, ENSG00000184984, ENSG00000091536, ENSG00000169903, ENSG00000183638, ENSG0000…	558	8757	20726	1.1834	0.0231349	0.00024637	0.000132984
UCSC_TFBS	MSX1	233	38.9632	0.000135153	ENSG00000110944, ENSG00000095587, ENSG00000016082, ENSG00000171540, ENSG00000067798, ENSG00000081853, ENSG00000254806, ENSG00000118432, ENSG00000243232, ENSG00000183091, ENSG00000143632, ENSG00000075290, ENSG00000163362, ENSG00000161180, ENSG00000168497, ENSG00000123901, ENSG00000164692, ENSG00000143196, ENSG00000184984, ENSG00000091536, ENSG00000169594, ENSG00000159761, ENSG00000196159, ENSG0000…	558	7097	20726	1.21945	0.0235079	0.000247781	0.000135153
UCSC_TFBS	HFH1	248	41.4716	0.000138844	ENSG00000050438, ENSG00000095587, ENSG00000016082, ENSG00000155850, ENSG00000171540, ENSG00000067798, ENSG00000081853, ENSG00000118432, ENSG00000243232, ENSG00000183091, ENSG00000155974, ENSG00000168497, ENSG00000131080, ENSG00000164692, ENSG00000184984, ENSG00000214595, ENSG00000169903, ENSG00000129204, ENSG00000111348, ENSG00000047936, ENSG00000196159, ENSG00000253953, ENSG00000169116, ENSG0000…	558	7637	20726	1.20617	0.0241421	0.000251923	0.000138844
UCSC_TFBS	FREAC2	187	31.2709	0.000153865	ENSG00000095587, ENSG00000016082, ENSG00000181982, ENSG00000148483, ENSG00000171540, ENSG00000171385, ENSG00000067798, ENSG00000119121, ENSG00000254806, ENSG00000138311, ENSG00000196569, ENSG00000138675, ENSG00000243232, ENSG00000132334, ENSG00000155974, ENSG00000079263, ENSG00000198739, ENSG00000143512, ENSG00000168497, ENSG00000159251, ENSG00000123901, ENSG00000143473, ENSG00000162552, ENSG0000…	558	5491	20726	1.26494	0.0267189	0.000276329	0.000153865
UCSC_TFBS	CREBP1	262	43.8127	0.000192148	ENSG00000110944, ENSG00000050438, ENSG00000095587, ENSG00000016082, ENSG00000137869, ENSG00000171540, ENSG00000067798, ENSG00000081853, ENSG00000254806, ENSG00000118432, ENSG00000183091, ENSG00000075290, ENSG00000061337, ENSG00000168497, ENSG00000184984, ENSG00000091536, ENSG00000214595, ENSG00000278588, ENSG00000129204, ENSG00000179397, ENSG00000131778, ENSG00000138964, ENSG00000159761, ENSG0000…	558	8178	20726	1.18997	0.0332558	0.000341597	0.000192148
UCSC_TFBS	HSF2	232	38.796	0.000212223	ENSG00000095587, ENSG00000016082, ENSG00000155850, ENSG00000171540, ENSG00000067798, ENSG00000081853, ENSG00000254806, ENSG00000243232, ENSG00000075290, ENSG00000163362, ENSG00000168497, ENSG00000164692, ENSG00000188305, ENSG00000214595, ENSG00000100341, ENSG00000169903, ENSG00000183638, ENSG00000163803, ENSG00000161509, ENSG00000138964, ENSG00000159761, ENSG00000047936, ENSG00000196159, ENSG0000…	558	7109	20726	1.21216	0.036666	0.000372048	0.000212223
UCSC_TFBS	EVI1	432	72.2408	0.000213505	ENSG00000261587, ENSG00000016082, ENSG00000137869, ENSG00000171540, ENSG00000067798, ENSG00000081853, ENSG00000254806, ENSG00000075290, ENSG00000168497, ENSG00000184984, ENSG00000091536, ENSG00000214595, ENSG00000179397, ENSG00000111348, ENSG00000163803, ENSG00000169594, ENSG00000159761, ENSG00000168263, ENSG00000047936, ENSG00000172403, ENSG00000253953, ENSG00000170458, ENSG00000169116, ENSG0000…	558	14661	20726	1.09446	0.0368834	0.000372048	0.000213505
UCSC_TFBS	NFKAPPAB65	132	22.0736	0.000231412	ENSG00000110427, ENSG00000050438, ENSG00000181982, ENSG00000177363, ENSG00000067798, ENSG00000119121, ENSG00000081853, ENSG00000254806, ENSG00000138311, ENSG00000196569, ENSG00000170454, ENSG00000243232, ENSG00000111199, ENSG00000163362, ENSG00000184984, ENSG00000091536, ENSG00000143473, ENSG00000214595, ENSG00000162552, ENSG00000184226, ENSG00000183638, ENSG00000138964, ENSG00000169594, ENSG0000…	558	3661	20726	1.33923	0.0399147	0.000399299	0.000231412
UCSC_TFBS	AP4	344	57.5251	0.00023686	ENSG00000095587, ENSG00000016082, ENSG00000261587, ENSG00000137869, ENSG00000171540, ENSG00000067798, ENSG00000081853, ENSG00000254806, ENSG00000170454, ENSG00000118432, ENSG00000243232, ENSG00000183091, ENSG00000155974, ENSG00000075290, ENSG00000163362, ENSG00000061337, ENSG00000143512, ENSG00000161180, ENSG00000123901, ENSG00000164692, ENSG00000188305, ENSG00000143196, ENSG00000184984, ENSG0000…	558	11244	20726	1.13637	0.040835	0.000404731	0.00023686
UCSC_TFBS	NFE2	200	33.4448	0.000252356	ENSG00000110944, ENSG00000261587, ENSG00000171540, ENSG00000067798, ENSG00000081853, ENSG00000170454, ENSG00000118432, ENSG00000243232, ENSG00000183091, ENSG00000155974, ENSG00000163362, ENSG00000164692, ENSG00000214595, ENSG00000131778, ENSG00000047936, ENSG00000002587, ENSG00000187323, ENSG00000163492, ENSG00000010319, ENSG00000131409, ENSG00000103723, ENSG00000132958, ENSG00000213928, ENSG0000…	558	5995	20726	1.23914	0.0434481	0.000427064	0.000252356
UCSC_TFBS	SOX9	244	40.8027	0.000294562	ENSG00000050438, ENSG00000095587, ENSG00000016082, ENSG00000137869, ENSG00000171540, ENSG00000067798, ENSG00000081853, ENSG00000118432, ENSG00000243232, ENSG00000183091, ENSG00000155974, ENSG00000161180, ENSG00000168497, ENSG00000138271, ENSG00000131080, ENSG00000164692, ENSG00000143196, ENSG00000184984, ENSG00000129204, ENSG00000163803, ENSG00000047936, ENSG00000196159, ENSG00000172403, ENSG0000…	558	7575	20726	1.19643	0.0505292	0.000493742	0.000294562
UCSC_TFBS	AP1FJ	171	28.5953	0.000321909	ENSG00000110944, ENSG00000110427, ENSG00000095587, ENSG00000181982, ENSG00000171385, ENSG00000067798, ENSG00000119121, ENSG00000138311, ENSG00000196569, ENSG00000111199, ENSG00000196604, ENSG00000155974, ENSG00000189233, ENSG00000143632, ENSG00000163362, ENSG00000198739, ENSG00000113494, ENSG00000141052, ENSG00000131080, ENSG00000188305, ENSG00000143473, ENSG00000214595, ENSG00000162552, ENSG0000…	558	5010	20726	1.26777	0.0550895	0.000531259	0.000321909
UCSC_TFBS	E47	326	54.5151	0.000322981	ENSG00000110944, ENSG00000050438, ENSG00000095587, ENSG00000016082, ENSG00000261587, ENSG00000171540, ENSG00000067798, ENSG00000081853, ENSG00000118432, ENSG00000243232, ENSG00000183091, ENSG00000155974, ENSG00000075290, ENSG00000163362, ENSG00000161180, ENSG00000168497, ENSG00000138271, ENSG00000131080, ENSG00000164692, ENSG00000184984, ENSG00000091536, ENSG00000214595, ENSG00000278588, ENSG0000…	558	10601	20726	1.14223	0.0552679	0.000531259	0.000322981
UCSC_TFBS	FAC1	259	43.311	0.000330318	ENSG00000016082, ENSG00000261587, ENSG00000171540, ENSG00000067798, ENSG00000081853, ENSG00000183091, ENSG00000155974, ENSG00000075290, ENSG00000161180, ENSG00000168497, ENSG00000164692, ENSG00000091536, ENSG00000214595, ENSG00000183638, ENSG00000111348, ENSG00000161509, ENSG00000168263, ENSG00000196159, ENSG00000165794, ENSG00000170458, ENSG00000253953, ENSG00000187323, ENSG00000010319, ENSG0000…	558	8130	20726	1.18329	0.0564874	0.000538296	0.000330318
UCSC_TFBS	MYOGNF1	257	42.9766	0.000405321	ENSG00000110944, ENSG00000050438, ENSG00000016082, ENSG00000261587, ENSG00000171540, ENSG00000067798, ENSG00000081853, ENSG00000254806, ENSG00000243232, ENSG00000183091, ENSG00000155974, ENSG00000163362, ENSG00000091536, ENSG00000214595, ENSG00000169903, ENSG00000129204, ENSG00000161509, ENSG00000138964, ENSG00000169594, ENSG00000104814, ENSG00000196159, ENSG00000172403, ENSG00000002587, ENSG0000…	558	8081	20726	1.18127	0.068865	0.000654464	0.000405321
UCSC_TFBS	STAT5A	308	51.505	0.000418874	ENSG00000050438, ENSG00000095587, ENSG00000171540, ENSG00000067798, ENSG00000081853, ENSG00000254806, ENSG00000118432, ENSG00000243232, ENSG00000183091, ENSG00000155974, ENSG00000075290, ENSG00000143512, ENSG00000168497, ENSG00000123901, ENSG00000143196, ENSG00000091536, ENSG00000214595, ENSG00000278588, ENSG00000169903, ENSG00000129204, ENSG00000111348, ENSG00000131778, ENSG00000161509, ENSG0000…	558	9959	20726	1.14873	0.0710843	0.000670198	0.000418874
UCSC_TFBS	MRF2	276	46.1538	0.000461854	ENSG00000016082, ENSG00000155850, ENSG00000137869, ENSG00000171540, ENSG00000067798, ENSG00000081853, ENSG00000254806, ENSG00000170454, ENSG00000243232, ENSG00000183091, ENSG00000155974, ENSG00000075290, ENSG00000061337, ENSG00000161180, ENSG00000168497, ENSG00000131080, ENSG00000164692, ENSG00000188305, ENSG00000184984, ENSG00000091536, ENSG00000214595, ENSG00000278588, ENSG00000169903, ENSG0000…	558	8789	20726	1.16641	0.0780876	0.000732309	0.000461854
UCSC_TFBS	GATA6	102	17.0569	0.00050844	ENSG00000110944, ENSG00000016082, ENSG00000171385, ENSG00000196569, ENSG00000132334, ENSG00000111199, ENSG00000155974, ENSG00000141052, ENSG00000164175, ENSG00000164692, ENSG00000184226, ENSG00000128510, ENSG00000105991, ENSG00000163803, ENSG00000075223, ENSG00000172361, ENSG00000136267, ENSG00000047936, ENSG00000135298, ENSG00000198734, ENSG00000175514, ENSG00000173208, ENSG00000187323, ENSG0000…	558	2736	20726	1.38473	0.0856192	0.000798977	0.00050844
UCSC_TFBS	COUP	228	38.1271	0.000596716	ENSG00000095587, ENSG00000155850, ENSG00000261587, ENSG00000171540, ENSG00000067798, ENSG00000081853, ENSG00000118432, ENSG00000243232, ENSG00000196604, ENSG00000143632, ENSG00000163362, ENSG00000091536, ENSG00000214595, ENSG00000163803, ENSG00000111348, ENSG00000131778, ENSG00000161509, ENSG00000047936, ENSG00000253953, ENSG00000169116, ENSG00000187323, ENSG00000163492, ENSG00000010319, ENSG0000…	558	7081	20726	1.19597	0.0997235	0.000929398	0.000596716
UCSC_TFBS	HEN1	312	52.1739	0.000640904	ENSG00000110944, ENSG00000095587, ENSG00000016082, ENSG00000261587, ENSG00000171540, ENSG00000067798, ENSG00000081853, ENSG00000254806, ENSG00000243232, ENSG00000183091, ENSG00000155974, ENSG00000075290, ENSG00000163362, ENSG00000061337, ENSG00000161180, ENSG00000168497, ENSG00000131080, ENSG00000164692, ENSG00000188305, ENSG00000091536, ENSG00000129204, ENSG00000163803, ENSG00000161509, ENSG0000…	558	10160	20726	1.14062	0.106702	0.000989466	0.000640904
UCSC_TFBS	ZID	256	42.8094	0.00112604	ENSG00000110944, ENSG00000050438, ENSG00000095587, ENSG00000016082, ENSG00000137869, ENSG00000171540, ENSG00000081853, ENSG00000170454, ENSG00000118432, ENSG00000243232, ENSG00000183091, ENSG00000196604, ENSG00000143632, ENSG00000075290, ENSG00000163362, ENSG00000161180, ENSG00000164692, ENSG00000188305, ENSG00000091536, ENSG00000278588, ENSG00000169903, ENSG00000183638, ENSG00000163803, ENSG0000…	558	8168	20726	1.16414	0.179871	0.00172333	0.00112604
UCSC_TFBS	HLF	220	36.7893	0.00122537	ENSG00000110944, ENSG00000137869, ENSG00000171540, ENSG00000067798, ENSG00000081853, ENSG00000254806, ENSG00000118432, ENSG00000243232, ENSG00000183091, ENSG00000155974, ENSG00000168497, ENSG00000164692, ENSG00000091536, ENSG00000214595, ENSG00000016402, ENSG00000129204, ENSG00000047936, ENSG00000196159, ENSG00000172403, ENSG00000170458, ENSG00000253953, ENSG00000163012, ENSG00000169116, ENSG0000…	558	6880	20726	1.18772	0.194101	0.00185918	0.00122537
UCSC_TFBS	MYB	243	40.6355	0.00130478	ENSG00000110944, ENSG00000095587, ENSG00000137869, ENSG00000171540, ENSG00000067798, ENSG00000081853, ENSG00000243232, ENSG00000183091, ENSG00000143632, ENSG00000168497, ENSG00000131080, ENSG00000123901, ENSG00000188305, ENSG00000131778, ENSG00000169594, ENSG00000159761, ENSG00000104814, ENSG00000047936, ENSG00000196159, ENSG00000172403, ENSG00000002587, ENSG00000253953, ENSG00000187323, ENSG0000…	558	7715	20726	1.16991	0.2053	0.00196274	0.00130478
UCSC_TFBS	CDPCR3	290	48.495	0.00147766	ENSG00000095587, ENSG00000016082, ENSG00000155850, ENSG00000137869, ENSG00000171540, ENSG00000067798, ENSG00000081853, ENSG00000243232, ENSG00000183091, ENSG00000155974, ENSG00000075290, ENSG00000163362, ENSG00000143512, ENSG00000161180, ENSG00000131080, ENSG00000123901, ENSG00000164692, ENSG00000143196, ENSG00000091536, ENSG00000214595, ENSG00000169903, ENSG00000129204, ENSG00000111348, ENSG0000…	558	9450	20726	1.13985	0.229149	0.00220396	0.00147766
UCSC_TFBS	NRSF	284	47.4916	0.00154069	ENSG00000110944, ENSG00000095587, ENSG00000261587, ENSG00000171540, ENSG00000067798, ENSG00000081853, ENSG00000254806, ENSG00000170454, ENSG00000118432, ENSG00000243232, ENSG00000183091, ENSG00000143632, ENSG00000075290, ENSG00000163362, ENSG00000061337, ENSG00000161180, ENSG00000164692, ENSG00000091536, ENSG00000214595, ENSG00000278588, ENSG00000100341, ENSG00000169903, ENSG00000129204, ENSG0000…	558	9234	20726	1.14238	0.237666	0.00227867	0.00154069
UCSC_TFBS	AP2REP	240	40.1338	0.00160778	ENSG00000110944, ENSG00000050438, ENSG00000095587, ENSG00000016082, ENSG00000261587, ENSG00000171540, ENSG00000067798, ENSG00000081853, ENSG00000243232, ENSG00000183091, ENSG00000155974, ENSG00000075290, ENSG00000163362, ENSG00000061337, ENSG00000168497, ENSG00000143196, ENSG00000091536, ENSG00000214595, ENSG00000016402, ENSG00000163803, ENSG00000179397, ENSG00000161509, ENSG00000169594, ENSG0000…	558	7633	20726	1.16788	0.246629	0.00235808	0.00160778
UCSC_TFBS	ZIC2	135	22.5753	0.00164519	ENSG00000261587, ENSG00000177363, ENSG00000171385, ENSG00000067798, ENSG00000081853, ENSG00000138311, ENSG00000196569, ENSG00000170454, ENSG00000243232, ENSG00000132334, ENSG00000183091, ENSG00000155974, ENSG00000075290, ENSG00000143632, ENSG00000163362, ENSG00000143512, ENSG00000188389, ENSG00000168497, ENSG00000188305, ENSG00000143473, ENSG00000214595, ENSG00000125122, ENSG00000163803, ENSG0000…	558	3944	20726	1.27139	0.251581	0.00239301	0.00164519
UCSC_TFBS	NFY	261	43.6455	0.00169825	ENSG00000110944, ENSG00000050438, ENSG00000095587, ENSG00000016082, ENSG00000155850, ENSG00000171540, ENSG00000067798, ENSG00000081853, ENSG00000254806, ENSG00000243232, ENSG00000183091, ENSG00000196604, ENSG00000155974, ENSG00000075290, ENSG00000161180, ENSG00000168497, ENSG00000131080, ENSG00000164692, ENSG00000188305, ENSG00000091536, ENSG00000214595, ENSG00000278588, ENSG00000169903, ENSG0000…	558	8403	20726	1.15369	0.258549	0.00244993	0.00169825
UCSC_TFBS	MYOD	294	49.1639	0.00178215	ENSG00000110944, ENSG00000095587, ENSG00000261587, ENSG00000067798, ENSG00000081853, ENSG00000254806, ENSG00000243232, ENSG00000183091, ENSG00000196604, ENSG00000163362, ENSG00000061337, ENSG00000143512, ENSG00000168497, ENSG00000164692, ENSG00000188305, ENSG00000091536, ENSG00000214595, ENSG00000100341, ENSG00000169903, ENSG00000129204, ENSG00000163803, ENSG00000179397, ENSG00000161509, ENSG0000…	558	9623	20726	1.1348	0.269436	0.00255007	0.00178215
UCSC_TFBS	ARP1	254	42.4749	0.00196472	ENSG00000110944, ENSG00000095587, ENSG00000016082, ENSG00000155850, ENSG00000261587, ENSG00000137869, ENSG00000171540, ENSG00000067798, ENSG00000081853, ENSG00000254806, ENSG00000118432, ENSG00000243232, ENSG00000183091, ENSG00000196604, ENSG00000155974, ENSG00000075290, ENSG00000164692, ENSG00000188305, ENSG00000091536, ENSG00000214595, ENSG00000100341, ENSG00000129204, ENSG00000111348, ENSG0000…	558	8167	20726	1.15519	0.29258	0.00278435	0.00196472
UCSC_TFBS	IK1	193	32.2742	0.00197752	ENSG00000050438, ENSG00000095587, ENSG00000067798, ENSG00000081853, ENSG00000254806, ENSG00000170454, ENSG00000183091, ENSG00000161180, ENSG00000123901, ENSG00000091536, ENSG00000179397, ENSG00000131778, ENSG00000169594, ENSG00000104814, ENSG00000196159, ENSG00000253953, ENSG00000169116, ENSG00000187323, ENSG00000010319, ENSG00000254122, ENSG00000103723, ENSG00000145244, ENSG00000092295, ENSG0000…	558	5978	20726	1.19918	0.294175	0.00278435	0.00197752
UCSC_TFBS	CEBP	399	66.7224	0.00219971	ENSG00000261587, ENSG00000016082, ENSG00000137869, ENSG00000171540, ENSG00000067798, ENSG00000081853, ENSG00000254806, ENSG00000170454, ENSG00000075290, ENSG00000168497, ENSG00000214595, ENSG00000111348, ENSG00000163803, ENSG00000161509, ENSG00000138964, ENSG00000169594, ENSG00000159761, ENSG00000104814, ENSG00000047936, ENSG00000172403, ENSG00000253953, ENSG00000170458, ENSG00000169116, ENSG0000…	558	13635	20726	1.08692	0.321299	0.0030726	0.00219971
UCSC_TFBS	ATF6	245	40.9699	0.00263506	ENSG00000155850, ENSG00000171540, ENSG00000067798, ENSG00000081853, ENSG00000254806, ENSG00000118432, ENSG00000243232, ENSG00000183091, ENSG00000143632, ENSG00000163362, ENSG00000061337, ENSG00000168497, ENSG00000164692, ENSG00000091536, ENSG00000214595, ENSG00000169903, ENSG00000129204, ENSG00000111348, ENSG00000161509, ENSG00000138964, ENSG00000104814, ENSG00000047936, ENSG00000196159, ENSG0000…	558	7879	20726	1.15498	0.371477	0.00365174	0.00263506
UCSC_TFBS	P53	343	57.3579	0.00285433	ENSG00000110944, ENSG00000050438, ENSG00000016082, ENSG00000155850, ENSG00000261587, ENSG00000171540, ENSG00000067798, ENSG00000081853, ENSG00000170454, ENSG00000118432, ENSG00000243232, ENSG00000183091, ENSG00000196604, ENSG00000075290, ENSG00000163362, ENSG00000061337, ENSG00000161180, ENSG00000138271, ENSG00000164692, ENSG00000188305, ENSG00000184984, ENSG00000091536, ENSG00000016402, ENSG0000…	558	11523	20726	1.10563	0.395335	0.00392471	0.00285433
UCSC_TFBS	AHRARNT	278	46.4883	0.00313909	ENSG00000110944, ENSG00000095587, ENSG00000016082, ENSG00000155850, ENSG00000261587, ENSG00000171540, ENSG00000067798, ENSG00000081853, ENSG00000254806, ENSG00000170454, ENSG00000243232, ENSG00000183091, ENSG00000196604, ENSG00000143512, ENSG00000161180, ENSG00000138271, ENSG00000188305, ENSG00000143196, ENSG00000091536, ENSG00000214595, ENSG00000278588, ENSG00000161509, ENSG00000168263, ENSG0000…	558	9110	20726	1.13346	0.424979	0.00428279	0.00313909
UCSC_TFBS	TAL1ALPHAE47	117	19.5652	0.00322341	ENSG00000095587, ENSG00000016082, ENSG00000261587, ENSG00000181982, ENSG00000197653, ENSG00000138315, ENSG00000171385, ENSG00000067798, ENSG00000081853, ENSG00000138311, ENSG00000138675, ENSG00000118432, ENSG00000196604, ENSG00000183091, ENSG00000061337, ENSG00000164692, ENSG00000188305, ENSG00000143473, ENSG00000214595, ENSG00000162552, ENSG00000125122, ENSG00000184226, ENSG00000139537, ENSG0000…	558	3397	20726	1.2793	0.433476	0.004364	0.00322341
UCSC_TFBS	USF	307	51.3378	0.0036704	ENSG00000050438, ENSG00000095587, ENSG00000155850, ENSG00000137869, ENSG00000171540, ENSG00000067798, ENSG00000081853, ENSG00000118432, ENSG00000243232, ENSG00000183091, ENSG00000155974, ENSG00000075290, ENSG00000061337, ENSG00000161180, ENSG00000188305, ENSG00000184984, ENSG00000091536, ENSG00000214595, ENSG00000278588, ENSG00000100341, ENSG00000163803, ENSG00000179397, ENSG00000131778, ENSG0000…	558	10207	20726	1.11718	0.47648	0.00493123	0.0036704
UCSC_TFBS	HNF4	254	42.4749	0.00374293	ENSG00000050438, ENSG00000095587, ENSG00000081853, ENSG00000170454, ENSG00000118432, ENSG00000243232, ENSG00000075290, ENSG00000163362, ENSG00000061337, ENSG00000168497, ENSG00000091536, ENSG00000169903, ENSG00000163803, ENSG00000179397, ENSG00000161509, ENSG00000138964, ENSG00000047936, ENSG00000196159, ENSG00000172403, ENSG00000002587, ENSG00000187323, ENSG00000010319, ENSG00000090554, ENSG0000…	558	8255	20726	1.14287	0.483144	0.00499057	0.00374293
UCSC_TFBS	CP2	211	35.2843	0.00382336	ENSG00000110944, ENSG00000095587, ENSG00000261587, ENSG00000171540, ENSG00000067798, ENSG00000081853, ENSG00000254806, ENSG00000118432, ENSG00000243232, ENSG00000183091, ENSG00000161180, ENSG00000091536, ENSG00000278588, ENSG00000163803, ENSG00000179397, ENSG00000161509, ENSG00000138964, ENSG00000159761, ENSG00000196159, ENSG00000170458, ENSG00000253953, ENSG00000187323, ENSG00000090554, ENSG0000…	558	6703	20726	1.16922	0.490437	0.00505949	0.00382336
UCSC_TFBS	YY1	365	61.0368	0.00395353	ENSG00000050438, ENSG00000095587, ENSG00000016082, ENSG00000261587, ENSG00000137869, ENSG00000171540, ENSG00000067798, ENSG00000081853, ENSG00000170454, ENSG00000243232, ENSG00000183091, ENSG00000196604, ENSG00000155974, ENSG00000143632, ENSG00000075290, ENSG00000163362, ENSG00000061337, ENSG00000161180, ENSG00000168497, ENSG00000164692, ENSG00000188305, ENSG00000143196, ENSG00000091536, ENSG0000…	558	12406	20726	1.0928	0.502023	0.0051927	0.00395353
UCSC_TFBS	HTF	282	47.1572	0.00405165	ENSG00000110944, ENSG00000050438, ENSG00000095587, ENSG00000137869, ENSG00000171540, ENSG00000067798, ENSG00000081853, ENSG00000254806, ENSG00000118432, ENSG00000243232, ENSG00000183091, ENSG00000196604, ENSG00000155974, ENSG00000143512, ENSG00000161180, ENSG00000168497, ENSG00000164692, ENSG00000184984, ENSG00000091536, ENSG00000214595, ENSG00000131778, ENSG00000161509, ENSG00000168263, ENSG0000…	558	9294	20726	1.12701	0.510582	0.00528215	0.00405165
UCSC_TFBS	XBP1	261	43.6455	0.00434082	ENSG00000050438, ENSG00000095587, ENSG00000155850, ENSG00000261587, ENSG00000171540, ENSG00000067798, ENSG00000081853, ENSG00000254806, ENSG00000118432, ENSG00000243232, ENSG00000183091, ENSG00000196604, ENSG00000143632, ENSG00000143512, ENSG00000161180, ENSG00000123901, ENSG00000164692, ENSG00000188305, ENSG00000091536, ENSG00000214595, ENSG00000278588, ENSG00000131778, ENSG00000161509, ENSG0000…	558	8532	20726	1.13624	0.534967	0.00561753	0.00434082
UCSC_TFBS	MZF1	254	42.4749	0.00618913	ENSG00000110944, ENSG00000016082, ENSG00000171540, ENSG00000067798, ENSG00000081853, ENSG00000254806, ENSG00000118432, ENSG00000243232, ENSG00000155974, ENSG00000163362, ENSG00000061337, ENSG00000143512, ENSG00000138271, ENSG00000131080, ENSG00000123901, ENSG00000091536, ENSG00000163803, ENSG00000161509, ENSG00000168263, ENSG00000159761, ENSG00000047936, ENSG00000196159, ENSG00000253953, ENSG0000…	558	8328	20726	1.13285	0.664681	0.007951	0.00618913
UCSC_TFBS	AP2GAMMA	66	11.0368	0.00681201	ENSG00000110427, ENSG00000155850, ENSG00000111799, ENSG00000099866, ENSG00000213903, ENSG00000081853, ENSG00000173486, ENSG00000158246, ENSG00000213906, ENSG00000118432, ENSG00000170775, ENSG00000188389, ENSG00000168970, ENSG00000261934, ENSG00000105991, ENSG00000129204, ENSG00000253485, ENSG00000167767, ENSG00000156453, ENSG00000113209, ENSG00000169594, ENSG00000104814, ENSG00000213658, ENSG0000…	558	1778	20726	1.37878	0.699713	0.00868778	0.00681201
UCSC_TFBS	CMYB	225	37.6254	0.00695654	ENSG00000095587, ENSG00000137869, ENSG00000081853, ENSG00000170454, ENSG00000118432, ENSG00000243232, ENSG00000196604, ENSG00000061337, ENSG00000143512, ENSG00000161180, ENSG00000123901, ENSG00000188305, ENSG00000091536, ENSG00000278588, ENSG00000169903, ENSG00000129204, ENSG00000161509, ENSG00000138964, ENSG00000169594, ENSG00000159761, ENSG00000104814, ENSG00000196159, ENSG00000002587, ENSG0000…	558	7291	20726	1.14624	0.707307	0.00880829	0.00695654
UCSC_TFBS	ROAZ	239	39.9666	0.00780829	ENSG00000110944, ENSG00000095587, ENSG00000016082, ENSG00000261587, ENSG00000081853, ENSG00000254806, ENSG00000170454, ENSG00000118432, ENSG00000243232, ENSG00000183091, ENSG00000196604, ENSG00000075290, ENSG00000163362, ENSG00000131080, ENSG00000164692, ENSG00000143196, ENSG00000091536, ENSG00000214595, ENSG00000278588, ENSG00000169903, ENSG00000129204, ENSG00000183638, ENSG00000163803, ENSG0000…	558	7816	20726	1.13578	0.748334	0.00981614	0.00780829
UCSC_TFBS	CREB	226	37.7926	0.0082215	ENSG00000110944, ENSG00000095587, ENSG00000016082, ENSG00000171540, ENSG00000067798, ENSG00000081853, ENSG00000118432, ENSG00000243232, ENSG00000183091, ENSG00000161180, ENSG00000168497, ENSG00000123901, ENSG00000188305, ENSG00000184984, ENSG00000091536, ENSG00000214595, ENSG00000278588, ENSG00000163803, ENSG00000161509, ENSG00000138964, ENSG00000169594, ENSG00000159761, ENSG00000172403, ENSG0000…	558	7352	20726	1.14178	0.766124	0.0102623	0.0082215
UCSC_TFBS	NMYC	168	28.0936	0.00931556	ENSG00000069696, ENSG00000155850, ENSG00000177363, ENSG00000197653, ENSG00000171540, ENSG00000171385, ENSG00000119121, ENSG00000081853, ENSG00000172232, ENSG00000138311, ENSG00000196569, ENSG00000243232, ENSG00000132334, ENSG00000006555, ENSG00000183091, ENSG00000155974, ENSG00000075290, ENSG00000061337, ENSG00000113494, ENSG00000161180, ENSG00000141052, ENSG00000164692, ENSG00000188305, ENSG0000…	558	5293	20726	1.17893	0.807416	0.011546	0.00931556
UCSC_TFBS	RP58	269	44.9833	0.0094813	ENSG00000110944, ENSG00000016082, ENSG00000137869, ENSG00000067798, ENSG00000081853, ENSG00000254806, ENSG00000170454, ENSG00000243232, ENSG00000183091, ENSG00000155974, ENSG00000143512, ENSG00000131080, ENSG00000143196, ENSG00000091536, ENSG00000214595, ENSG00000169903, ENSG00000111348, ENSG00000161509, ENSG00000159761, ENSG00000196159, ENSG00000172403, ENSG00000253953, ENSG00000187323, ENSG0000…	558	8944	20726	1.11713	0.813005	0.0116693	0.0094813
UCSC_TFBS	HOX13	237	39.6321	0.0096672	ENSG00000110944, ENSG00000095587, ENSG00000261587, ENSG00000171540, ENSG00000067798, ENSG00000081853, ENSG00000118432, ENSG00000243232, ENSG00000155974, ENSG00000075290, ENSG00000163362, ENSG00000161180, ENSG00000168497, ENSG00000164692, ENSG00000016402, ENSG00000161509, ENSG00000169594, ENSG00000168263, ENSG00000159761, ENSG00000104814, ENSG00000047936, ENSG00000196159, ENSG00000172403, ENSG0000…	558	7776	20726	1.13207	0.819081	0.0118155	0.0096672
UCSC_TFBS	EN1	277	46.3211	0.010943	ENSG00000110944, ENSG00000050438, ENSG00000095587, ENSG00000016082, ENSG00000261587, ENSG00000137869, ENSG00000171540, ENSG00000067798, ENSG00000081853, ENSG00000254806, ENSG00000118432, ENSG00000243232, ENSG00000183091, ENSG00000155974, ENSG00000161180, ENSG00000123901, ENSG00000164692, ENSG00000091536, ENSG00000214595, ENSG00000278588, ENSG00000129204, ENSG00000163803, ENSG00000161509, ENSG0000…	558	9262	20726	1.11085	0.855804	0.0132825	0.010943
UCSC_TFBS	NFKAPPAB50	122	20.4013	0.0114101	ENSG00000069696, ENSG00000095587, ENSG00000016082, ENSG00000177363, ENSG00000148483, ENSG00000197653, ENSG00000119121, ENSG00000081853, ENSG00000138311, ENSG00000243232, ENSG00000132334, ENSG00000111199, ENSG00000155974, ENSG00000143512, ENSG00000161180, ENSG00000188389, ENSG00000164175, ENSG00000091536, ENSG00000169903, ENSG00000105991, ENSG00000183638, ENSG00000131778, ENSG00000138964, ENSG0000…	558	3713	20726	1.22044	0.867308	0.0136807	0.0114101
UCSC_TFBS	IK2	160	26.7559	0.0114265	ENSG00000110944, ENSG00000050438, ENSG00000095587, ENSG00000016082, ENSG00000181982, ENSG00000177363, ENSG00000171385, ENSG00000081853, ENSG00000254806, ENSG00000138311, ENSG00000196569, ENSG00000132334, ENSG00000183091, ENSG00000075290, ENSG00000113494, ENSG00000159251, ENSG00000138271, ENSG00000141052, ENSG00000123901, ENSG00000164175, ENSG00000091536, ENSG00000162552, ENSG00000125122, ENSG0000…	558	5043	20726	1.17845	0.867695	0.0136807	0.0114265
UCSC_TFBS	ZIC3	203	33.9465	0.0118849	ENSG00000095587, ENSG00000016082, ENSG00000137869, ENSG00000171540, ENSG00000081853, ENSG00000254806, ENSG00000243232, ENSG00000155974, ENSG00000143632, ENSG00000163362, ENSG00000161180, ENSG00000138271, ENSG00000188305, ENSG00000143196, ENSG00000091536, ENSG00000131778, ENSG00000161509, ENSG00000169594, ENSG00000168263, ENSG00000159761, ENSG00000104814, ENSG00000196159, ENSG00000253953, ENSG0000…	558	6578	20726	1.14626	0.878065	0.0141334	0.0118849
UCSC_TFBS	ARNT	248	41.4716	0.0124918	ENSG00000050438, ENSG00000095587, ENSG00000171540, ENSG00000081853, ENSG00000254806, ENSG00000170454, ENSG00000118432, ENSG00000243232, ENSG00000183091, ENSG00000155974, ENSG00000075290, ENSG00000163362, ENSG00000061337, ENSG00000161180, ENSG00000164692, ENSG00000188305, ENSG00000143196, ENSG00000091536, ENSG00000278588, ENSG00000163803, ENSG00000179397, ENSG00000131778, ENSG00000161509, ENSG0000…	558	8218	20726	1.1209	0.890563	0.0146898	0.0124918
UCSC_TFBS	NGFIC	160	26.7559	0.0125197	ENSG00000179546, ENSG00000261587, ENSG00000137869, ENSG00000197653, ENSG00000171540, ENSG00000067798, ENSG00000081853, ENSG00000254806, ENSG00000138311, ENSG00000196569, ENSG00000170454, ENSG00000138675, ENSG00000243232, ENSG00000132334, ENSG00000006555, ENSG00000118432, ENSG00000188389, ENSG00000168497, ENSG00000188305, ENSG00000143196, ENSG00000091536, ENSG00000214595, ENSG00000278588, ENSG0000…	558	5054	20726	1.17589	0.891106	0.0146898	0.0125197
UCSC_TFBS	IRF1	136	22.7425	0.0129815	ENSG00000050438, ENSG00000016082, ENSG00000171540, ENSG00000138315, ENSG00000067798, ENSG00000119121, ENSG00000081853, ENSG00000196569, ENSG00000156427, ENSG00000183091, ENSG00000189233, ENSG00000075290, ENSG00000216490, ENSG00000159251, ENSG00000141052, ENSG00000143196, ENSG00000184984, ENSG00000143473, ENSG00000162552, ENSG00000184226, ENSG00000128510, ENSG00000016402, ENSG00000131778, ENSG0000…	558	4212	20726	1.19931	0.899712	0.0151308	0.0129815
UCSC_TFBS	OLF1	235	39.2977	0.0139022	ENSG00000110944, ENSG00000050438, ENSG00000095587, ENSG00000137869, ENSG00000171540, ENSG00000081853, ENSG00000254806, ENSG00000118432, ENSG00000183091, ENSG00000075290, ENSG00000163362, ENSG00000061337, ENSG00000164692, ENSG00000188305, ENSG00000091536, ENSG00000278588, ENSG00000163803, ENSG00000111348, ENSG00000161509, ENSG00000169594, ENSG00000168263, ENSG00000159761, ENSG00000104814, ENSG0000…	558	7761	20726	1.12469	0.914902	0.0160973	0.0139022
UCSC_TFBS	EGR2	52	8.69565	0.0215857	ENSG00000155530, ENSG00000133106, ENSG00000137869, ENSG00000171540, ENSG00000171385, ENSG00000213903, ENSG00000081853, ENSG00000196569, ENSG00000158887, ENSG00000161180, ENSG00000168497, ENSG00000159251, ENSG00000261934, ENSG00000142748, ENSG00000214595, ENSG00000253485, ENSG00000076356, ENSG00000135298, ENSG00000151322, ENSG00000021645, ENSG00000253910, ENSG00000253953, ENSG00000187323, ENSG0000…	558	1422	20726	1.35827	0.978521	0.0248307	0.0215857
UCSC_TFBS	ZIC1	79	13.2107	0.0252733	ENSG00000138315, ENSG00000119121, ENSG00000081853, ENSG00000173486, ENSG00000135363, ENSG00000165182, ENSG00000254806, ENSG00000152822, ENSG00000158246, ENSG00000243232, ENSG00000006555, ENSG00000095383, ENSG00000075290, ENSG00000143632, ENSG00000163362, ENSG00000261934, ENSG00000091536, ENSG00000214595, ENSG00000253485, ENSG00000050405, ENSG00000155761, ENSG00000076356, ENSG00000240053, ENSG0000…	558	2336	20726	1.25613	0.98895	0.0288838	0.0252733
UCSC_TFBS	SPZ1	167	27.9264	0.0262723	ENSG00000069696, ENSG00000095587, ENSG00000179546, ENSG00000181982, ENSG00000177363, ENSG00000171540, ENSG00000171385, ENSG00000081853, ENSG00000243232, ENSG00000111199, ENSG00000006555, ENSG00000196604, ENSG00000141052, ENSG00000164692, ENSG00000143473, ENSG00000214595, ENSG00000162552, ENSG00000100341, ENSG00000184226, ENSG00000105991, ENSG00000183638, ENSG00000161509, ENSG00000172361, ENSG0000…	558	5411	20726	1.14636	0.990774	0.0298318	0.0262723
UCSC_TFBS	GATA3	124	20.7358	0.0274245	ENSG00000110427, ENSG00000050438, ENSG00000179546, ENSG00000181982, ENSG00000137869, ENSG00000171385, ENSG00000067798, ENSG00000081853, ENSG00000254806, ENSG00000183091, ENSG00000061337, ENSG00000168497, ENSG00000159251, ENSG00000184984, ENSG00000143473, ENSG00000214595, ENSG00000162552, ENSG00000125122, ENSG00000184226, ENSG00000075223, ENSG00000136267, ENSG00000104814, ENSG00000135298, ENSG0000…	558	3901	20726	1.18067	0.99251	0.0309405	0.0274245
UCSC_TFBS	E2F	290	48.495	0.0308235	ENSG00000110944, ENSG00000050438, ENSG00000095587, ENSG00000016082, ENSG00000261587, ENSG00000137869, ENSG00000171540, ENSG00000067798, ENSG00000081853, ENSG00000254806, ENSG00000170454, ENSG00000243232, ENSG00000183091, ENSG00000196604, ENSG00000155974, ENSG00000143632, ENSG00000075290, ENSG00000163362, ENSG00000161180, ENSG00000168497, ENSG00000138271, ENSG00000164692, ENSG00000188305, ENSG0000…	558	9926	20726	1.08519	0.995955	0.0345537	0.0308235
UCSC_TFBS	HMX1	231	38.6288	0.040802	ENSG00000137869, ENSG00000171540, ENSG00000067798, ENSG00000081853, ENSG00000254806, ENSG00000243232, ENSG00000183091, ENSG00000196604, ENSG00000155974, ENSG00000075290, ENSG00000143512, ENSG00000161180, ENSG00000164692, ENSG00000091536, ENSG00000214595, ENSG00000129204, ENSG00000183638, ENSG00000163803, ENSG00000131778, ENSG00000161509, ENSG00000169594, ENSG00000159761, ENSG00000172403, ENSG0000…	558	7806	20726	1.09917	0.999346	0.0454503	0.040802
UCSC_TFBS	CETS1P54	130	21.7391	0.045007	ENSG00000095587, ENSG00000155850, ENSG00000171385, ENSG00000067798, ENSG00000081853, ENSG00000138311, ENSG00000132334, ENSG00000111199, ENSG00000196604, ENSG00000183091, ENSG00000197408, ENSG00000075290, ENSG00000161180, ENSG00000091536, ENSG00000143473, ENSG00000169507, ENSG00000128510, ENSG00000129204, ENSG00000163803, ENSG00000111348, ENSG00000135299, ENSG00000104814, ENSG00000135298, ENSG0000…	558	4185	20726	1.1538	0.999698	0.0498191	0.045007
UCSC_TFBS	MYCMAX	315	52.6756	0.0643019	ENSG00000050438, ENSG00000095587, ENSG00000155850, ENSG00000261587, ENSG00000171540, ENSG00000067798, ENSG00000081853, ENSG00000254806, ENSG00000118432, ENSG00000243232, ENSG00000183091, ENSG00000155974, ENSG00000075290, ENSG00000163362, ENSG00000161180, ENSG00000168497, ENSG00000123901, ENSG00000164692, ENSG00000188305, ENSG00000143196, ENSG00000091536, ENSG00000214595, ENSG00000100341, ENSG0000…	558	11009	20726	1.06278	0.999992	0.0707321	0.0643019
UCSC_TFBS	TAXCREB	272	45.4849	0.0665836	ENSG00000110944, ENSG00000050438, ENSG00000095587, ENSG00000016082, ENSG00000171540, ENSG00000067798, ENSG00000081853, ENSG00000254806, ENSG00000118432, ENSG00000243232, ENSG00000183091, ENSG00000196604, ENSG00000143632, ENSG00000161180, ENSG00000131080, ENSG00000188305, ENSG00000091536, ENSG00000214595, ENSG00000278588, ENSG00000129204, ENSG00000163803, ENSG00000131778, ENSG00000161509, ENSG0000…	558	9417	20726	1.07285	0.999995	0.072787	0.0665836
UCSC_TFBS	STAT1	199	33.2776	0.0781288	ENSG00000110944, ENSG00000050438, ENSG00000095587, ENSG00000137869, ENSG00000067798, ENSG00000081853, ENSG00000254806, ENSG00000243232, ENSG00000196604, ENSG00000155974, ENSG00000061337, ENSG00000091536, ENSG00000214595, ENSG00000129204, ENSG00000163803, ENSG00000179397, ENSG00000131778, ENSG00000161509, ENSG00000138964, ENSG00000159761, ENSG00000104814, ENSG00000196159, ENSG00000253953, ENSG0000…	558	6771	20726	1.09165	0.999999	0.0848807	0.0781288
UCSC_TFBS	STAT3	235	39.2977	0.0815847	ENSG00000110944, ENSG00000050438, ENSG00000095587, ENSG00000016082, ENSG00000155850, ENSG00000261587, ENSG00000137869, ENSG00000171540, ENSG00000067798, ENSG00000081853, ENSG00000254806, ENSG00000183091, ENSG00000155974, ENSG00000143632, ENSG00000075290, ENSG00000161180, ENSG00000131080, ENSG00000184984, ENSG00000091536, ENSG00000214595, ENSG00000169903, ENSG00000129204, ENSG00000163803, ENSG0000…	558	8098	20726	1.07788	1	0.0880915	0.0815847
UCSC_TFBS	AHR	168	28.0936	0.0890334	ENSG00000110944, ENSG00000069696, ENSG00000095587, ENSG00000016082, ENSG00000261587, ENSG00000197653, ENSG00000171540, ENSG00000171385, ENSG00000119121, ENSG00000081853, ENSG00000196569, ENSG00000243232, ENSG00000111199, ENSG00000006555, ENSG00000118432, ENSG00000164692, ENSG00000188305, ENSG00000091536, ENSG00000143473, ENSG00000214595, ENSG00000162552, ENSG00000100341, ENSG00000125122, ENSG0000…	558	5674	20726	1.09977	1	0.0955481	0.0890334
UCSC_TFBS	EGR3	88	14.7157	0.0917386	ENSG00000110944, ENSG00000069696, ENSG00000130477, ENSG00000111799, ENSG00000099866, ENSG00000171540, ENSG00000171385, ENSG00000213903, ENSG00000172232, ENSG00000175984, ENSG00000174576, ENSG00000165182, ENSG00000254806, ENSG00000213906, ENSG00000138311, ENSG00000243232, ENSG00000183091, ENSG00000143632, ENSG00000061337, ENSG00000221890, ENSG00000117013, ENSG00000161180, ENSG00000168970, ENSG0000…	558	2818	20726	1.15991	1	0.0978545	0.0917386
UCSC_TFBS	PAX5	281	46.99	0.0934012	ENSG00000110944, ENSG00000050438, ENSG00000095587, ENSG00000016082, ENSG00000155850, ENSG00000261587, ENSG00000137869, ENSG00000171540, ENSG00000081853, ENSG00000254806, ENSG00000170454, ENSG00000118432, ENSG00000243232, ENSG00000183091, ENSG00000155974, ENSG00000143632, ENSG00000075290, ENSG00000163362, ENSG00000161180, ENSG00000168497, ENSG00000131080, ENSG00000164692, ENSG00000188305, ENSG0000…	558	9829	20726	1.06189	1	0.0990278	0.0934012
