# Supplementary material for: Mycoplasma genitalium and M. pneumoniae Regulate a Distinct Set of Protein-Coding Genes in Epithelial Cells
Source: Front Immunol. 2021 Oct 11;12:738431. doi: 10.3389/fimmu.2021.738431 (PMC8544821; doi:10.3389/fimmu.2021.738431)
Supplement: Supplementary file 6 [file DataSheet_6.xlsx]

## Sheet: Mg_upregulated_BP_output
Category	Term	Count	%	PValue	Genes	List Total	Pop Hits	Pop Total	Fold Enrichment	Bonferroni	Benjamini	FDR
GOTERM_BP_DIRECT	GO:0045926~negative regulation of growth	10	0.795545	6.06288e-07	ENSG00000115461, ENSG00000205358, ENSG00000125148, ENSG00000147257, ENSG00000111653, ENSG00000187193, ENSG00000198417, ENSG00000125144, ENSG00000169715, ENSG00000205362	1027	19	16792	8.60555	0.00214456	0.00214687	0.00214505
GOTERM_BP_DIRECT	GO:0001666~response to hypoxia	26	2.06842	4.72442e-05	ENSG00000107159, ENSG00000129521, ENSG00000140939, ENSG00000091542, ENSG00000135766, ENSG00000148926, ENSG00000163485, ENSG00000137462, ENSG00000121966, ENSG00000185499, ENSG00000176171, ENSG00000214274, ENSG00000161544, ENSG00000131477, ENSG00000112715, ENSG00000100292, ENSG00000181195, ENSG00000152952, ENSG00000119630, ENSG00000196218, ENSG00000167772, ENSG00000143627, ENSG00000163273, ENSG0000…	1027	172	16792	2.47159	0.15405	0.0836458	0.0835749
GOTERM_BP_DIRECT	GO:2000406~positive regulation of T cell migration	6	0.477327	0.000164076	ENSG00000103490, ENSG00000169245, ENSG00000137077, ENSG00000181284, ENSG00000115009, ENSG00000157873	1027	10	16792	9.81032	0.440684	0.163443	0.163305
GOTERM_BP_DIRECT	GO:0007267~cell-cell signaling	32	2.54574	0.00018463	ENSG00000161958, ENSG00000130513, ENSG00000131668, ENSG00000154143, ENSG00000143590, ENSG00000197696, ENSG00000125084, ENSG00000169242, ENSG00000104826, ENSG00000139549, ENSG00000064205, ENSG00000136931, ENSG00000148926, ENSG00000120337, ENSG00000163485, ENSG00000169245, ENSG00000125726, ENSG00000160255, ENSG00000185652, ENSG00000140009, ENSG00000010327, ENSG00000106018, ENSG00000099617, ENSG0000…	1027	254	16792	2.05991	0.479952	0.163443	0.163305
GOTERM_BP_DIRECT	GO:0071276~cellular response to cadmium ion	7	0.556881	0.000353856	ENSG00000100292, ENSG00000205358, ENSG00000187193, ENSG00000198417, ENSG00000125144, ENSG00000169715, ENSG00000205362	1027	17	16792	6.73257	0.714418	0.250601	0.250388
GOTERM_BP_DIRECT	GO:0007165~signal transduction	99	7.87589	0.000596106	ENSG00000107018, ENSG00000169583, ENSG00000170175, ENSG00000104826, ENSG00000171388, ENSG00000137101, ENSG00000064205, ENSG00000100628, ENSG00000141574, ENSG00000148926, ENSG00000163485, ENSG00000137462, ENSG00000128917, ENSG00000204435, ENSG00000205809, ENSG00000140009, ENSG00000148123, ENSG00000138606, ENSG00000104415, ENSG00000111344, ENSG00000181195, ENSG00000181074, ENSG00000171557, ENSG0000…	1027	1161	16792	1.39423	0.878937	0.324627	0.324352
GOTERM_BP_DIRECT	GO:0071294~cellular response to zinc ion	7	0.556881	0.000698075	ENSG00000205358, ENSG00000125148, ENSG00000187193, ENSG00000198417, ENSG00000125144, ENSG00000169715, ENSG00000205362	1027	19	16792	6.02388	0.915647	0.324627	0.324352
GOTERM_BP_DIRECT	GO:0061621~canonical glycolysis	8	0.636436	0.000733414	ENSG00000109107, ENSG00000141959, ENSG00000143627, ENSG00000111674, ENSG00000159399, ENSG00000105220, ENSG00000114268, ENSG00000102144	1027	26	16792	5.03093	0.925576	0.324627	0.324352
GOTERM_BP_DIRECT	GO:0070837~dehydroascorbic acid transport	4	0.318218	0.000868334	ENSG00000117394, ENSG00000170482, ENSG00000163581, ENSG00000059804	1027	4	16792	16.3505	0.953861	0.341641	0.341352
GOTERM_BP_DIRECT	GO:0002576~platelet degranulation	16	1.27287	0.00144622	ENSG00000112715, ENSG00000122194, ENSG00000149131, ENSG00000077522, ENSG00000106538, ENSG00000138722, ENSG00000172543, ENSG00000171564, ENSG00000197766, ENSG00000197249, ENSG00000171557, ENSG00000005961, ENSG00000118137, ENSG00000129009, ENSG00000100311, ENSG00000167711	1027	103	16792	2.53989	0.994052	0.512107	0.511673
GOTERM_BP_DIRECT	GO:0006954~inflammatory response	39	3.10263	0.00187154	ENSG00000130775, ENSG00000126353, ENSG00000049249, ENSG00000103490, ENSG00000095303, ENSG00000157873, ENSG00000018280, ENSG00000088827, ENSG00000169403, ENSG00000163485, ENSG00000224389, ENSG00000251201, ENSG00000137462, ENSG00000012504, ENSG00000109272, ENSG00000169245, ENSG00000121966, ENSG00000136250, ENSG00000160255, ENSG00000163701, ENSG00000010327, ENSG00000141434, ENSG00000109205, ENSG0000…	1027	379	16792	1.68251	0.998684	0.602465	0.601955
GOTERM_BP_DIRECT	GO:0019732~antifungal humoral response	5	0.397772	0.00216082	ENSG00000148926, ENSG00000164047, ENSG00000012223, ENSG00000146469, ENSG00000214274	1027	10	16792	8.17527	0.999529	0.637621	0.637081
GOTERM_BP_DIRECT	GO:0008203~cholesterol metabolic process	12	0.954654	0.00260193	ENSG00000118137, ENSG00000125629, ENSG00000166035, ENSG00000245848, ENSG00000130203, ENSG00000167780, ENSG00000130208, ENSG00000160179, ENSG00000140459, ENSG00000184730, ENSG00000005421, ENSG00000147852	1027	68	16792	2.88539	0.999902	0.708727	0.708126
GOTERM_BP_DIRECT	GO:0001523~retinoid metabolic process	11	0.875099	0.0036311	ENSG00000118137, ENSG00000130203, ENSG00000162496, ENSG00000137868, ENSG00000183098, ENSG00000128617, ENSG00000121207, ENSG00000187134, ENSG00000106538, ENSG00000147257, ENSG00000081479	1027	61	16792	2.94846	0.999997	0.854712	0.853988
GOTERM_BP_DIRECT	GO:0030225~macrophage differentiation	6	0.477327	0.00370034	ENSG00000112715, ENSG00000245848, ENSG00000092067, ENSG00000100985, ENSG00000182578, ENSG00000003400	1027	18	16792	5.45018	0.999998	0.854712	0.853988
GOTERM_BP_DIRECT	GO:0006096~glycolytic process	8	0.636436	0.00391276	ENSG00000226784, ENSG00000109107, ENSG00000141959, ENSG00000111674, ENSG00000159399, ENSG00000105220, ENSG00000079739, ENSG00000102144	1027	34	16792	3.84718	0.999999	0.854712	0.853988
GOTERM_BP_DIRECT	GO:0070328~triglyceride homeostasis	7	0.556881	0.00410339	ENSG00000118137, ENSG00000166035, ENSG00000130203, ENSG00000130766, ENSG00000167772, ENSG00000069667, ENSG00000159224	1027	26	16792	4.40207	1	0.854712	0.853988
GOTERM_BP_DIRECT	GO:0015701~bicarbonate transport	9	0.71599	0.0046859	ENSG00000167995, ENSG00000107159, ENSG00000104267, ENSG00000206172, ENSG00000188687, ENSG00000174990, ENSG00000074410, ENSG00000114923, ENSG00000188536	1027	44	16792	3.34443	1	0.873304	0.872564
GOTERM_BP_DIRECT	GO:0006094~gluconeogenesis	9	0.71599	0.0046859	ENSG00000226784, ENSG00000109107, ENSG00000130957, ENSG00000111674, ENSG00000124253, ENSG00000162772, ENSG00000105220, ENSG00000079739, ENSG00000102144	1027	44	16792	3.34443	1	0.873304	0.872564
GOTERM_BP_DIRECT	GO:0090200~positive regulation of release of cytochrome c from mitochondria	7	0.556881	0.00604993	ENSG00000184381, ENSG00000103490, ENSG00000121858, ENSG00000100290, ENSG00000100985, ENSG00000176171, ENSG00000114023	1027	28	16792	4.08763	1	1	0.999435
GOTERM_BP_DIRECT	GO:0045165~cell fate commitment	9	0.71599	0.00619537	ENSG00000002745, ENSG00000130700, ENSG00000085741, ENSG00000172020, ENSG00000135925, ENSG00000125084, ENSG00000112333, ENSG00000115596, ENSG00000132510	1027	46	16792	3.19902	1	1	0.999435
GOTERM_BP_DIRECT	GO:0001878~response to yeast	5	0.397772	0.00634836	ENSG00000148926, ENSG00000164047, ENSG00000197561, ENSG00000146469, ENSG00000214274	1027	13	16792	6.28867	1	1	0.999435
GOTERM_BP_DIRECT	GO:0008285~negative regulation of cell proliferation	38	3.02307	0.00656482	ENSG00000135924, ENSG00000049768, ENSG00000049249, ENSG00000122194, ENSG00000170231, ENSG00000107816, ENSG00000111653, ENSG00000187391, ENSG00000173404, ENSG00000168556, ENSG00000148926, ENSG00000164056, ENSG00000116661, ENSG00000163485, ENSG00000137462, ENSG00000077092, ENSG00000198719, ENSG00000128917, ENSG00000204435, ENSG00000121769, ENSG00000088992, ENSG00000128610, ENSG00000245848, ENSG0000…	1027	396	16792	1.56899	1	1	0.999435
GOTERM_BP_DIRECT	GO:0032868~response to insulin	11	0.875099	0.00718439	ENSG00000148926, ENSG00000125629, ENSG00000137462, ENSG00000130766, ENSG00000106070, ENSG00000123612, ENSG00000121858, ENSG00000121769, ENSG00000094841, ENSG00000054356, ENSG00000124253	1027	67	16792	2.68442	1	1	0.999435
GOTERM_BP_DIRECT	GO:0045909~positive regulation of vasodilation	7	0.556881	0.00724157	ENSG00000148926, ENSG00000169403, ENSG00000163794, ENSG00000100292, ENSG00000184381, ENSG00000163273, ENSG00000171388	1027	29	16792	3.94668	1	1	0.999435
GOTERM_BP_DIRECT	GO:0042730~fibrinolysis	6	0.477327	0.00754538	ENSG00000122194, ENSG00000149131, ENSG00000171564, ENSG00000131187, ENSG00000167711, ENSG00000171557	1027	21	16792	4.67158	1	1	0.999435
GOTERM_BP_DIRECT	GO:0048172~regulation of short-term neuronal synaptic plasticity	5	0.397772	0.00846335	ENSG00000118160, ENSG00000234965, ENSG00000105649, ENSG00000177380, ENSG00000102003	1027	14	16792	5.83948	1	1	0.999435
GOTERM_BP_DIRECT	GO:0033700~phospholipid efflux	5	0.397772	0.00846335	ENSG00000118137, ENSG00000130203, ENSG00000130208, ENSG00000160179, ENSG00000064687	1027	14	16792	5.83948	1	1	0.999435
GOTERM_BP_DIRECT	GO:2000147~positive regulation of cell motility	5	0.397772	0.00846335	ENSG00000181885, ENSG00000126353, ENSG00000137077, ENSG00000065320, ENSG00000182578	1027	14	16792	5.83948	1	1	0.999435
GOTERM_BP_DIRECT	GO:0032570~response to progesterone	8	0.636436	0.00858264	ENSG00000165474, ENSG00000131477, ENSG00000175294, ENSG00000137462, ENSG00000163288, ENSG00000099338, ENSG00000170345, ENSG00000105220	1027	39	16792	3.35396	1	1	0.999435
GOTERM_BP_DIRECT	GO:0010906~regulation of glucose metabolic process	6	0.477327	0.0092824	ENSG00000115461, ENSG00000067992, ENSG00000069667, ENSG00000146674, ENSG00000143365, ENSG00000152256	1027	22	16792	4.45924	1	1	0.999435
GOTERM_BP_DIRECT	GO:0007010~cytoskeleton organization	19	1.51154	0.00957159	ENSG00000158856, ENSG00000130203, ENSG00000213672, ENSG00000175084, ENSG00000154783, ENSG00000099864, ENSG00000178462, ENSG00000198576, ENSG00000104833, ENSG00000099954, ENSG00000131096, ENSG00000136059, ENSG00000170477, ENSG00000132970, ENSG00000137285, ENSG00000118898, ENSG00000167552, ENSG00000089820, ENSG00000186832	1027	161	16792	1.92957	1	1	0.999435
GOTERM_BP_DIRECT	GO:0030855~epithelial cell differentiation	11	0.875099	0.00975356	ENSG00000112715, ENSG00000109107, ENSG00000131668, ENSG00000105668, ENSG00000187134, ENSG00000185499, ENSG00000170477, ENSG00000198848, ENSG00000102144, ENSG00000151632, ENSG00000163435	1027	70	16792	2.56937	1	1	0.999435
GOTERM_BP_DIRECT	GO:0031102~neuron projection regeneration	4	0.318218	0.0100976	ENSG00000118137, ENSG00000148926, ENSG00000177169, ENSG00000130203	1027	8	16792	8.17527	1	1	0.999435
GOTERM_BP_DIRECT	GO:0034447~very-low-density lipoprotein particle clearance	3	0.238663	0.0107346	ENSG00000130203, ENSG00000130208, ENSG00000147852	1027	3	16792	16.3505	1	1	0.999435
GOTERM_BP_DIRECT	GO:0034436~glycoprotein transport	3	0.238663	0.0107346	ENSG00000160179, ENSG00000147852, ENSG00000143774	1027	3	16792	16.3505	1	1	0.999435
GOTERM_BP_DIRECT	GO:0034375~high-density lipoprotein particle remodeling	5	0.397772	0.0109912	ENSG00000118137, ENSG00000166035, ENSG00000130203, ENSG00000130208, ENSG00000160179	1027	15	16792	5.45018	1	1	0.999435
GOTERM_BP_DIRECT	GO:0032496~response to lipopolysaccharide	19	1.51154	0.0114681	ENSG00000130522, ENSG00000126353, ENSG00000049249, ENSG00000110324, ENSG00000197561, ENSG00000143839, ENSG00000181195, ENSG00000171223, ENSG00000170345, ENSG00000157873, ENSG00000018280, ENSG00000148926, ENSG00000143556, ENSG00000137462, ENSG00000109272, ENSG00000124107, ENSG00000169245, ENSG00000139193, ENSG00000124253	1027	164	16792	1.89427	1	1	0.999435
GOTERM_BP_DIRECT	GO:0015758~glucose transport	7	0.556881	0.0137238	ENSG00000142583, ENSG00000117394, ENSG00000197496, ENSG00000163581, ENSG00000159399, ENSG00000163884, ENSG00000059804	1027	33	16792	3.4683	1	1	0.999435
GOTERM_BP_DIRECT	GO:0033344~cholesterol efflux	6	0.477327	0.016097	ENSG00000118137, ENSG00000130203, ENSG00000167780, ENSG00000130208, ENSG00000160179, ENSG00000064687	1027	25	16792	3.92413	1	1	0.999435
GOTERM_BP_DIRECT	GO:0019433~triglyceride catabolic process	6	0.477327	0.016097	ENSG00000118137, ENSG00000166035, ENSG00000130203, ENSG00000121769, ENSG00000170231, ENSG00000180316	1027	25	16792	3.92413	1	1	0.999435
GOTERM_BP_DIRECT	GO:0019731~antibacterial humoral response	8	0.636436	0.0164314	ENSG00000148926, ENSG00000164047, ENSG00000184381, ENSG00000124107, ENSG00000012223, ENSG00000146469, ENSG00000214274, ENSG00000132465	1027	44	16792	2.97282	1	1	0.999435
GOTERM_BP_DIRECT	GO:0055114~oxidation-reduction process	50	3.97772	0.0184572	ENSG00000179148, ENSG00000129521, ENSG00000134716, ENSG00000095303, ENSG00000135766, ENSG00000168453, ENSG00000187134, ENSG00000185633, ENSG00000127663, ENSG00000179477, ENSG00000047457, ENSG00000132746, ENSG00000115548, ENSG00000144908, ENSG00000007952, ENSG00000116157, ENSG00000204228, ENSG00000189221, ENSG00000171989, ENSG00000248098, ENSG00000148795, ENSG00000135929, ENSG00000167815, ENSG0000…	1027	592	16792	1.38096	1	1	0.999435
GOTERM_BP_DIRECT	GO:0010038~response to metal ion	4	0.318218	0.0197386	ENSG00000125148, ENSG00000104419, ENSG00000187193, ENSG00000205362	1027	10	16792	6.54021	1	1	0.999435
GOTERM_BP_DIRECT	GO:0042981~regulation of apoptotic process	22	1.7502	0.0207902	ENSG00000140939, ENSG00000171094, ENSG00000049249, ENSG00000130513, ENSG00000104765, ENSG00000100290, ENSG00000077522, ENSG00000104419, ENSG00000176720, ENSG00000157873, ENSG00000139269, ENSG00000135423, ENSG00000003400, ENSG00000125618, ENSG00000183682, ENSG00000164404, ENSG00000185652, ENSG00000091106, ENSG00000146674, ENSG00000167815, ENSG00000103024, ENSG00000108387	1027	213	16792	1.68879	1	1	0.999435
GOTERM_BP_DIRECT	GO:0006165~nucleoside diphosphate phosphorylation	5	0.397772	0.0212989	ENSG00000165695, ENSG00000181322, ENSG00000124253, ENSG00000103024, ENSG00000162433	1027	18	16792	4.54182	1	1	0.999435
GOTERM_BP_DIRECT	GO:0045807~positive regulation of endocytosis	5	0.397772	0.0212989	ENSG00000130643, ENSG00000198719, ENSG00000117472, ENSG00000105270, ENSG00000147257	1027	18	16792	4.54182	1	1	0.999435
GOTERM_BP_DIRECT	GO:0007219~Notch signaling pathway	14	1.11376	0.0232217	ENSG00000245848, ENSG00000179111, ENSG00000138613, ENSG00000188095, ENSG00000172238, ENSG00000171345, ENSG00000164683, ENSG00000203877, ENSG00000198719, ENSG00000012504, ENSG00000128917, ENSG00000128965, ENSG00000144596, ENSG00000166823	1027	115	16792	1.9905	1	1	0.999435
GOTERM_BP_DIRECT	GO:0035094~response to nicotine	7	0.556881	0.0234432	ENSG00000135902, ENSG00000100292, ENSG00000214415, ENSG00000101204, ENSG00000142319, ENSG00000181195, ENSG00000196811	1027	37	16792	3.09334	1	1	0.999435
GOTERM_BP_DIRECT	GO:0007271~synaptic transmission, cholinergic	7	0.556881	0.0234432	ENSG00000135902, ENSG00000180720, ENSG00000130203, ENSG00000101204, ENSG00000170175, ENSG00000186090, ENSG00000196811	1027	37	16792	3.09334	1	1	0.999435
GOTERM_BP_DIRECT	GO:1904659~glucose transmembrane transport	5	0.397772	0.0257059	ENSG00000142583, ENSG00000117394, ENSG00000197496, ENSG00000163581, ENSG00000059804	1027	19	16792	4.30277	1	1	0.999435
GOTERM_BP_DIRECT	GO:0034374~low-density lipoprotein particle remodeling	4	0.318218	0.0259285	ENSG00000146070, ENSG00000166035, ENSG00000130203, ENSG00000160179	1027	11	16792	5.94565	1	1	0.999435
GOTERM_BP_DIRECT	GO:0035914~skeletal muscle cell differentiation	8	0.636436	0.0283518	ENSG00000100628, ENSG00000185022, ENSG00000176046, ENSG00000170345, ENSG00000162772, ENSG00000239474, ENSG00000164105, ENSG00000167612	1027	49	16792	2.66948	1	1	0.999435
GOTERM_BP_DIRECT	GO:0046697~decidualization	5	0.397772	0.0306204	ENSG00000165474, ENSG00000113739, ENSG00000187266, ENSG00000159167, ENSG00000171223	1027	20	16792	4.08763	1	1	0.999435
GOTERM_BP_DIRECT	GO:0007169~transmembrane receptor protein tyrosine kinase signaling pathway	12	0.954654	0.0321082	ENSG00000171119, ENSG00000182866, ENSG00000125508, ENSG00000171094, ENSG00000174292, ENSG00000152292, ENSG00000129946, ENSG00000185652, ENSG00000101134, ENSG00000010610, ENSG00000182578, ENSG00000171777	1027	96	16792	2.04382	1	1	0.999435
GOTERM_BP_DIRECT	GO:0071456~cellular response to hypoxia	12	0.954654	0.0321082	ENSG00000112715, ENSG00000167136, ENSG00000113739, ENSG00000100292, ENSG00000104765, ENSG00000069667, ENSG00000159167, ENSG00000173376, ENSG00000104419, ENSG00000124253, ENSG00000176171, ENSG00000114023	1027	96	16792	2.04382	1	1	0.999435
GOTERM_BP_DIRECT	GO:0001525~angiogenesis	22	1.7502	0.0323565	ENSG00000131477, ENSG00000112715, ENSG00000128165, ENSG00000100292, ENSG00000066056, ENSG00000069667, ENSG00000169242, ENSG00000173376, ENSG00000119630, ENSG00000007952, ENSG00000161381, ENSG00000143556, ENSG00000164683, ENSG00000182580, ENSG00000128917, ENSG00000203883, ENSG00000166086, ENSG00000167772, ENSG00000102359, ENSG00000105220, ENSG00000163235, ENSG00000214274	1027	223	16792	1.61306	1	1	0.999435
GOTERM_BP_DIRECT	GO:0018401~peptidyl-proline hydroxylation to 4-hydroxy-L-proline	3	0.238663	0.0329535	ENSG00000129521, ENSG00000135766, ENSG00000122884	1027	5	16792	9.81032	1	1	0.999435
GOTERM_BP_DIRECT	GO:1902430~negative regulation of beta-amyloid formation	3	0.238663	0.0329535	ENSG00000173805, ENSG00000130203, ENSG00000064687	1027	5	16792	9.81032	1	1	0.999435
GOTERM_BP_DIRECT	GO:0015909~long-chain fatty acid transport	4	0.318218	0.0330326	ENSG00000130203, ENSG00000184925, ENSG00000121769, ENSG00000147872	1027	12	16792	5.45018	1	1	0.999435
GOTERM_BP_DIRECT	GO:0006730~one-carbon metabolic process	6	0.477327	0.0336137	ENSG00000107159, ENSG00000104267, ENSG00000174990, ENSG00000074410, ENSG00000144908, ENSG00000178538	1027	30	16792	3.27011	1	1	0.999435
GOTERM_BP_DIRECT	GO:0009058~biosynthetic process	6	0.477327	0.0336137	ENSG00000102230, ENSG00000166123, ENSG00000172296, ENSG00000198650, ENSG00000171097, ENSG00000144908	1027	30	16792	3.27011	1	1	0.999435
GOTERM_BP_DIRECT	GO:0009636~response to toxic substance	11	0.875099	0.0340811	ENSG00000137462, ENSG00000163288, ENSG00000176046, ENSG00000170482, ENSG00000181195, ENSG00000170345, ENSG00000005421, ENSG00000277586, ENSG00000198848, ENSG00000124762, ENSG00000160323	1027	85	16792	2.11595	1	1	0.999435
GOTERM_BP_DIRECT	GO:0042391~regulation of membrane potential	10	0.795545	0.0386211	ENSG00000135902, ENSG00000174871, ENSG00000089558, ENSG00000077522, ENSG00000101204, ENSG00000170175, ENSG00000055118, ENSG00000196557, ENSG00000198515, ENSG00000117016	1027	75	16792	2.18007	1	1	0.999435
GOTERM_BP_DIRECT	GO:0007601~visual perception	20	1.59109	0.0390142	ENSG00000134438, ENSG00000091262, ENSG00000107736, ENSG00000112333, ENSG00000104804, ENSG00000198515, ENSG00000167995, ENSG00000187242, ENSG00000164199, ENSG00000119614, ENSG00000162496, ENSG00000128917, ENSG00000081148, ENSG00000128617, ENSG00000121207, ENSG00000186765, ENSG00000214140, ENSG00000184564, ENSG00000101850, ENSG00000185527	1027	201	16792	1.62692	1	1	0.999435
GOTERM_BP_DIRECT	GO:0050730~regulation of peptidyl-tyrosine phosphorylation	4	0.318218	0.0410379	ENSG00000068971, ENSG00000181284, ENSG00000169242, ENSG00000160255	1027	13	16792	5.03093	1	1	0.999435
GOTERM_BP_DIRECT	GO:0015793~glycerol transport	4	0.318218	0.0410379	ENSG00000086159, ENSG00000171885, ENSG00000165269, ENSG00000161798	1027	13	16792	5.03093	1	1	0.999435
GOTERM_BP_DIRECT	GO:0009992~cellular water homeostasis	4	0.318218	0.0410379	ENSG00000086159, ENSG00000171885, ENSG00000165269, ENSG00000161798	1027	13	16792	5.03093	1	1	0.999435
GOTERM_BP_DIRECT	GO:0007498~mesoderm development	6	0.477327	0.043004	ENSG00000141574, ENSG00000112715, ENSG00000066056, ENSG00000172818, ENSG00000179111, ENSG00000149922	1027	32	16792	3.06573	1	1	0.999435
GOTERM_BP_DIRECT	GO:0050873~brown fat cell differentiation	6	0.477327	0.043004	ENSG00000245848, ENSG00000160999, ENSG00000106538, ENSG00000166821, ENSG00000142611, ENSG00000176171	1027	32	16792	3.06573	1	1	0.999435
GOTERM_BP_DIRECT	GO:0007565~female pregnancy	11	0.875099	0.0446558	ENSG00000148926, ENSG00000131477, ENSG00000115461, ENSG00000163794, ENSG00000107018, ENSG00000094841, ENSG00000185499, ENSG00000159224, ENSG00000170345, ENSG00000243130, ENSG00000119630	1027	89	16792	2.02085	1	1	0.999435
GOTERM_BP_DIRECT	GO:0006811~ion transport	14	1.11376	0.0466843	ENSG00000135902, ENSG00000022355, ENSG00000106688, ENSG00000110446, ENSG00000118160, ENSG00000184709, ENSG00000170175, ENSG00000186090, ENSG00000163288, ENSG00000167895, ENSG00000100427, ENSG00000101204, ENSG00000012223, ENSG00000101187	1027	127	16792	1.80242	1	1	0.999435
GOTERM_BP_DIRECT	GO:2000107~negative regulation of leukocyte apoptotic process	3	0.238663	0.0474524	ENSG00000126353, ENSG00000180353, ENSG00000137077	1027	6	16792	8.17527	1	1	0.999435
GOTERM_BP_DIRECT	GO:0034382~chylomicron remnant clearance	3	0.238663	0.0474524	ENSG00000166035, ENSG00000130203, ENSG00000130208	1027	6	16792	8.17527	1	1	0.999435
GOTERM_BP_DIRECT	GO:0006805~xenobiotic metabolic process	10	0.795545	0.0478013	ENSG00000094963, ENSG00000069667, ENSG00000002726, ENSG00000134716, ENSG00000187134, ENSG00000095303, ENSG00000261052, ENSG00000143365, ENSG00000133475, ENSG00000198848	1027	78	16792	2.09622	1	1	0.999435
GOTERM_BP_DIRECT	GO:0030316~osteoclast differentiation	5	0.397772	0.0484659	ENSG00000099617, ENSG00000004948, ENSG00000147257, ENSG00000171223, ENSG00000182578	1027	23	16792	3.55446	1	1	0.999435
GOTERM_BP_DIRECT	GO:0016239~positive regulation of macroautophagy	5	0.397772	0.0484659	ENSG00000177169, ENSG00000100292, ENSG00000130766, ENSG00000104765, ENSG00000176171	1027	23	16792	3.55446	1	1	0.999435
GOTERM_BP_DIRECT	GO:0050829~defense response to Gram-negative bacterium	8	0.636436	0.0490411	ENSG00000148926, ENSG00000143556, ENSG00000164047, ENSG00000103490, ENSG00000157873, ENSG00000018280, ENSG00000010610, ENSG00000146469	1027	55	16792	2.37826	1	1	0.999435
GOTERM_BP_DIRECT	GO:0031103~axon regeneration	4	0.318218	0.0499219	ENSG00000185924, ENSG00000166086, ENSG00000186907, ENSG00000110195	1027	14	16792	4.67158	1	1	0.999435
GOTERM_BP_DIRECT	GO:0010875~positive regulation of cholesterol efflux	4	0.318218	0.0499219	ENSG00000130203, ENSG00000160179, ENSG00000064687, ENSG00000005421	1027	14	16792	4.67158	1	1	0.999435
GOTERM_BP_DIRECT	GO:0009142~nucleoside triphosphate biosynthetic process	4	0.318218	0.0499219	ENSG00000165695, ENSG00000011052, ENSG00000103024, ENSG00000162433	1027	14	16792	4.67158	1	1	0.999435
GOTERM_BP_DIRECT	GO:0030198~extracellular matrix organization	19	1.51154	0.0550373	ENSG00000179403, ENSG00000112333, ENSG00000171564, ENSG00000173376, ENSG00000116147, ENSG00000130287, ENSG00000171557, ENSG00000005961, ENSG00000007952, ENSG00000154721, ENSG00000038427, ENSG00000169896, ENSG00000166086, ENSG00000160255, ENSG00000124159, ENSG00000100311, ENSG00000140678, ENSG00000162510, ENSG00000163435	1027	196	16792	1.585	1	1	0.999435
GOTERM_BP_DIRECT	GO:0019915~lipid storage	5	0.397772	0.0554505	ENSG00000214456, ENSG00000118137, ENSG00000123612, ENSG00000139914, ENSG00000147872	1027	24	16792	3.40636	1	1	0.999435
GOTERM_BP_DIRECT	GO:0006955~immune response	35	2.78441	0.0590558	ENSG00000126353, ENSG00000134216, ENSG00000049249, ENSG00000179344, ENSG00000171388, ENSG00000157873, ENSG00000018280, ENSG00000141574, ENSG00000169403, ENSG00000137462, ENSG00000109272, ENSG00000115590, ENSG00000169245, ENSG00000125726, ENSG00000183134, ENSG00000146049, ENSG00000152292, ENSG00000174600, ENSG00000115008, ENSG00000115009, ENSG00000172543, ENSG00000174125, ENSG00000151882, ENSG0000…	1027	421	16792	1.35931	1	1	0.999435
GOTERM_BP_DIRECT	GO:0050930~induction of positive chemotaxis	4	0.318218	0.0596546	ENSG00000112715, ENSG00000117407, ENSG00000185652, ENSG00000119630	1027	15	16792	4.36014	1	1	0.999435
GOTERM_BP_DIRECT	GO:0001964~startle response	4	0.318218	0.0596546	ENSG00000130751, ENSG00000163794, ENSG00000184564, ENSG00000181195	1027	15	16792	4.36014	1	1	0.999435
GOTERM_BP_DIRECT	GO:1901379~regulation of potassium ion transmembrane transport	4	0.318218	0.0596546	ENSG00000080709, ENSG00000175497, ENSG00000055118, ENSG00000157388	1027	15	16792	4.36014	1	1	0.999435
GOTERM_BP_DIRECT	GO:0015671~oxygen transport	4	0.318218	0.0596546	ENSG00000206172, ENSG00000188536, ENSG00000086506, ENSG00000161544	1027	15	16792	4.36014	1	1	0.999435
GOTERM_BP_DIRECT	GO:0051591~response to cAMP	7	0.556881	0.0597093	ENSG00000130522, ENSG00000143627, ENSG00000142319, ENSG00000143839, ENSG00000054356, ENSG00000171223, ENSG00000170345	1027	46	16792	2.48812	1	1	0.999435
GOTERM_BP_DIRECT	GO:0003151~outflow tract morphogenesis	7	0.556881	0.0597093	ENSG00000112715, ENSG00000162496, ENSG00000183691, ENSG00000203883, ENSG00000085741, ENSG00000184113, ENSG00000196218	1027	46	16792	2.48812	1	1	0.999435
GOTERM_BP_DIRECT	GO:0008584~male gonad development	11	0.875099	0.0607359	ENSG00000179059, ENSG00000121858, ENSG00000100290, ENSG00000176046, ENSG00000129295, ENSG00000143839, ENSG00000129194, ENSG00000104826, ENSG00000088992, ENSG00000176720, ENSG00000136931	1027	94	16792	1.91336	1	1	0.999435
GOTERM_BP_DIRECT	GO:0006813~potassium ion transport	10	0.795545	0.062134	ENSG00000069431, ENSG00000105642, ENSG00000080709, ENSG00000129244, ENSG00000089558, ENSG00000168135, ENSG00000099337, ENSG00000157542, ENSG00000173338, ENSG00000135643	1027	82	16792	1.99397	1	1	0.999435
GOTERM_BP_DIRECT	GO:0003333~amino acid transmembrane transport	5	0.397772	0.0629464	ENSG00000063127, ENSG00000130876, ENSG00000163817, ENSG00000174358, ENSG00000021488	1027	25	16792	3.27011	1	1	0.999435
GOTERM_BP_DIRECT	GO:0015949~nucleobase-containing small molecule interconversion	5	0.397772	0.0629464	ENSG00000165695, ENSG00000173221, ENSG00000011052, ENSG00000162433, ENSG00000143774	1027	25	16792	3.27011	1	1	0.999435
GOTERM_BP_DIRECT	GO:0042756~drinking behavior	3	0.238663	0.0637898	ENSG00000163794, ENSG00000143839, ENSG00000171388	1027	7	16792	7.00737	1	1	0.999435
GOTERM_BP_DIRECT	GO:2001256~regulation of store-operated calcium entry	3	0.238663	0.0637898	ENSG00000177685, ENSG00000164266, ENSG00000113739	1027	7	16792	7.00737	1	1	0.999435
GOTERM_BP_DIRECT	GO:0002606~positive regulation of dendritic cell antigen processing and presentation	3	0.238663	0.0637898	ENSG00000126353, ENSG00000137077, ENSG00000018280	1027	7	16792	7.00737	1	1	0.999435
GOTERM_BP_DIRECT	GO:0030388~fructose 1,6-bisphosphate metabolic process	3	0.238663	0.0637898	ENSG00000109107, ENSG00000141959, ENSG00000130957	1027	7	16792	7.00737	1	1	0.999435
GOTERM_BP_DIRECT	GO:0048469~cell maturation	6	0.477327	0.0660711	ENSG00000112715, ENSG00000245848, ENSG00000203883, ENSG00000137077, ENSG00000028277, ENSG00000143839	1027	36	16792	2.72509	1	1	0.999435
GOTERM_BP_DIRECT	GO:0006919~activation of cysteine-type endopeptidase activity involved in apoptotic process	10	0.795545	0.0661017	ENSG00000182866, ENSG00000129521, ENSG00000165949, ENSG00000103490, ENSG00000121858, ENSG00000091106, ENSG00000176720, ENSG00000187094, ENSG00000102871, ENSG00000114023	1027	83	16792	1.96994	1	1	0.999435
GOTERM_BP_DIRECT	GO:0010951~negative regulation of endopeptidase activity	13	1.03421	0.0661524	ENSG00000206073, ENSG00000198670, ENSG00000149131, ENSG00000197249, ENSG00000224389, ENSG00000122711, ENSG00000124107, ENSG00000221887, ENSG00000124116, ENSG00000101443, ENSG00000167711, ENSG00000127578, ENSG00000148204	1027	121	16792	1.75667	1	1	0.999435
GOTERM_BP_DIRECT	GO:0071805~potassium ion transmembrane transport	13	1.03421	0.0661524	ENSG00000105642, ENSG00000080709, ENSG00000099337, ENSG00000158445, ENSG00000173338, ENSG00000198515, ENSG00000175538, ENSG00000135643, ENSG00000143603, ENSG00000089558, ENSG00000055118, ENSG00000107593, ENSG00000107147	1027	121	16792	1.75667	1	1	0.999435
GOTERM_BP_DIRECT	GO:0006906~vesicle fusion	8	0.636436	0.0670764	ENSG00000134207, ENSG00000011347, ENSG00000103528, ENSG00000183186, ENSG00000171045, ENSG00000198535, ENSG00000118640, ENSG00000168899	1027	59	16792	2.21702	1	1	0.999435
GOTERM_BP_DIRECT	GO:0048566~embryonic digestive tract development	4	0.318218	0.0701998	ENSG00000077092, ENSG00000137868, ENSG00000099139, ENSG00000106538	1027	16	16792	4.08763	1	1	0.999435
GOTERM_BP_DIRECT	GO:0090026~positive regulation of monocyte chemotaxis	4	0.318218	0.0701998	ENSG00000146070, ENSG00000120337, ENSG00000143556, ENSG00000169245	1027	16	16792	4.08763	1	1	0.999435
GOTERM_BP_DIRECT	GO:0006909~phagocytosis	7	0.556881	0.0707138	ENSG00000011347, ENSG00000163485, ENSG00000092067, ENSG00000197561, ENSG00000160255, ENSG00000064687, ENSG00000018280	1027	48	16792	2.38445	1	1	0.999435
GOTERM_BP_DIRECT	GO:0072661~protein targeting to plasma membrane	5	0.397772	0.0709453	ENSG00000145506, ENSG00000099864, ENSG00000196632, ENSG00000088992, ENSG00000158445	1027	26	16792	3.14433	1	1	0.999435
GOTERM_BP_DIRECT	GO:0008652~cellular amino acid biosynthetic process	5	0.397772	0.0709453	ENSG00000166123, ENSG00000077616, ENSG00000086205, ENSG00000171097, ENSG00000135423	1027	26	16792	3.14433	1	1	0.999435
GOTERM_BP_DIRECT	GO:0007274~neuromuscular synaptic transmission	5	0.397772	0.0709453	ENSG00000135902, ENSG00000101204, ENSG00000105649, ENSG00000170175, ENSG00000196811	1027	26	16792	3.14433	1	1	0.999435
GOTERM_BP_DIRECT	GO:0007588~excretion	6	0.477327	0.0727317	ENSG00000166126, ENSG00000110628, ENSG00000100292, ENSG00000086159, ENSG00000165269, ENSG00000161798	1027	37	16792	2.65144	1	1	0.999435
GOTERM_BP_DIRECT	GO:0006979~response to oxidative stress	12	0.954654	0.0728077	ENSG00000130203, ENSG00000163794, ENSG00000113739, ENSG00000100292, ENSG00000133639, ENSG00000198650, ENSG00000095303, ENSG00000101204, ENSG00000169220, ENSG00000101323, ENSG00000167815, ENSG00000161544	1027	110	16792	1.78369	1	1	0.999435
GOTERM_BP_DIRECT	GO:0008643~carbohydrate transport	5	0.397772	0.0794363	ENSG00000182747, ENSG00000142583, ENSG00000197496, ENSG00000163581, ENSG00000162426	1027	27	16792	3.02788	1	1	0.999435
GOTERM_BP_DIRECT	GO:0042157~lipoprotein metabolic process	6	0.477327	0.0797446	ENSG00000118137, ENSG00000130203, ENSG00000166126, ENSG00000198670, ENSG00000130208, ENSG00000160179	1027	38	16792	2.58166	1	1	0.999435
GOTERM_BP_DIRECT	GO:0043651~linoleic acid metabolic process	4	0.318218	0.0815166	ENSG00000179148, ENSG00000179477, ENSG00000134716, ENSG00000119915	1027	17	16792	3.84718	1	1	0.999435
GOTERM_BP_DIRECT	GO:0070542~response to fatty acid	4	0.318218	0.0815166	ENSG00000125629, ENSG00000137462, ENSG00000121769, ENSG00000005421	1027	17	16792	3.84718	1	1	0.999435
GOTERM_BP_DIRECT	GO:0090037~positive regulation of protein kinase C signaling	3	0.238663	0.0816872	ENSG00000112715, ENSG00000184381, ENSG00000085741	1027	8	16792	6.13145	1	1	0.999435
GOTERM_BP_DIRECT	GO:0030828~positive regulation of cGMP biosynthetic process	3	0.238663	0.0816872	ENSG00000130203, ENSG00000168412, ENSG00000163273	1027	8	16792	6.13145	1	1	0.999435
GOTERM_BP_DIRECT	GO:0070244~negative regulation of thymocyte apoptotic process	3	0.238663	0.0816872	ENSG00000169242, ENSG00000105639, ENSG00000143365	1027	8	16792	6.13145	1	1	0.999435
GOTERM_BP_DIRECT	GO:0050877~neurological system process	3	0.238663	0.0816872	ENSG00000164199, ENSG00000101204, ENSG00000170175	1027	8	16792	6.13145	1	1	0.999435
GOTERM_BP_DIRECT	GO:0034380~high-density lipoprotein particle assembly	3	0.238663	0.0816872	ENSG00000118137, ENSG00000130203, ENSG00000064687	1027	8	16792	6.13145	1	1	0.999435
GOTERM_BP_DIRECT	GO:0071420~cellular response to histamine	3	0.238663	0.0816872	ENSG00000022355, ENSG00000163288, ENSG00000002726	1027	8	16792	6.13145	1	1	0.999435
GOTERM_BP_DIRECT	GO:0042135~neurotransmitter catabolic process	3	0.238663	0.0816872	ENSG00000189221, ENSG00000077616, ENSG00000175785	1027	8	16792	6.13145	1	1	0.999435
GOTERM_BP_DIRECT	GO:0045056~transcytosis	3	0.238663	0.0816872	ENSG00000169403, ENSG00000124839, ENSG00000168389	1027	8	16792	6.13145	1	1	0.999435
GOTERM_BP_DIRECT	GO:0000302~response to reactive oxygen species	6	0.477327	0.0871049	ENSG00000143556, ENSG00000130203, ENSG00000054356, ENSG00000167815, ENSG00000051523, ENSG00000116157	1027	39	16792	2.51547	1	1	0.999435
GOTERM_BP_DIRECT	GO:0048791~calcium ion-regulated exocytosis of neurotransmitter	6	0.477327	0.0871049	ENSG00000134207, ENSG00000011347, ENSG00000103528, ENSG00000183186, ENSG00000198535, ENSG00000117016	1027	39	16792	2.51547	1	1	0.999435
GOTERM_BP_DIRECT	GO:0014047~glutamate secretion	5	0.397772	0.0884064	ENSG00000106688, ENSG00000143847, ENSG00000105649, ENSG00000177380, ENSG00000135423	1027	28	16792	2.91974	1	1	0.999435
GOTERM_BP_DIRECT	GO:2000352~negative regulation of endothelial cell apoptotic process	5	0.397772	0.0884064	ENSG00000131477, ENSG00000167772, ENSG00000171564, ENSG00000173376, ENSG00000171557	1027	28	16792	2.91974	1	1	0.999435
GOTERM_BP_DIRECT	GO:0000122~negative regulation of transcription from RNA polymerase II promoter	54	4.29594	0.0892772	ENSG00000157514, ENSG00000185507, ENSG00000130751, ENSG00000049768, ENSG00000143194, ENSG00000135365, ENSG00000171223, ENSG00000173404, ENSG00000179627, ENSG00000183691, ENSG00000128917, ENSG00000140009, ENSG00000147117, ENSG00000162676, ENSG00000112715, ENSG00000130522, ENSG00000179111, ENSG00000197561, ENSG00000165949, ENSG00000178860, ENSG00000203811, ENSG00000167771, ENSG00000165030, ENSG0000…	1027	720	16792	1.22629	1	1	0.999435
GOTERM_BP_DIRECT	GO:0045766~positive regulation of angiogenesis	12	0.954654	0.0929391	ENSG00000148926, ENSG00000131477, ENSG00000112715, ENSG00000128165, ENSG00000164047, ENSG00000100292, ENSG00000133639, ENSG00000167772, ENSG00000115008, ENSG00000160255, ENSG00000112333, ENSG00000119630	1027	115	16792	1.70614	1	1	0.999435
GOTERM_BP_DIRECT	GO:0002690~positive regulation of leukocyte chemotaxis	4	0.318218	0.0935602	ENSG00000109272, ENSG00000169245, ENSG00000213654, ENSG00000127129	1027	18	16792	3.63345	1	1	0.999435
GOTERM_BP_DIRECT	GO:0033280~response to vitamin D	4	0.318218	0.0935602	ENSG00000113739, ENSG00000169245, ENSG00000159167, ENSG00000010610	1027	18	16792	3.63345	1	1	0.999435
GOTERM_BP_DIRECT	GO:0043691~reverse cholesterol transport	4	0.318218	0.0935602	ENSG00000118137, ENSG00000166035, ENSG00000130203, ENSG00000160179	1027	18	16792	3.63345	1	1	0.999435
GOTERM_BP_DIRECT	GO:0061436~establishment of skin barrier	4	0.318218	0.0935602	ENSG00000179148, ENSG00000179477, ENSG00000158055, ENSG00000186832	1027	18	16792	3.63345	1	1	0.999435
GOTERM_BP_DIRECT	GO:0034142~toll-like receptor 4 signaling pathway	4	0.318218	0.0935602	ENSG00000251201, ENSG00000012504, ENSG00000169896, ENSG00000160255	1027	18	16792	3.63345	1	1	0.999435
GOTERM_BP_DIRECT	GO:0060337~type I interferon signaling pathway	8	0.636436	0.0945462	ENSG00000185507, ENSG00000172183, ENSG00000137265, ENSG00000165949, ENSG00000197919, ENSG00000128604, ENSG00000183486, ENSG00000185885	1027	64	16792	2.04382	1	1	0.999435
GOTERM_BP_DIRECT	GO:0048468~cell development	6	0.477327	0.0948065	ENSG00000186790, ENSG00000130700, ENSG00000130513, ENSG00000183682, ENSG00000164404, ENSG00000139269	1027	40	16792	2.45258	1	1	0.999435
GOTERM_BP_DIRECT	GO:0045746~negative regulation of Notch signaling pathway	5	0.397772	0.0978404	ENSG00000164683, ENSG00000128917, ENSG00000171462, ENSG00000187800, ENSG00000128965	1027	29	16792	2.81906	1	1	0.999435
GOTERM_BP_DIRECT	GO:0048662~negative regulation of smooth muscle cell proliferation	5	0.397772	0.0978404	ENSG00000106018, ENSG00000115461, ENSG00000100292, ENSG00000146674, ENSG00000214274	1027	29	16792	2.81906	1	1	0.999435
