# Supplementary material for: Mycoplasma genitalium and M. pneumoniae Regulate a Distinct Set of Protein-Coding Genes in Epithelial Cells
Source: Front Immunol. 2021 Oct 11;12:738431. doi: 10.3389/fimmu.2021.738431 (PMC8544821; doi:10.3389/fimmu.2021.738431)
Supplement: Supplementary file 7 [file DataSheet_7.xlsx]

## Sheet: Mg_upregulated_TFBS_output
Category	Term	Count	%	PValue	Genes	List Total	Pop Hits	Pop Total	Fold Enrichment	Bonferroni	Benjamini	FDR
UCSC_TFBS	OLF1	568	45.187	7.55227e-14	ENSG00000179148, ENSG00000179029, ENSG00000137868, ENSG00000186918, ENSG00000169220, ENSG00000169583, ENSG00000133020, ENSG00000134594, ENSG00000196843, ENSG00000136535, ENSG00000168490, ENSG00000128917, ENSG00000204435, ENSG00000156381, ENSG00000100100, ENSG00000185955, ENSG00000138606, ENSG00000099139, ENSG00000186907, ENSG00000111344, ENSG00000131096, ENSG00000170345, ENSG00000136425, ENSG0000…	1190	7761	20726	1.27467	1.33626e-11	1.33675e-11	8.00541e-12
UCSC_TFBS	HEN1	706	56.1655	1.61774e-13	ENSG00000179148, ENSG00000137868, ENSG00000241852, ENSG00000186918, ENSG00000114626, ENSG00000091542, ENSG00000169220, ENSG00000169583, ENSG00000133020, ENSG00000135441, ENSG00000104826, ENSG00000134594, ENSG00000196843, ENSG00000136535, ENSG00000102409, ENSG00000128917, ENSG00000168135, ENSG00000204435, ENSG00000184986, ENSG00000100100, ENSG00000185955, ENSG00000214102, ENSG00000138606, ENSG0000…	1190	10160	20726	1.21026	2.86314e-11	1.4317e-11	8.57401e-12
UCSC_TFBS	MYOGNF1	579	46.0621	2.53199e-12	ENSG00000179148, ENSG00000137868, ENSG00000241852, ENSG00000091542, ENSG00000169220, ENSG00000169583, ENSG00000133020, ENSG00000135441, ENSG00000104826, ENSG00000158445, ENSG00000136535, ENSG00000168490, ENSG00000128917, ENSG00000168135, ENSG00000204435, ENSG00000156381, ENSG00000185955, ENSG00000181458, ENSG00000236279, ENSG00000138606, ENSG00000186907, ENSG00000181350, ENSG00000111344, ENSG0000…	1190	8081	20726	1.24791	4.4816e-10	1.49387e-10	8.94637e-11
UCSC_TFBS	MYCMAX	741	58.9499	3.99712e-11	ENSG00000179148, ENSG00000137868, ENSG00000186918, ENSG00000114626, ENSG00000091542, ENSG00000169220, ENSG00000169583, ENSG00000133020, ENSG00000135441, ENSG00000134594, ENSG00000158445, ENSG00000136535, ENSG00000168490, ENSG00000102409, ENSG00000128917, ENSG00000168135, ENSG00000205403, ENSG00000156381, ENSG00000184986, ENSG00000100100, ENSG00000185955, ENSG00000236279, ENSG00000214102, ENSG0000…	1190	11009	20726	1.1723	7.07489e-09	1.76872e-09	1.05924e-09
UCSC_TFBS	MZF1	584	46.4598	1.23012e-10	ENSG00000179148, ENSG00000179029, ENSG00000137868, ENSG00000241852, ENSG00000186918, ENSG00000114626, ENSG00000091542, ENSG00000169220, ENSG00000169583, ENSG00000135441, ENSG00000136535, ENSG00000168490, ENSG00000248485, ENSG00000128917, ENSG00000204435, ENSG00000185955, ENSG00000099139, ENSG00000186907, ENSG00000111344, ENSG00000131096, ENSG00000136542, ENSG00000157343, ENSG00000170345, ENSG0000…	1190	8328	20726	1.22135	2.17732e-08	4.35464e-09	2.60786e-09
UCSC_TFBS	NFKAPPAB50	297	23.6277	3.3788e-10	ENSG00000179148, ENSG00000105479, ENSG00000272916, ENSG00000137868, ENSG00000197496, ENSG00000186918, ENSG00000091542, ENSG00000125084, ENSG00000114626, ENSG00000104826, ENSG00000163485, ENSG00000115274, ENSG00000185033, ENSG00000168135, ENSG00000140481, ENSG00000128917, ENSG00000275074, ENSG00000185955, ENSG00000105467, ENSG00000138606, ENSG00000198576, ENSG00000186907, ENSG00000131096, ENSG0000…	1190	3713	20726	1.39316	5.98047e-08	8.86608e-09	5.30963e-09
UCSC_TFBS	RREB1	474	37.7088	3.50636e-10	ENSG00000179148, ENSG00000137868, ENSG00000241852, ENSG00000114626, ENSG00000169220, ENSG00000169583, ENSG00000135441, ENSG00000104826, ENSG00000158445, ENSG00000136535, ENSG00000248485, ENSG00000128917, ENSG00000168135, ENSG00000204435, ENSG00000184986, ENSG00000185955, ENSG00000138606, ENSG00000099139, ENSG00000186907, ENSG00000111344, ENSG00000131096, ENSG00000170345, ENSG00000171798, ENSG0000…	1190	6534	20726	1.26348	6.20625e-08	8.86608e-09	5.30963e-09
UCSC_TFBS	AP4	746	59.3477	9.33686e-10	ENSG00000179148, ENSG00000179029, ENSG00000137868, ENSG00000241852, ENSG00000186918, ENSG00000114626, ENSG00000169220, ENSG00000169583, ENSG00000133020, ENSG00000135441, ENSG00000132297, ENSG00000104826, ENSG00000134594, ENSG00000158445, ENSG00000136535, ENSG00000168490, ENSG00000248485, ENSG00000128917, ENSG00000204435, ENSG00000100100, ENSG00000185955, ENSG00000236279, ENSG00000138606, ENSG0000…	1190	11244	20726	1.15554	1.65262e-07	1.9857e-08	1.18918e-08
UCSC_TFBS	ARNT	572	45.5052	1.00968e-09	ENSG00000179148, ENSG00000179029, ENSG00000169220, ENSG00000135441, ENSG00000104826, ENSG00000196843, ENSG00000158445, ENSG00000136535, ENSG00000168490, ENSG00000128917, ENSG00000205403, ENSG00000156381, ENSG00000100100, ENSG00000185955, ENSG00000181458, ENSG00000138606, ENSG00000099139, ENSG00000186907, ENSG00000181350, ENSG00000111344, ENSG00000131096, ENSG00000157343, ENSG00000159884, ENSG0000…	1190	8218	20726	1.21227	1.78713e-07	1.9857e-08	1.18918e-08
UCSC_TFBS	E47	708	56.3246	1.83479e-09	ENSG00000179148, ENSG00000179029, ENSG00000241852, ENSG00000186918, ENSG00000160408, ENSG00000091542, ENSG00000143194, ENSG00000169220, ENSG00000169583, ENSG00000133020, ENSG00000135441, ENSG00000134594, ENSG00000196843, ENSG00000158445, ENSG00000136535, ENSG00000168490, ENSG00000128917, ENSG00000168135, ENSG00000205403, ENSG00000156381, ENSG00000184986, ENSG00000138606, ENSG00000099139, ENSG0000…	1190	10601	20726	1.1632	3.24758e-07	3.24758e-08	1.94488e-08
UCSC_TFBS	PAX5	663	52.7446	2.73178e-09	ENSG00000179148, ENSG00000179029, ENSG00000137868, ENSG00000186918, ENSG00000114626, ENSG00000091542, ENSG00000169220, ENSG00000133020, ENSG00000135441, ENSG00000104826, ENSG00000134594, ENSG00000196843, ENSG00000158445, ENSG00000136535, ENSG00000168490, ENSG00000128917, ENSG00000168135, ENSG00000204435, ENSG00000156381, ENSG00000184986, ENSG00000214102, ENSG00000138606, ENSG00000099139, ENSG0000…	1190	9829	20726	1.17482	4.83525e-07	4.06437e-08	2.43403e-08
UCSC_TFBS	MAZR	282	22.4344	2.99349e-09	ENSG00000179148, ENSG00000206172, ENSG00000272916, ENSG00000125084, ENSG00000169583, ENSG00000133020, ENSG00000104826, ENSG00000197019, ENSG00000168490, ENSG00000136535, ENSG00000163485, ENSG00000180929, ENSG00000168135, ENSG00000128917, ENSG00000204435, ENSG00000275074, ENSG00000156381, ENSG00000185955, ENSG00000103056, ENSG00000130203, ENSG00000196154, ENSG00000186907, ENSG00000178860, ENSG0000…	1190	3558	20726	1.38042	5.29848e-07	4.06437e-08	2.43403e-08
UCSC_TFBS	ROAZ	545	43.3572	3.33211e-09	ENSG00000179148, ENSG00000137868, ENSG00000241852, ENSG00000186918, ENSG00000114626, ENSG00000091542, ENSG00000133020, ENSG00000135441, ENSG00000196843, ENSG00000168490, ENSG00000128917, ENSG00000168135, ENSG00000204435, ENSG00000100100, ENSG00000185955, ENSG00000181458, ENSG00000214102, ENSG00000138606, ENSG00000099139, ENSG00000186907, ENSG00000131096, ENSG00000157343, ENSG00000159884, ENSG0000…	1190	7816	20726	1.21445	5.89784e-07	4.06437e-08	2.43403e-08
UCSC_TFBS	USF	684	54.4153	3.35596e-09	ENSG00000179148, ENSG00000186918, ENSG00000114626, ENSG00000091542, ENSG00000143194, ENSG00000133020, ENSG00000135441, ENSG00000132297, ENSG00000134594, ENSG00000196843, ENSG00000158445, ENSG00000136535, ENSG00000168490, ENSG00000128917, ENSG00000168135, ENSG00000205403, ENSG00000156381, ENSG00000184986, ENSG00000100100, ENSG00000185955, ENSG00000138606, ENSG00000099139, ENSG00000186907, ENSG0000…	1190	10207	20726	1.16715	5.94005e-07	4.06437e-08	2.43403e-08
UCSC_TFBS	NRSF	628	49.9602	3.44438e-09	ENSG00000179148, ENSG00000179029, ENSG00000137868, ENSG00000241852, ENSG00000186918, ENSG00000160408, ENSG00000114626, ENSG00000169220, ENSG00000169583, ENSG00000133020, ENSG00000104826, ENSG00000134594, ENSG00000196843, ENSG00000158445, ENSG00000136535, ENSG00000168490, ENSG00000248485, ENSG00000128917, ENSG00000204435, ENSG00000156381, ENSG00000184986, ENSG00000100100, ENSG00000146469, ENSG0000…	1190	9234	20726	1.18451	6.09655e-07	4.06437e-08	2.43403e-08
UCSC_TFBS	MYOD	650	51.7104	4.07776e-09	ENSG00000179029, ENSG00000137868, ENSG00000241852, ENSG00000160408, ENSG00000114626, ENSG00000091542, ENSG00000143194, ENSG00000169220, ENSG00000169583, ENSG00000133020, ENSG00000135441, ENSG00000132297, ENSG00000150722, ENSG00000196843, ENSG00000158445, ENSG00000136535, ENSG00000168490, ENSG00000109272, ENSG00000128917, ENSG00000205403, ENSG00000184986, ENSG00000185955, ENSG00000214102, ENSG0000…	1190	9623	20726	1.17644	7.21763e-07	4.51102e-08	2.70152e-08
UCSC_TFBS	NMYC	391	31.1058	4.9572e-09	ENSG00000179148, ENSG00000137868, ENSG00000114626, ENSG00000091542, ENSG00000143194, ENSG00000135441, ENSG00000104826, ENSG00000158445, ENSG00000136535, ENSG00000168490, ENSG00000102409, ENSG00000128917, ENSG00000168135, ENSG00000205403, ENSG00000156381, ENSG00000184986, ENSG00000100100, ENSG00000185955, ENSG00000236279, ENSG00000099139, ENSG00000186907, ENSG00000181350, ENSG00000111344, ENSG0000…	1190	5293	20726	1.2866	8.77424e-07	5.16132e-08	3.09096e-08
UCSC_TFBS	ER	599	47.6531	6.23962e-09	ENSG00000179148, ENSG00000179029, ENSG00000114626, ENSG00000091542, ENSG00000169583, ENSG00000134594, ENSG00000150722, ENSG00000196843, ENSG00000158445, ENSG00000168490, ENSG00000128917, ENSG00000204435, ENSG00000100100, ENSG00000185955, ENSG00000099139, ENSG00000186907, ENSG00000131096, ENSG00000131097, ENSG00000170345, ENSG00000168389, ENSG00000127838, ENSG00000100218, ENSG00000204421, ENSG0000…	1190	8764	20726	1.1904	1.10441e-06	6.13563e-08	3.67444e-08
UCSC_TFBS	ZID	563	44.7892	8.88561e-09	ENSG00000179148, ENSG00000179029, ENSG00000137868, ENSG00000241852, ENSG00000143194, ENSG00000104826, ENSG00000150722, ENSG00000158445, ENSG00000168490, ENSG00000248485, ENSG00000128917, ENSG00000204435, ENSG00000185955, ENSG00000236279, ENSG00000138606, ENSG00000099139, ENSG00000186907, ENSG00000159884, ENSG00000131097, ENSG00000170345, ENSG00000188095, ENSG00000008323, ENSG00000127838, ENSG0000…	1190	8168	20726	1.2005	1.57275e-06	8.27765e-08	4.95724e-08
UCSC_TFBS	NGFIC	373	29.6738	1.5785e-08	ENSG00000179148, ENSG00000131400, ENSG00000179029, ENSG00000105479, ENSG00000272916, ENSG00000241852, ENSG00000125084, ENSG00000169583, ENSG00000135441, ENSG00000104826, ENSG00000158445, ENSG00000197019, ENSG00000136535, ENSG00000248485, ENSG00000163485, ENSG00000115274, ENSG00000185033, ENSG00000168135, ENSG00000140481, ENSG00000205403, ENSG00000275074, ENSG00000140009, ENSG00000156381, ENSG0000…	1190	5054	20726	1.28541	2.79393e-06	1.39697e-07	8.36603e-08
UCSC_TFBS	ZIC3	466	37.0724	1.91455e-08	ENSG00000179148, ENSG00000179029, ENSG00000186918, ENSG00000114626, ENSG00000169583, ENSG00000135441, ENSG00000136535, ENSG00000128917, ENSG00000204435, ENSG00000156381, ENSG00000100100, ENSG00000138606, ENSG00000186907, ENSG00000181350, ENSG00000136542, ENSG00000159884, ENSG00000170345, ENSG00000171798, ENSG00000168389, ENSG00000127838, ENSG00000100218, ENSG00000102871, ENSG00000146216, ENSG0000…	1190	6578	20726	1.23384	3.38874e-06	1.60682e-07	9.62277e-08
UCSC_TFBS	NF1	451	35.8791	1.99718e-08	ENSG00000179029, ENSG00000137868, ENSG00000114626, ENSG00000169220, ENSG00000133020, ENSG00000135441, ENSG00000104826, ENSG00000150722, ENSG00000158445, ENSG00000168490, ENSG00000128917, ENSG00000100100, ENSG00000185955, ENSG00000138606, ENSG00000099139, ENSG00000186907, ENSG00000181350, ENSG00000111344, ENSG00000157343, ENSG00000159884, ENSG00000188095, ENSG00000136425, ENSG00000171798, ENSG0000…	1190	6332	20726	1.24052	3.535e-06	1.60682e-07	9.62277e-08
UCSC_TFBS	SP1	315	25.0597	2.5001e-08	ENSG00000179148, ENSG00000131400, ENSG00000179029, ENSG00000105479, ENSG00000091542, ENSG00000125084, ENSG00000133020, ENSG00000135441, ENSG00000104826, ENSG00000196843, ENSG00000197019, ENSG00000264058, ENSG00000102409, ENSG00000115274, ENSG00000185033, ENSG00000180929, ENSG00000168135, ENSG00000128917, ENSG00000204435, ENSG00000185955, ENSG00000103056, ENSG00000092067, ENSG00000198576, ENSG0000…	1190	4150	20726	1.322	4.42516e-06	1.92399e-07	1.15222e-07
UCSC_TFBS	NFKAPPAB	429	34.1289	4.76146e-08	ENSG00000179148, ENSG00000179029, ENSG00000137868, ENSG00000241852, ENSG00000186918, ENSG00000196843, ENSG00000248485, ENSG00000100100, ENSG00000185955, ENSG00000138606, ENSG00000099139, ENSG00000181350, ENSG00000111344, ENSG00000157343, ENSG00000159884, ENSG00000131097, ENSG00000008323, ENSG00000127838, ENSG00000100218, ENSG00000204421, ENSG00000131094, ENSG00000184730, ENSG00000125895, ENSG0000…	1190	6011	20726	1.24302	8.42775e-06	3.51158e-07	2.10298e-07
UCSC_TFBS	P53	748	59.5068	1.1619e-07	ENSG00000179148, ENSG00000179029, ENSG00000137868, ENSG00000241852, ENSG00000091542, ENSG00000143194, ENSG00000169220, ENSG00000169583, ENSG00000135441, ENSG00000104826, ENSG00000134594, ENSG00000150722, ENSG00000158445, ENSG00000136535, ENSG00000168490, ENSG00000128917, ENSG00000204435, ENSG00000185955, ENSG00000138606, ENSG00000099139, ENSG00000181350, ENSG00000111344, ENSG00000131096, ENSG0000…	1190	11523	20726	1.13059	2.05654e-05	8.22625e-07	4.92646e-07
UCSC_TFBS	CMYB	502	39.9364	1.89822e-07	ENSG00000179148, ENSG00000137868, ENSG00000241852, ENSG00000114626, ENSG00000169220, ENSG00000169583, ENSG00000135441, ENSG00000104826, ENSG00000196843, ENSG00000158445, ENSG00000136535, ENSG00000248485, ENSG00000128917, ENSG00000168135, ENSG00000204435, ENSG00000099139, ENSG00000186907, ENSG00000131096, ENSG00000136542, ENSG00000159884, ENSG00000188095, ENSG00000136425, ENSG00000172404, ENSG0000…	1190	7291	20726	1.19918	3.35979e-05	1.29225e-06	7.73888e-07
UCSC_TFBS	ARP1	553	43.9936	2.43076e-07	ENSG00000179029, ENSG00000137868, ENSG00000241852, ENSG00000186918, ENSG00000169220, ENSG00000169583, ENSG00000104826, ENSG00000134594, ENSG00000196843, ENSG00000158445, ENSG00000136535, ENSG00000168135, ENSG00000204435, ENSG00000184986, ENSG00000185955, ENSG00000138606, ENSG00000099139, ENSG00000186907, ENSG00000181350, ENSG00000157343, ENSG00000159884, ENSG00000131097, ENSG00000170345, ENSG0000…	1190	8167	20726	1.17932	4.30236e-05	1.54192e-06	9.23409e-07
UCSC_TFBS	AHRARNT	608	48.3691	2.45841e-07	ENSG00000179148, ENSG00000179029, ENSG00000241852, ENSG00000114626, ENSG00000091542, ENSG00000169583, ENSG00000133020, ENSG00000135441, ENSG00000104826, ENSG00000134594, ENSG00000150722, ENSG00000196843, ENSG00000158445, ENSG00000136535, ENSG00000168490, ENSG00000128917, ENSG00000168135, ENSG00000204435, ENSG00000156381, ENSG00000184986, ENSG00000100100, ENSG00000185955, ENSG00000236279, ENSG0000…	1190	9110	20726	1.1624	4.35129e-05	1.54192e-06	9.23409e-07
UCSC_TFBS	HNF4	558	44.3914	2.52631e-07	ENSG00000179148, ENSG00000137868, ENSG00000241852, ENSG00000143194, ENSG00000169220, ENSG00000133020, ENSG00000135441, ENSG00000104826, ENSG00000134594, ENSG00000196843, ENSG00000168490, ENSG00000128917, ENSG00000204435, ENSG00000100100, ENSG00000236279, ENSG00000214102, ENSG00000138606, ENSG00000099139, ENSG00000181350, ENSG00000138722, ENSG00000131096, ENSG00000136542, ENSG00000159884, ENSG0000…	1190	8255	20726	1.1773	4.47146e-05	1.54192e-06	9.23409e-07
UCSC_TFBS	TAXCREB	624	49.642	4.20949e-07	ENSG00000179148, ENSG00000179029, ENSG00000241852, ENSG00000186918, ENSG00000091542, ENSG00000169583, ENSG00000133020, ENSG00000135441, ENSG00000196843, ENSG00000158445, ENSG00000136535, ENSG00000128917, ENSG00000168135, ENSG00000156381, ENSG00000185955, ENSG00000214102, ENSG00000138606, ENSG00000099139, ENSG00000186907, ENSG00000111344, ENSG00000131096, ENSG00000157343, ENSG00000159884, ENSG0000…	1190	9417	20726	1.15409	7.45051e-05	2.4836e-06	1.48735e-06
UCSC_TFBS	COUP	486	38.6635	5.47709e-07	ENSG00000179148, ENSG00000241852, ENSG00000186918, ENSG00000114626, ENSG00000091542, ENSG00000169220, ENSG00000169583, ENSG00000135441, ENSG00000104826, ENSG00000196843, ENSG00000158445, ENSG00000168490, ENSG00000102409, ENSG00000128917, ENSG00000204435, ENSG00000100100, ENSG00000181458, ENSG00000214102, ENSG00000138606, ENSG00000099139, ENSG00000186907, ENSG00000111344, ENSG00000131096, ENSG0000…	1190	7081	20726	1.19539	9.69398e-05	3.12724e-06	1.87281e-06
UCSC_TFBS	P300	439	34.9244	1.18218e-06	ENSG00000179148, ENSG00000179029, ENSG00000241852, ENSG00000186918, ENSG00000169220, ENSG00000135441, ENSG00000150722, ENSG00000158445, ENSG00000128917, ENSG00000168135, ENSG00000204435, ENSG00000184986, ENSG00000100100, ENSG00000236279, ENSG00000099139, ENSG00000186907, ENSG00000181350, ENSG00000111344, ENSG00000159884, ENSG00000188095, ENSG00000172404, ENSG00000171798, ENSG00000008323, ENSG0000…	1190	6339	20726	1.20618	0.000209225	6.53895e-06	3.91598e-06
UCSC_TFBS	MIF1	487	38.743	3.03754e-06	ENSG00000179148, ENSG00000179029, ENSG00000241852, ENSG00000143194, ENSG00000169220, ENSG00000135441, ENSG00000134594, ENSG00000136535, ENSG00000248485, ENSG00000128917, ENSG00000205403, ENSG00000156381, ENSG00000184986, ENSG00000100100, ENSG00000138606, ENSG00000099139, ENSG00000186907, ENSG00000111344, ENSG00000131097, ENSG00000170345, ENSG00000136425, ENSG00000172404, ENSG00000171557, ENSG0000…	1190	7192	20726	1.17936	0.000537501	1.61046e-05	9.64455e-06
UCSC_TFBS	AP2	307	24.4232	3.17749e-06	ENSG00000179148, ENSG00000179029, ENSG00000272916, ENSG00000241852, ENSG00000186918, ENSG00000125084, ENSG00000169583, ENSG00000169220, ENSG00000197019, ENSG00000168490, ENSG00000136535, ENSG00000264058, ENSG00000185033, ENSG00000180929, ENSG00000128917, ENSG00000183098, ENSG00000204435, ENSG00000167964, ENSG00000103056, ENSG00000143994, ENSG00000130203, ENSG00000172081, ENSG00000138606, ENSG0000…	1190	4236	20726	1.26227	0.000562258	1.61046e-05	9.64455e-06
UCSC_TFBS	PPARG	905	71.9968	3.20936e-06	ENSG00000179029, ENSG00000137868, ENSG00000091542, ENSG00000133020, ENSG00000135441, ENSG00000134594, ENSG00000196843, ENSG00000136535, ENSG00000128917, ENSG00000156381, ENSG00000100100, ENSG00000185955, ENSG00000214102, ENSG00000138722, ENSG00000181350, ENSG00000136542, ENSG00000159884, ENSG00000131097, ENSG00000171557, ENSG00000168389, ENSG00000127838, ENSG00000131094, ENSG00000125895, ENSG0000…	1190	14568	20726	1.08197	0.000567897	1.61046e-05	9.64455e-06
UCSC_TFBS	AP2GAMMA	148	11.7741	3.27551e-06	ENSG00000100060, ENSG00000197253, ENSG00000125084, ENSG00000170175, ENSG00000107816, ENSG00000196843, ENSG00000064205, ENSG00000172238, ENSG00000136931, ENSG00000095066, ENSG00000128917, ENSG00000170608, ENSG00000275074, ENSG00000100100, ENSG00000101276, ENSG00000130720, ENSG00000002745, ENSG00000131096, ENSG00000152977, ENSG00000111344, ENSG00000131650, ENSG00000196557, ENSG00000136425, ENSG0000…	1190	1778	20726	1.44977	0.000579598	1.61046e-05	9.64455e-06
UCSC_TFBS	SPZ1	379	30.1512	3.77407e-06	ENSG00000179148, ENSG00000179029, ENSG00000173281, ENSG00000272916, ENSG00000241852, ENSG00000125084, ENSG00000104826, ENSG00000196843, ENSG00000158445, ENSG00000168490, ENSG00000136535, ENSG00000264058, ENSG00000248485, ENSG00000115274, ENSG00000185033, ENSG00000180929, ENSG00000140481, ENSG00000128917, ENSG00000204435, ENSG00000121966, ENSG00000275074, ENSG00000100100, ENSG00000185955, ENSG0000…	1190	5411	20726	1.21992	0.000667788	1.78509e-05	1.06904e-05
UCSC_TFBS	CP2	457	36.3564	3.83239e-06	ENSG00000179148, ENSG00000179029, ENSG00000137868, ENSG00000186918, ENSG00000169220, ENSG00000169583, ENSG00000135441, ENSG00000104826, ENSG00000136535, ENSG00000128917, ENSG00000204435, ENSG00000156381, ENSG00000184986, ENSG00000185955, ENSG00000138606, ENSG00000186907, ENSG00000111344, ENSG00000131096, ENSG00000157343, ENSG00000159884, ENSG00000127838, ENSG00000100218, ENSG00000131094, ENSG0000…	1190	6703	20726	1.18745	0.000678105	1.78509e-05	1.06904e-05
UCSC_TFBS	EGR3	216	17.1838	4.4151e-06	ENSG00000179148, ENSG00000179029, ENSG00000272916, ENSG00000186918, ENSG00000125084, ENSG00000169583, ENSG00000104826, ENSG00000134594, ENSG00000168490, ENSG00000163485, ENSG00000115274, ENSG00000180929, ENSG00000128917, ENSG00000183098, ENSG00000156381, ENSG00000162039, ENSG00000198576, ENSG00000131096, ENSG00000197249, ENSG00000159884, ENSG00000170345, ENSG00000243364, ENSG00000038427, ENSG0000…	1190	2818	20726	1.335	0.000781169	1.97329e-05	1.18174e-05
UCSC_TFBS	NFKB	565	44.9483	4.45941e-06	ENSG00000179148, ENSG00000179029, ENSG00000137868, ENSG00000169220, ENSG00000104826, ENSG00000134594, ENSG00000196843, ENSG00000136535, ENSG00000168490, ENSG00000248485, ENSG00000109272, ENSG00000128917, ENSG00000204435, ENSG00000156381, ENSG00000100100, ENSG00000185955, ENSG00000181458, ENSG00000138606, ENSG00000099139, ENSG00000181350, ENSG00000111344, ENSG00000136542, ENSG00000157343, ENSG0000…	1190	8539	20726	1.15242	0.000789006	1.97329e-05	1.18174e-05
UCSC_TFBS	AHR	394	31.3445	5.17248e-06	ENSG00000179148, ENSG00000179029, ENSG00000114626, ENSG00000091542, ENSG00000143194, ENSG00000133020, ENSG00000135441, ENSG00000104826, ENSG00000136535, ENSG00000168490, ENSG00000128917, ENSG00000138606, ENSG00000186907, ENSG00000188095, ENSG00000168389, ENSG00000127838, ENSG00000131094, ENSG00000184730, ENSG00000102871, ENSG00000146216, ENSG00000125531, ENSG00000134216, ENSG00000179044, ENSG0000…	1190	5674	20726	1.20942	0.000915112	2.233e-05	1.33728e-05
UCSC_TFBS	HMX1	521	41.4479	5.72219e-06	ENSG00000179148, ENSG00000179029, ENSG00000137868, ENSG00000186918, ENSG00000091542, ENSG00000169220, ENSG00000169583, ENSG00000133020, ENSG00000135441, ENSG00000104826, ENSG00000158445, ENSG00000136535, ENSG00000128917, ENSG00000168135, ENSG00000204435, ENSG00000156381, ENSG00000236279, ENSG00000214102, ENSG00000138606, ENSG00000186907, ENSG00000157343, ENSG00000170345, ENSG00000188095, ENSG0000…	1190	7806	20726	1.16246	0.00101232	2.41149e-05	1.44417e-05
UCSC_TFBS	NFE2	412	32.7765	7.71068e-06	ENSG00000179148, ENSG00000137868, ENSG00000133020, ENSG00000135441, ENSG00000150722, ENSG00000196843, ENSG00000136535, ENSG00000128917, ENSG00000168135, ENSG00000138606, ENSG00000099139, ENSG00000186907, ENSG00000111344, ENSG00000131096, ENSG00000157343, ENSG00000159884, ENSG00000131097, ENSG00000170345, ENSG00000188095, ENSG00000136425, ENSG00000008323, ENSG00000166086, ENSG00000131094, ENSG0000…	1190	5995	20726	1.19695	0.00136386	3.17393e-05	1.90077e-05
UCSC_TFBS	ATF	374	29.7534	1.30964e-05	ENSG00000179148, ENSG00000272916, ENSG00000186918, ENSG00000091542, ENSG00000125084, ENSG00000133020, ENSG00000104826, ENSG00000134594, ENSG00000168490, ENSG00000136535, ENSG00000264058, ENSG00000163485, ENSG00000185033, ENSG00000180929, ENSG00000128917, ENSG00000183098, ENSG00000204435, ENSG00000121966, ENSG00000233436, ENSG00000275074, ENSG00000167964, ENSG00000146469, ENSG00000143994, ENSG0000…	1190	5396	20726	1.20717	0.00231539	5.26832e-05	3.15504e-05
UCSC_TFBS	RFX1	683	54.3357	1.39471e-05	ENSG00000179029, ENSG00000137868, ENSG00000241852, ENSG00000186918, ENSG00000091542, ENSG00000143194, ENSG00000169220, ENSG00000133020, ENSG00000135441, ENSG00000134594, ENSG00000150722, ENSG00000196843, ENSG00000158445, ENSG00000168490, ENSG00000248485, ENSG00000128917, ENSG00000168135, ENSG00000184986, ENSG00000100100, ENSG00000214102, ENSG00000099139, ENSG00000186907, ENSG00000111344, ENSG0000…	1190	10661	20726	1.11581	0.00246562	5.48588e-05	3.28533e-05
UCSC_TFBS	PPARA	607	48.2896	3.1459e-05	ENSG00000179148, ENSG00000179029, ENSG00000137868, ENSG00000241852, ENSG00000186918, ENSG00000143194, ENSG00000169220, ENSG00000133020, ENSG00000135441, ENSG00000104826, ENSG00000134594, ENSG00000196843, ENSG00000158445, ENSG00000136535, ENSG00000128917, ENSG00000204435, ENSG00000156381, ENSG00000184986, ENSG00000100100, ENSG00000123584, ENSG00000146469, ENSG00000185955, ENSG00000214102, ENSG0000…	1190	9391	20726	1.12576	0.00555285	0.000121049	7.24925e-05
UCSC_TFBS	AP2REP	504	40.0955	3.60165e-05	ENSG00000179148, ENSG00000241852, ENSG00000091542, ENSG00000169220, ENSG00000169583, ENSG00000135441, ENSG00000132297, ENSG00000134594, ENSG00000196843, ENSG00000136535, ENSG00000168490, ENSG00000128917, ENSG00000168135, ENSG00000156381, ENSG00000100100, ENSG00000185955, ENSG00000138606, ENSG00000099139, ENSG00000181350, ENSG00000111344, ENSG00000159884, ENSG00000131097, ENSG00000136425, ENSG0000…	1190	7633	20726	1.15002	0.00635475	0.000135637	8.12287e-05
UCSC_TFBS	XBP1	554	44.0732	6.78478e-05	ENSG00000179029, ENSG00000241852, ENSG00000186918, ENSG00000160408, ENSG00000114626, ENSG00000091542, ENSG00000169583, ENSG00000133020, ENSG00000135441, ENSG00000104826, ENSG00000134594, ENSG00000196843, ENSG00000136535, ENSG00000168490, ENSG00000109272, ENSG00000128917, ENSG00000205403, ENSG00000204435, ENSG00000156381, ENSG00000184986, ENSG00000181458, ENSG00000111344, ENSG00000157343, ENSG0000…	1190	8532	20726	1.13091	0.0119376	0.000250189	0.000149831
UCSC_TFBS	LMO2COM	651	51.79	7.54161e-05	ENSG00000179148, ENSG00000179029, ENSG00000241852, ENSG00000186918, ENSG00000114626, ENSG00000091542, ENSG00000143194, ENSG00000169220, ENSG00000169583, ENSG00000133020, ENSG00000135441, ENSG00000132297, ENSG00000158445, ENSG00000102409, ENSG00000128917, ENSG00000184986, ENSG00000185955, ENSG00000138606, ENSG00000099139, ENSG00000186907, ENSG00000181350, ENSG00000111344, ENSG00000138722, ENSG0000…	1190	10216	20726	1.10986	0.0132604	0.000272421	0.000163145
UCSC_TFBS	COMP1	551	43.8345	0.000146666	ENSG00000179148, ENSG00000137868, ENSG00000241852, ENSG00000186918, ENSG00000160408, ENSG00000114626, ENSG00000143194, ENSG00000133020, ENSG00000135441, ENSG00000104826, ENSG00000134594, ENSG00000150722, ENSG00000196843, ENSG00000136535, ENSG00000168135, ENSG00000204435, ENSG00000156381, ENSG00000100100, ENSG00000123584, ENSG00000185955, ENSG00000138606, ENSG00000099139, ENSG00000186907, ENSG0000…	1190	8537	20726	1.12413	0.0256276	0.000519197	0.000310932
UCSC_TFBS	E2F	631	50.1989	0.00016536	ENSG00000179148, ENSG00000179029, ENSG00000137868, ENSG00000241852, ENSG00000114626, ENSG00000091542, ENSG00000143194, ENSG00000133020, ENSG00000135441, ENSG00000134594, ENSG00000158445, ENSG00000136535, ENSG00000168490, ENSG00000128917, ENSG00000168135, ENSG00000205403, ENSG00000204435, ENSG00000185955, ENSG00000138606, ENSG00000099139, ENSG00000186907, ENSG00000138722, ENSG00000131096, ENSG0000…	1190	9926	20726	1.10719	0.0288469	0.000573896	0.000343689
UCSC_TFBS	SREBP1	661	52.5855	0.000296003	ENSG00000179148, ENSG00000179029, ENSG00000137868, ENSG00000241852, ENSG00000186918, ENSG00000114626, ENSG00000143194, ENSG00000169220, ENSG00000169583, ENSG00000135441, ENSG00000132297, ENSG00000134594, ENSG00000150722, ENSG00000196843, ENSG00000158445, ENSG00000136535, ENSG00000168490, ENSG00000102409, ENSG00000128917, ENSG00000168135, ENSG00000205403, ENSG00000123584, ENSG00000185955, ENSG0000…	1190	10495	20726	1.09695	0.051051	0.00100755	0.00060339
UCSC_TFBS	HOX13	503	40.0159	0.000325978	ENSG00000179148, ENSG00000179029, ENSG00000137868, ENSG00000241852, ENSG00000186918, ENSG00000114626, ENSG00000104826, ENSG00000134594, ENSG00000196843, ENSG00000158445, ENSG00000136535, ENSG00000168490, ENSG00000128917, ENSG00000168135, ENSG00000204435, ENSG00000156381, ENSG00000181458, ENSG00000138606, ENSG00000099139, ENSG00000186907, ENSG00000181350, ENSG00000159884, ENSG00000170345, ENSG0000…	1190	7776	20726	1.12663	0.056074	0.00108864	0.000651956
UCSC_TFBS	ZIC2	272	21.6388	0.000484204	ENSG00000179148, ENSG00000130675, ENSG00000104267, ENSG00000106565, ENSG00000173281, ENSG00000272916, ENSG00000197253, ENSG00000125084, ENSG00000169220, ENSG00000158445, ENSG00000168490, ENSG00000141574, ENSG00000139364, ENSG00000248485, ENSG00000115274, ENSG00000205403, ENSG00000183098, ENSG00000275074, ENSG00000162039, ENSG00000196154, ENSG00000196275, ENSG00000099139, ENSG00000198576, ENSG0000…	1190	3944	20726	1.20116	0.0821532	0.00158711	0.000950474
UCSC_TFBS	LYF1	431	34.288	0.000524757	ENSG00000179148, ENSG00000137868, ENSG00000114626, ENSG00000169220, ENSG00000169583, ENSG00000135441, ENSG00000132297, ENSG00000134594, ENSG00000150722, ENSG00000158445, ENSG00000136535, ENSG00000168490, ENSG00000248485, ENSG00000204435, ENSG00000185955, ENSG00000099139, ENSG00000111344, ENSG00000131096, ENSG00000136542, ENSG00000170345, ENSG00000008323, ENSG00000127838, ENSG00000100218, ENSG0000…	1190	6589	20726	1.13927	0.0887212	0.00166801	0.000998923
UCSC_TFBS	ELK1	551	43.8345	0.0005293	ENSG00000179148, ENSG00000241852, ENSG00000186918, ENSG00000091542, ENSG00000169220, ENSG00000169583, ENSG00000135441, ENSG00000150722, ENSG00000196843, ENSG00000158445, ENSG00000136535, ENSG00000168490, ENSG00000128917, ENSG00000168135, ENSG00000205403, ENSG00000204435, ENSG00000156381, ENSG00000184986, ENSG00000185955, ENSG00000181458, ENSG00000214102, ENSG00000138606, ENSG00000099139, ENSG0000…	1190	8636	20726	1.11124	0.089454	0.00166801	0.000998923
UCSC_TFBS	TAL1ALPHAE47	238	18.934	0.000537157	ENSG00000179029, ENSG00000272916, ENSG00000169220, ENSG00000196843, ENSG00000168490, ENSG00000248485, ENSG00000180929, ENSG00000128917, ENSG00000183098, ENSG00000204435, ENSG00000275074, ENSG00000140009, ENSG00000167964, ENSG00000162039, ENSG00000185955, ENSG00000128242, ENSG00000172081, ENSG00000105467, ENSG00000111344, ENSG00000159884, ENSG00000038427, ENSG00000186231, ENSG00000185269, ENSG0000…	1190	3397	20726	1.22025	0.09072	0.00166801	0.000998923
UCSC_TFBS	CREB	475	37.7884	0.00066203	ENSG00000179148, ENSG00000091542, ENSG00000169583, ENSG00000133020, ENSG00000135441, ENSG00000104826, ENSG00000134594, ENSG00000150722, ENSG00000158445, ENSG00000136535, ENSG00000168490, ENSG00000128917, ENSG00000146469, ENSG00000185955, ENSG00000181458, ENSG00000214102, ENSG00000138606, ENSG00000099139, ENSG00000186907, ENSG00000181350, ENSG00000111344, ENSG00000170345, ENSG00000127838, ENSG0000…	1190	7352	20726	1.12527	0.110609	0.00202033	0.00120992
UCSC_TFBS	GATA3	268	21.3206	0.000683544	ENSG00000179029, ENSG00000173281, ENSG00000272916, ENSG00000137868, ENSG00000241852, ENSG00000186918, ENSG00000134594, ENSG00000150722, ENSG00000196843, ENSG00000136535, ENSG00000163485, ENSG00000180929, ENSG00000140481, ENSG00000183098, ENSG00000233436, ENSG00000092067, ENSG00000236279, ENSG00000105467, ENSG00000196154, ENSG00000099139, ENSG00000198576, ENSG00000175356, ENSG00000159884, ENSG0000…	1190	3901	20726	1.19654	0.113991	0.00205063	0.00122806
UCSC_TFBS	SEF1	556	44.2323	0.000920339	ENSG00000179148, ENSG00000179029, ENSG00000137868, ENSG00000241852, ENSG00000186918, ENSG00000114626, ENSG00000169220, ENSG00000169583, ENSG00000104826, ENSG00000134594, ENSG00000136535, ENSG00000138606, ENSG00000099139, ENSG00000186907, ENSG00000181350, ENSG00000131096, ENSG00000157343, ENSG00000159884, ENSG00000131097, ENSG00000170345, ENSG00000136425, ENSG00000168389, ENSG00000008323, ENSG0000…	1190	8765	20726	1.10482	0.150388	0.002715	0.00162593
UCSC_TFBS	GR	569	45.2665	0.00107008	ENSG00000186918, ENSG00000114626, ENSG00000091542, ENSG00000143194, ENSG00000133020, ENSG00000135441, ENSG00000132297, ENSG00000104826, ENSG00000150722, ENSG00000168490, ENSG00000248485, ENSG00000102409, ENSG00000204435, ENSG00000184986, ENSG00000123584, ENSG00000185955, ENSG00000138606, ENSG00000099139, ENSG00000186907, ENSG00000111344, ENSG00000131096, ENSG00000157343, ENSG00000159884, ENSG0000…	1190	9000	20726	1.10113	0.172631	0.00310498	0.00185948
UCSC_TFBS	HAND1E47	505	40.175	0.00137585	ENSG00000179148, ENSG00000137868, ENSG00000241852, ENSG00000186918, ENSG00000114626, ENSG00000169583, ENSG00000133020, ENSG00000135441, ENSG00000132297, ENSG00000104826, ENSG00000150722, ENSG00000196843, ENSG00000168490, ENSG00000128917, ENSG00000168135, ENSG00000204435, ENSG00000184986, ENSG00000100100, ENSG00000123584, ENSG00000185955, ENSG00000138606, ENSG00000099139, ENSG00000186907, ENSG0000…	1190	7926	20726	1.1097	0.216271	0.00392782	0.00235225
UCSC_TFBS	AP1FJ	331	26.3325	0.00190761	ENSG00000179148, ENSG00000106565, ENSG00000186918, ENSG00000125084, ENSG00000169583, ENSG00000169220, ENSG00000133020, ENSG00000135441, ENSG00000196843, ENSG00000168490, ENSG00000163485, ENSG00000185033, ENSG00000180929, ENSG00000140481, ENSG00000183098, ENSG00000121966, ENSG00000103056, ENSG00000143994, ENSG00000172081, ENSG00000214102, ENSG00000099139, ENSG00000186907, ENSG00000131096, ENSG0000…	1190	5010	20726	1.15069	0.286783	0.00535948	0.00320963
UCSC_TFBS	YY1	760	60.4614	0.00207947	ENSG00000179148, ENSG00000179029, ENSG00000137868, ENSG00000241852, ENSG00000186918, ENSG00000091542, ENSG00000143194, ENSG00000169220, ENSG00000169583, ENSG00000133020, ENSG00000135441, ENSG00000104826, ENSG00000134594, ENSG00000196843, ENSG00000158445, ENSG00000136535, ENSG00000168490, ENSG00000248485, ENSG00000128917, ENSG00000168135, ENSG00000204435, ENSG00000156381, ENSG00000184986, ENSG0000…	1190	12406	20726	1.06697	0.308194	0.00575104	0.00344413
UCSC_TFBS	LUN1	537	42.7208	0.00270916	ENSG00000179148, ENSG00000179029, ENSG00000137868, ENSG00000241852, ENSG00000186918, ENSG00000114626, ENSG00000169220, ENSG00000133020, ENSG00000135441, ENSG00000132297, ENSG00000104826, ENSG00000196843, ENSG00000158445, ENSG00000136535, ENSG00000168490, ENSG00000248485, ENSG00000102409, ENSG00000128917, ENSG00000168135, ENSG00000204435, ENSG00000156381, ENSG00000100100, ENSG00000185955, ENSG0000…	1190	8534	20726	1.09595	0.381324	0.00737726	0.00441802
UCSC_TFBS	AP1	637	50.6762	0.00659428	ENSG00000179148, ENSG00000179029, ENSG00000137868, ENSG00000241852, ENSG00000186918, ENSG00000114626, ENSG00000169220, ENSG00000169583, ENSG00000135441, ENSG00000132297, ENSG00000150722, ENSG00000196843, ENSG00000168490, ENSG00000248485, ENSG00000109272, ENSG00000168135, ENSG00000156381, ENSG00000184986, ENSG00000100100, ENSG00000236279, ENSG00000214102, ENSG00000138606, ENSG00000099139, ENSG0000…	1190	10356	20726	1.07131	0.68996	0.0176847	0.0105908
UCSC_TFBS	CREL	185	14.7176	0.00739205	ENSG00000131400, ENSG00000100060, ENSG00000260097, ENSG00000215845, ENSG00000125084, ENSG00000105639, ENSG00000107819, ENSG00000064205, ENSG00000172238, ENSG00000136931, ENSG00000007402, ENSG00000008056, ENSG00000128917, ENSG00000183098, ENSG00000204435, ENSG00000233436, ENSG00000136250, ENSG00000275074, ENSG00000213780, ENSG00000162676, ENSG00000102230, ENSG00000092067, ENSG00000105467, ENSG0000…	1190	2707	20726	1.19029	0.731056	0.0195282	0.0116949
UCSC_TFBS	ATF6	491	39.0613	0.0109682	ENSG00000179148, ENSG00000137868, ENSG00000160408, ENSG00000114626, ENSG00000091542, ENSG00000143194, ENSG00000133020, ENSG00000135441, ENSG00000104826, ENSG00000196843, ENSG00000158445, ENSG00000128917, ENSG00000168135, ENSG00000205403, ENSG00000204435, ENSG00000156381, ENSG00000185955, ENSG00000214102, ENSG00000138606, ENSG00000099139, ENSG00000186907, ENSG00000181350, ENSG00000111344, ENSG0000…	1190	7879	20726	1.08537	0.858023	0.0285495	0.0170974
UCSC_TFBS	BACH2	458	36.436	0.0113224	ENSG00000179148, ENSG00000186918, ENSG00000169220, ENSG00000133020, ENSG00000135441, ENSG00000150722, ENSG00000196843, ENSG00000248485, ENSG00000168135, ENSG00000156381, ENSG00000138606, ENSG00000099139, ENSG00000186907, ENSG00000181350, ENSG00000131096, ENSG00000157343, ENSG00000159884, ENSG00000136425, ENSG00000168389, ENSG00000008323, ENSG00000100218, ENSG00000204421, ENSG00000131094, ENSG0000…	1190	7316	20726	1.09034	0.866745	0.0290443	0.0173938
UCSC_TFBS	IK3	469	37.3111	0.0146486	ENSG00000179148, ENSG00000169220, ENSG00000169583, ENSG00000133020, ENSG00000135441, ENSG00000150722, ENSG00000196843, ENSG00000136535, ENSG00000168490, ENSG00000128917, ENSG00000205403, ENSG00000185955, ENSG00000138606, ENSG00000099139, ENSG00000186907, ENSG00000111344, ENSG00000138722, ENSG00000131096, ENSG00000136542, ENSG00000159884, ENSG00000170345, ENSG00000136425, ENSG00000171798, ENSG0000…	1190	7539	20726	1.0835	0.926611	0.0370401	0.0221822
UCSC_TFBS	PAX4	831	66.1098	0.0151551	ENSG00000179029, ENSG00000091542, ENSG00000169220, ENSG00000133020, ENSG00000135441, ENSG00000134594, ENSG00000196843, ENSG00000136535, ENSG00000128917, ENSG00000168135, ENSG00000100100, ENSG00000185955, ENSG00000214102, ENSG00000181350, ENSG00000136542, ENSG00000159884, ENSG00000131097, ENSG00000168389, ENSG00000127838, ENSG00000131094, ENSG00000125895, ENSG00000179044, ENSG00000170231, ENSG0000…	1190	13868	20726	1.04365	0.932995	0.0377811	0.022626
UCSC_TFBS	MAX	191	15.1949	0.0167063	ENSG00000066185, ENSG00000104267, ENSG00000173281, ENSG00000137868, ENSG00000197253, ENSG00000125084, ENSG00000105516, ENSG00000169583, ENSG00000107816, ENSG00000135441, ENSG00000072182, ENSG00000170965, ENSG00000148926, ENSG00000163485, ENSG00000102409, ENSG00000119801, ENSG00000140481, ENSG00000183098, ENSG00000170608, ENSG00000275074, ENSG00000186765, ENSG00000121440, ENSG00000140009, ENSG0000…	1190	2866	20726	1.16072	0.949308	0.0402793	0.0241221
UCSC_TFBS	EGR1	93	7.39857	0.0168194	ENSG00000213465, ENSG00000106004, ENSG00000108823, ENSG00000177685, ENSG00000174292, ENSG00000143590, ENSG00000125084, ENSG00000135925, ENSG00000171462, ENSG00000107816, ENSG00000107819, ENSG00000135441, ENSG00000198821, ENSG00000136931, ENSG00000095066, ENSG00000007402, ENSG00000115596, ENSG00000117016, ENSG00000072182, ENSG00000166432, ENSG00000008056, ENSG00000175938, ENSG00000115274, ENSG0000…	1190	1288	20726	1.25758	0.95033	0.0402793	0.0241221
UCSC_TFBS	AREB6	902	71.7582	0.0168747	ENSG00000179029, ENSG00000169220, ENSG00000133020, ENSG00000135441, ENSG00000134594, ENSG00000196843, ENSG00000136535, ENSG00000128917, ENSG00000168135, ENSG00000205403, ENSG00000156381, ENSG00000100100, ENSG00000214102, ENSG00000138722, ENSG00000181350, ENSG00000131096, ENSG00000159884, ENSG00000131097, ENSG00000168389, ENSG00000127838, ENSG00000131094, ENSG00000125652, ENSG00000179044, ENSG0000…	1190	15152	20726	1.03682	0.950822	0.0402793	0.0241221
UCSC_TFBS	STAT5A	608	48.3691	0.0170675	ENSG00000179148, ENSG00000137868, ENSG00000241852, ENSG00000114626, ENSG00000091542, ENSG00000169220, ENSG00000169583, ENSG00000133020, ENSG00000135441, ENSG00000132297, ENSG00000150722, ENSG00000196843, ENSG00000158445, ENSG00000136535, ENSG00000168490, ENSG00000248485, ENSG00000128917, ENSG00000204435, ENSG00000214102, ENSG00000138606, ENSG00000181350, ENSG00000111344, ENSG00000138722, ENSG0000…	1190	9959	20726	1.0633	0.9525	0.0402793	0.0241221
UCSC_TFBS	GATA2	367	29.1965	0.031662	ENSG00000130675, ENSG00000179029, ENSG00000272916, ENSG00000137868, ENSG00000241852, ENSG00000091542, ENSG00000125084, ENSG00000169583, ENSG00000197019, ENSG00000168490, ENSG00000136535, ENSG00000185033, ENSG00000180929, ENSG00000140481, ENSG00000128917, ENSG00000204435, ENSG00000121966, ENSG00000100100, ENSG00000092067, ENSG00000128242, ENSG00000130203, ENSG00000214102, ENSG00000196275, ENSG0000…	1190	5880	20726	1.08707	0.996637	0.073739	0.0441601
UCSC_TFBS	CETS1P54	265	21.0819	0.0412845	ENSG00000131400, ENSG00000179029, ENSG00000241852, ENSG00000186918, ENSG00000169220, ENSG00000135441, ENSG00000104826, ENSG00000197019, ENSG00000163485, ENSG00000115274, ENSG00000180929, ENSG00000128917, ENSG00000204435, ENSG00000233436, ENSG00000185955, ENSG00000103056, ENSG00000130203, ENSG00000172081, ENSG00000105467, ENSG00000196154, ENSG00000138606, ENSG00000198576, ENSG00000178860, ENSG0000…	1190	4185	20726	1.10286	0.999426	0.0946767	0.056699
UCSC_TFBS	PAX2	614	48.8465	0.0417219	ENSG00000179148, ENSG00000137868, ENSG00000241852, ENSG00000091542, ENSG00000169220, ENSG00000169583, ENSG00000133020, ENSG00000135441, ENSG00000104826, ENSG00000158445, ENSG00000136535, ENSG00000168490, ENSG00000248485, ENSG00000128917, ENSG00000168135, ENSG00000204435, ENSG00000156381, ENSG00000184986, ENSG00000100100, ENSG00000185955, ENSG00000236279, ENSG00000138606, ENSG00000099139, ENSG0000…	1190	10171	20726	1.05141	0.99947	0.0946767	0.056699
UCSC_TFBS	TAL1BETAE47	306	24.3437	0.0474367	ENSG00000179148, ENSG00000131400, ENSG00000105479, ENSG00000137868, ENSG00000241852, ENSG00000169583, ENSG00000133020, ENSG00000104826, ENSG00000168490, ENSG00000136535, ENSG00000163485, ENSG00000185033, ENSG00000128917, ENSG00000183098, ENSG00000100100, ENSG00000185955, ENSG00000103056, ENSG00000197361, ENSG00000214102, ENSG00000196275, ENSG00000099139, ENSG00000186907, ENSG00000111344, ENSG0000…	1190	4889	20726	1.09011	0.999816	0.106282	0.0636493
UCSC_TFBS	HSF1	317	25.2188	0.0536205	ENSG00000104267, ENSG00000106565, ENSG00000272916, ENSG00000106688, ENSG00000125084, ENSG00000143194, ENSG00000133020, ENSG00000150722, ENSG00000196843, ENSG00000158445, ENSG00000168490, ENSG00000115274, ENSG00000180929, ENSG00000128917, ENSG00000183098, ENSG00000275074, ENSG00000103056, ENSG00000172081, ENSG00000214102, ENSG00000138606, ENSG00000099139, ENSG00000131097, ENSG00000159884, ENSG0000…	1190	5094	20726	1.08385	0.999942	0.118635	0.0710472
UCSC_TFBS	TAL1BETAITF2	556	44.2323	0.0620791	ENSG00000179029, ENSG00000137868, ENSG00000241852, ENSG00000186918, ENSG00000169583, ENSG00000133020, ENSG00000135441, ENSG00000136535, ENSG00000168490, ENSG00000128917, ENSG00000168135, ENSG00000156381, ENSG00000184986, ENSG00000100100, ENSG00000185955, ENSG00000214102, ENSG00000138606, ENSG00000099139, ENSG00000186907, ENSG00000111344, ENSG00000131096, ENSG00000157343, ENSG00000159884, ENSG0000…	1190	9226	20726	1.04961	0.999988	0.133669	0.0800503
UCSC_TFBS	GCNF	596	47.4145	0.06223	ENSG00000179148, ENSG00000179029, ENSG00000241852, ENSG00000186918, ENSG00000091542, ENSG00000133020, ENSG00000104826, ENSG00000134594, ENSG00000196843, ENSG00000158445, ENSG00000136535, ENSG00000168490, ENSG00000248485, ENSG00000205403, ENSG00000184986, ENSG00000181458, ENSG00000236279, ENSG00000214102, ENSG00000138606, ENSG00000099139, ENSG00000186907, ENSG00000181350, ENSG00000111344, ENSG0000…	1190	9913	20726	1.04715	0.999988	0.133669	0.0800503
UCSC_TFBS	TCF11MAFG	546	43.4368	0.0626809	ENSG00000137868, ENSG00000241852, ENSG00000186918, ENSG00000114626, ENSG00000169220, ENSG00000169583, ENSG00000133020, ENSG00000135441, ENSG00000132297, ENSG00000150722, ENSG00000128917, ENSG00000168135, ENSG00000204435, ENSG00000184986, ENSG00000100100, ENSG00000146469, ENSG00000236279, ENSG00000214102, ENSG00000138606, ENSG00000099139, ENSG00000186907, ENSG00000181350, ENSG00000138722, ENSG0000…	1190	9047	20726	1.05113	0.999989	0.133669	0.0800503
UCSC_TFBS	STAT3	489	38.9021	0.0780621	ENSG00000137868, ENSG00000241852, ENSG00000169220, ENSG00000169583, ENSG00000135441, ENSG00000132297, ENSG00000104826, ENSG00000134594, ENSG00000150722, ENSG00000158445, ENSG00000168490, ENSG00000128917, ENSG00000204435, ENSG00000156381, ENSG00000185955, ENSG00000181458, ENSG00000214102, ENSG00000138606, ENSG00000099139, ENSG00000186907, ENSG00000170345, ENSG00000188095, ENSG00000171557, ENSG0000…	1190	8098	20726	1.05172	0.999999	0.164488	0.098507
UCSC_TFBS	PAX3	451	35.8791	0.0916048	ENSG00000179148, ENSG00000179029, ENSG00000114626, ENSG00000091542, ENSG00000169220, ENSG00000135441, ENSG00000134594, ENSG00000196843, ENSG00000158445, ENSG00000136535, ENSG00000109272, ENSG00000128917, ENSG00000168135, ENSG00000204435, ENSG00000184986, ENSG00000185955, ENSG00000181458, ENSG00000236279, ENSG00000214102, ENSG00000138606, ENSG00000111344, ENSG00000172404, ENSG00000204421, ENSG0000…	1190	7458	20726	1.05323	1	0.190754	0.114237
