# Supplementary material for: Mycoplasma genitalium and M. pneumoniae Regulate a Distinct Set of Protein-Coding Genes in Epithelial Cells
Source: Front Immunol. 2021 Oct 11;12:738431. doi: 10.3389/fimmu.2021.738431 (PMC8544821; doi:10.3389/fimmu.2021.738431)
Supplement: Supplementary file 8 [file DataSheet_8.xlsx]

## Sheet: Mp_downregulated_BP_output
Category	Term	Count	%	PValue	Genes	List Total	Pop Hits	Pop Total	Fold Enrichment	Bonferroni	Benjamini	FDR
GOTERM_BP_DIRECT	GO:0007156~homophilic cell adhesion via plasma membrane adhesion molecules	12	2.35294	0.00106064	ENSG00000253767, ENSG00000079385, ENSG00000204967, ENSG00000276547, ENSG00000139211, ENSG00000179776, ENSG00000248383, ENSG00000113209, ENSG00000091972, ENSG00000261934, ENSG00000158258, ENSG00000253485	386	158	16792	3.30399	0.86269	1	1
GOTERM_BP_DIRECT	GO:0045669~positive regulation of osteoblast differentiation	7	1.37255	0.00246327	ENSG00000142871, ENSG00000163273, ENSG00000019991, ENSG00000162552, ENSG00000130055, ENSG00000165973, ENSG00000125378	386	60	16792	5.0753	0.990093	1	1
GOTERM_BP_DIRECT	GO:0060047~heart contraction	4	0.784314	0.00288242	ENSG00000129991, ENSG00000159251, ENSG00000159640, ENSG00000186439	386	13	16792	13.3854	0.995487	1	1
GOTERM_BP_DIRECT	GO:0010193~response to ozone	3	0.588235	0.00305117	ENSG00000149021, ENSG00000078401, ENSG00000130649	386	4	16792	32.6269	0.996712	1	1
GOTERM_BP_DIRECT	GO:0006936~muscle contraction	9	1.76471	0.00321966	ENSG00000163431, ENSG00000163380, ENSG00000183023, ENSG00000065534, ENSG00000186439, ENSG00000177238, ENSG00000107796, ENSG00000163017, ENSG00000165887	386	107	16792	3.6591	0.997603	1	1
GOTERM_BP_DIRECT	GO:0007565~female pregnancy	8	1.56863	0.00433932	ENSG00000231924, ENSG00000274286, ENSG00000170848, ENSG00000204941, ENSG00000149021, ENSG00000243137, ENSG00000087494, ENSG00000112782	386	89	16792	3.91035	0.999707	1	1
GOTERM_BP_DIRECT	GO:0090131~mesenchyme migration	3	0.588235	0.00500824	ENSG00000159251, ENSG00000107796, ENSG00000163017	386	5	16792	26.1016	0.999917	1	1
GOTERM_BP_DIRECT	GO:0021537~telencephalon development	4	0.784314	0.00640314	ENSG00000183023, ENSG00000111783, ENSG00000183873, ENSG00000125378	386	17	16792	10.2359	0.999994	1	1
GOTERM_BP_DIRECT	GO:0030501~positive regulation of bone mineralization	5	0.980392	0.00812699	ENSG00000143867, ENSG00000183023, ENSG00000162552, ENSG00000165973, ENSG00000125378	386	35	16792	6.21466	1	1	1
GOTERM_BP_DIRECT	GO:0006805~xenobiotic metabolic process	7	1.37255	0.0089718	ENSG00000197408, ENSG00000106258, ENSG00000241119, ENSG00000095596, ENSG00000167165, ENSG00000130649, ENSG00000101076	386	78	16792	3.90408	1	1	1
GOTERM_BP_DIRECT	GO:0032609~interferon-gamma production	3	0.588235	0.0102019	ENSG00000113263, ENSG00000163508, ENSG00000081985	386	7	16792	18.644	1	1	1
GOTERM_BP_DIRECT	GO:0019221~cytokine-mediated signaling pathway	9	1.76471	0.010678	ENSG00000128594, ENSG00000125571, ENSG00000164509, ENSG00000096996, ENSG00000131409, ENSG00000117525, ENSG00000081985, ENSG00000100385, ENSG00000123496	386	131	16792	2.98873	1	1	1
GOTERM_BP_DIRECT	GO:0006814~sodium ion transport	7	1.37255	0.0107102	ENSG00000153253, ENSG00000169432, ENSG00000100191, ENSG00000158296, ENSG00000183873, ENSG00000169507, ENSG00000124564	386	81	16792	3.75948	1	1	1
GOTERM_BP_DIRECT	GO:0098915~membrane repolarization during ventricular cardiac muscle cell action potential	3	0.588235	0.0133977	ENSG00000053918, ENSG00000159197, ENSG00000171385	386	8	16792	16.3135	1	1	1
GOTERM_BP_DIRECT	GO:0034765~regulation of ion transmembrane transport	8	1.56863	0.0139914	ENSG00000153253, ENSG00000169432, ENSG00000185760, ENSG00000159212, ENSG00000168263, ENSG00000171385, ENSG00000182255, ENSG00000112782	386	111	16792	3.13532	1	1	1
GOTERM_BP_DIRECT	GO:0007267~cell-cell signaling	13	2.54902	0.0145435	ENSG00000095752, ENSG00000153208, ENSG00000134259, ENSG00000154016, ENSG00000142871, ENSG00000118523, ENSG00000169248, ENSG00000145824, ENSG00000274286, ENSG00000078401, ENSG00000105383, ENSG00000105550, ENSG00000087494	386	254	16792	2.22651	1	1	1
GOTERM_BP_DIRECT	GO:0008202~steroid metabolic process	5	0.980392	0.0166089	ENSG00000197408, ENSG00000106258, ENSG00000109193, ENSG00000130649, ENSG00000197888	386	43	16792	5.05844	1	1	1
GOTERM_BP_DIRECT	GO:0060452~positive regulation of cardiac muscle contraction	3	0.588235	0.0169666	ENSG00000118523, ENSG00000100604, ENSG00000053918	386	9	16792	14.5009	1	1	1
GOTERM_BP_DIRECT	GO:0071435~potassium ion export	3	0.588235	0.0169666	ENSG00000053918, ENSG00000159197, ENSG00000171385	386	9	16792	14.5009	1	1	1
GOTERM_BP_DIRECT	GO:0007155~cell adhesion	19	3.72549	0.0193041	ENSG00000111859, ENSG00000179776, ENSG00000262655, ENSG00000183628, ENSG00000154330, ENSG00000138964, ENSG00000133110, ENSG00000137801, ENSG00000142871, ENSG00000118523, ENSG00000079385, ENSG00000204967, ENSG00000248383, ENSG00000109072, ENSG00000163217, ENSG00000145681, ENSG00000105383, ENSG00000070886, ENSG00000140368	386	459	16792	1.80076	1	1	1
GOTERM_BP_DIRECT	GO:0060048~cardiac muscle contraction	5	0.980392	0.0193529	ENSG00000129991, ENSG00000053918, ENSG00000159251, ENSG00000183023, ENSG00000183873	386	45	16792	4.83362	1	1	1
GOTERM_BP_DIRECT	GO:0061337~cardiac conduction	5	0.980392	0.0193529	ENSG00000053918, ENSG00000159197, ENSG00000182132, ENSG00000171385, ENSG00000183873	386	45	16792	4.83362	1	1	1
GOTERM_BP_DIRECT	GO:1902476~chloride transmembrane transport	7	1.37255	0.02006	ENSG00000187730, ENSG00000142959, ENSG00000001626, ENSG00000159212, ENSG00000047617, ENSG00000127325, ENSG00000112782	386	93	16792	3.27439	1	1	1
GOTERM_BP_DIRECT	GO:0071560~cellular response to transforming growth factor beta stimulus	5	0.980392	0.0256393	ENSG00000078401, ENSG00000133110, ENSG00000086991, ENSG00000162552, ENSG00000148677	386	49	16792	4.43904	1	1	1
GOTERM_BP_DIRECT	GO:0035725~sodium ion transmembrane transport	6	1.17647	0.0260296	ENSG00000153253, ENSG00000188687, ENSG00000169432, ENSG00000183023, ENSG00000183873, ENSG00000124564	386	73	16792	3.57556	1	1	1
GOTERM_BP_DIRECT	GO:0001759~organ induction	3	0.588235	0.0297289	ENSG00000168621, ENSG00000113578, ENSG00000125378	386	12	16792	10.8756	1	1	1
GOTERM_BP_DIRECT	GO:0030195~negative regulation of blood coagulation	3	0.588235	0.0297289	ENSG00000109072, ENSG00000078401, ENSG00000106366	386	12	16792	10.8756	1	1	1
GOTERM_BP_DIRECT	GO:0002576~platelet degranulation	7	1.37255	0.0311963	ENSG00000104112, ENSG00000149131, ENSG00000019991, ENSG00000115956, ENSG00000198734, ENSG00000137801, ENSG00000106366	386	103	16792	2.95649	1	1	1
GOTERM_BP_DIRECT	GO:0021527~spinal cord association neuron differentiation	3	0.588235	0.03461	ENSG00000112139, ENSG00000143869, ENSG00000009709	386	13	16792	10.0391	1	1	1
GOTERM_BP_DIRECT	GO:0030239~myofibril assembly	3	0.588235	0.03461	ENSG00000163431, ENSG00000163380, ENSG00000239474	386	13	16792	10.0391	1	1	1
GOTERM_BP_DIRECT	GO:0009968~negative regulation of signal transduction	4	0.784314	0.0423716	ENSG00000182901, ENSG00000164161, ENSG00000168918, ENSG00000101213	386	34	16792	5.11795	1	1	1
GOTERM_BP_DIRECT	GO:0060041~retina development in camera-type eye	5	0.980392	0.0438215	ENSG00000183638, ENSG00000188687, ENSG00000278570, ENSG00000153208, ENSG00000133256	386	58	16792	3.75022	1	1	1
GOTERM_BP_DIRECT	GO:0016477~cell migration	9	1.76471	0.044951	ENSG00000118523, ENSG00000198915, ENSG00000079385, ENSG00000186765, ENSG00000101213, ENSG00000137801, ENSG00000120332, ENSG00000171357, ENSG00000140368	386	172	16792	2.2763	1	1	1
GOTERM_BP_DIRECT	GO:0015695~organic cation transport	3	0.588235	0.045215	ENSG00000144671, ENSG00000112077, ENSG00000172940	386	15	16792	8.70052	1	1	1
GOTERM_BP_DIRECT	GO:0046037~GMP metabolic process	3	0.588235	0.045215	ENSG00000198286, ENSG00000132915, ENSG00000133256	386	15	16792	8.70052	1	1	1
GOTERM_BP_DIRECT	GO:0086005~ventricular cardiac muscle cell action potential	3	0.588235	0.045215	ENSG00000053918, ENSG00000159197, ENSG00000183873	386	15	16792	8.70052	1	1	1
GOTERM_BP_DIRECT	GO:2000291~regulation of myoblast proliferation	2	0.392157	0.0453308	ENSG00000239474, ENSG00000165887	386	2	16792	43.5026	1	1	1
GOTERM_BP_DIRECT	GO:0060401~cytosolic calcium ion transport	2	0.392157	0.0453308	ENSG00000118523, ENSG00000183023	386	2	16792	43.5026	1	1	1
GOTERM_BP_DIRECT	GO:0002859~negative regulation of natural killer cell mediated cytotoxicity directed against tumor cell target	2	0.392157	0.0453308	ENSG00000079385, ENSG00000135077	386	2	16792	43.5026	1	1	1
GOTERM_BP_DIRECT	GO:0086091~regulation of heart rate by cardiac conduction	4	0.784314	0.0455821	ENSG00000053918, ENSG00000159197, ENSG00000171385, ENSG00000183873	386	35	16792	4.97172	1	1	1
GOTERM_BP_DIRECT	GO:0035994~response to muscle stretch	3	0.588235	0.0509081	ENSG00000078401, ENSG00000183023, ENSG00000148677	386	16	16792	8.15674	1	1	1
GOTERM_BP_DIRECT	GO:0006182~cGMP biosynthetic process	3	0.588235	0.0509081	ENSG00000061918, ENSG00000163273, ENSG00000120937	386	16	16792	8.15674	1	1	1
GOTERM_BP_DIRECT	GO:0052695~cellular glucuronidation	3	0.588235	0.0509081	ENSG00000241119, ENSG00000167165, ENSG00000197888	386	16	16792	8.15674	1	1	1
GOTERM_BP_DIRECT	GO:0090280~positive regulation of calcium ion import	3	0.588235	0.0509081	ENSG00000064270, ENSG00000187688, ENSG00000167723	386	16	16792	8.15674	1	1	1
GOTERM_BP_DIRECT	GO:0006940~regulation of smooth muscle contraction	3	0.588235	0.0509081	ENSG00000129991, ENSG00000274286, ENSG00000130176	386	16	16792	8.15674	1	1	1
GOTERM_BP_DIRECT	GO:0061036~positive regulation of cartilage development	3	0.588235	0.0509081	ENSG00000142871, ENSG00000163217, ENSG00000125378	386	16	16792	8.15674	1	1	1
GOTERM_BP_DIRECT	GO:0045597~positive regulation of cell differentiation	4	0.784314	0.0523522	ENSG00000118523, ENSG00000142871, ENSG00000168621, ENSG00000163508	386	37	16792	4.70298	1	1	1
GOTERM_BP_DIRECT	GO:0007160~cell-matrix adhesion	6	1.17647	0.0559111	ENSG00000118523, ENSG00000106823, ENSG00000109072, ENSG00000138964, ENSG00000120332, ENSG00000145113	386	90	16792	2.90017	1	1	1
GOTERM_BP_DIRECT	GO:0060307~regulation of ventricular cardiac muscle cell membrane repolarization	3	0.588235	0.056842	ENSG00000053918, ENSG00000159197, ENSG00000183873	386	17	16792	7.67693	1	1	1
GOTERM_BP_DIRECT	GO:0071805~potassium ion transmembrane transport	7	1.37255	0.059999	ENSG00000143603, ENSG00000053918, ENSG00000159197, ENSG00000185760, ENSG00000182132, ENSG00000168263, ENSG00000182255	386	121	16792	2.51668	1	1	1
GOTERM_BP_DIRECT	GO:0008217~regulation of blood pressure	5	0.980392	0.0618825	ENSG00000100604, ENSG00000078401, ENSG00000159640, ENSG00000120937, ENSG00000107796	386	65	16792	3.34635	1	1	1
GOTERM_BP_DIRECT	GO:0006796~phosphate-containing compound metabolic process	3	0.588235	0.063003	ENSG00000153707, ENSG00000168918, ENSG00000136960	386	18	16792	7.25043	1	1	1
GOTERM_BP_DIRECT	GO:0030225~macrophage differentiation	3	0.588235	0.063003	ENSG00000160219, ENSG00000164509, ENSG00000125378	386	18	16792	7.25043	1	1	1
GOTERM_BP_DIRECT	GO:1903385~regulation of homophilic cell adhesion	2	0.392157	0.0672217	ENSG00000153233, ENSG00000079385	386	3	16792	29.0017	1	1	1
GOTERM_BP_DIRECT	GO:0033563~dorsal/ventral axon guidance	2	0.392157	0.0672217	ENSG00000187323, ENSG00000187122	386	3	16792	29.0017	1	1	1
GOTERM_BP_DIRECT	GO:0051586~positive regulation of dopamine uptake involved in synaptic transmission	2	0.392157	0.0672217	ENSG00000069696, ENSG00000169213	386	3	16792	29.0017	1	1	1
GOTERM_BP_DIRECT	GO:0015747~urate transport	2	0.392157	0.0672217	ENSG00000172940, ENSG00000124564	386	3	16792	29.0017	1	1	1
GOTERM_BP_DIRECT	GO:0010751~negative regulation of nitric oxide mediated signal transduction	2	0.392157	0.0672217	ENSG00000164266, ENSG00000137801	386	3	16792	29.0017	1	1	1
GOTERM_BP_DIRECT	GO:0046579~positive regulation of Ras protein signal transduction	3	0.588235	0.0693773	ENSG00000198915, ENSG00000130427, ENSG00000134259	386	19	16792	6.86883	1	1	1
GOTERM_BP_DIRECT	GO:0042246~tissue regeneration	3	0.588235	0.0693773	ENSG00000272573, ENSG00000074966, ENSG00000169903	386	19	16792	6.86883	1	1	1
GOTERM_BP_DIRECT	GO:0035690~cellular response to drug	5	0.980392	0.0737131	ENSG00000053918, ENSG00000159197, ENSG00000078401, ENSG00000105550, ENSG00000148677	386	69	16792	3.15236	1	1	1
GOTERM_BP_DIRECT	GO:0019229~regulation of vasoconstriction	3	0.588235	0.0759522	ENSG00000274286, ENSG00000078401, ENSG00000159640	386	20	16792	6.52539	1	1	1
GOTERM_BP_DIRECT	GO:0014911~positive regulation of smooth muscle cell migration	3	0.588235	0.0759522	ENSG00000109072, ENSG00000133110, ENSG00000086991	386	20	16792	6.52539	1	1	1
GOTERM_BP_DIRECT	GO:0007229~integrin-mediated signaling pathway	6	1.17647	0.0773771	ENSG00000118523, ENSG00000079385, ENSG00000074966, ENSG00000111859, ENSG00000115956, ENSG00000151651	386	99	16792	2.63652	1	1	1
GOTERM_BP_DIRECT	GO:0032496~response to lipopolysaccharide	8	1.56863	0.0838227	ENSG00000169248, ENSG00000130427, ENSG00000149021, ENSG00000078401, ENSG00000081985, ENSG00000134242, ENSG00000160951, ENSG00000154589	386	164	16792	2.12208	1	1	1
GOTERM_BP_DIRECT	GO:0008015~blood circulation	4	0.784314	0.0838302	ENSG00000149131, ENSG00000061918, ENSG00000130427, ENSG00000198734	386	45	16792	3.8669	1	1	1
GOTERM_BP_DIRECT	GO:0007165~signal transduction	35	6.86275	0.086042	ENSG00000198286, ENSG00000111859, ENSG00000096996, ENSG00000113578, ENSG00000117598, ENSG00000075290, ENSG00000169248, ENSG00000188389, ENSG00000187730, ENSG00000169783, ENSG00000123329, ENSG00000120251, ENSG00000147573, ENSG00000100385, ENSG00000128655, ENSG00000140368, ENSG00000105550, ENSG00000133636, ENSG00000130427, ENSG00000168918, ENSG00000149021, ENSG00000278570, ENSG00000169291, ENSG0000…	386	1161	16792	1.31145	1	1	1
GOTERM_BP_DIRECT	GO:0010595~positive regulation of endothelial cell migration	4	0.784314	0.088226	ENSG00000078401, ENSG00000113578, ENSG00000137801, ENSG00000125378	386	46	16792	3.78283	1	1	1
GOTERM_BP_DIRECT	GO:0032729~positive regulation of interferon-gamma production	4	0.784314	0.088226	ENSG00000074966, ENSG00000096996, ENSG00000135077, ENSG00000081985	386	46	16792	3.78283	1	1	1
GOTERM_BP_DIRECT	GO:0010453~regulation of cell fate commitment	2	0.392157	0.0886119	ENSG00000009709, ENSG00000125378	386	4	16792	21.7513	1	1	1
GOTERM_BP_DIRECT	GO:0097623~potassium ion export across plasma membrane	2	0.392157	0.0886119	ENSG00000053918, ENSG00000171385	386	4	16792	21.7513	1	1	1
GOTERM_BP_DIRECT	GO:0014829~vascular smooth muscle contraction	2	0.392157	0.0886119	ENSG00000183023, ENSG00000107796	386	4	16792	21.7513	1	1	1
GOTERM_BP_DIRECT	GO:0034154~toll-like receptor 7 signaling pathway	2	0.392157	0.0886119	ENSG00000196664, ENSG00000135077	386	4	16792	21.7513	1	1	1
GOTERM_BP_DIRECT	GO:0060298~positive regulation of sarcomere organization	2	0.392157	0.0886119	ENSG00000078401, ENSG00000163217	386	4	16792	21.7513	1	1	1
GOTERM_BP_DIRECT	GO:0052696~flavonoid glucuronidation	3	0.588235	0.0896539	ENSG00000241119, ENSG00000167165, ENSG00000197888	386	22	16792	5.93217	1	1	1
GOTERM_BP_DIRECT	GO:0060078~regulation of postsynaptic membrane potential	3	0.588235	0.0896539	ENSG00000153253, ENSG00000169432, ENSG00000183873	386	22	16792	5.93217	1	1	1
GOTERM_BP_DIRECT	GO:0002230~positive regulation of defense response to virus by host	3	0.588235	0.0896539	ENSG00000128394, ENSG00000096996, ENSG00000134242	386	22	16792	5.93217	1	1	1
GOTERM_BP_DIRECT	GO:0007601~visual perception	9	1.76471	0.0923636	ENSG00000183638, ENSG00000120500, ENSG00000278570, ENSG00000186765, ENSG00000132915, ENSG00000116745, ENSG00000277399, ENSG00000109047, ENSG00000133256	386	201	16792	1.94788	1	1	1
GOTERM_BP_DIRECT	GO:0032967~positive regulation of collagen biosynthetic process	3	0.588235	0.0967572	ENSG00000118523, ENSG00000162552, ENSG00000125378	386	23	16792	5.67425	1	1	1
GOTERM_BP_DIRECT	GO:0045662~negative regulation of myoblast differentiation	3	0.588235	0.0967572	ENSG00000145824, ENSG00000125378, ENSG00000165887	386	23	16792	5.67425	1	1	1
GOTERM_BP_DIRECT	GO:0006954~inflammatory response	14	2.7451	0.0995039	ENSG00000125571, ENSG00000196664, ENSG00000135077, ENSG00000137801, ENSG00000151651, ENSG00000154589, ENSG00000169248, ENSG00000144648, ENSG00000169432, ENSG00000091106, ENSG00000086991, ENSG00000141434, ENSG00000140368, ENSG00000160951	386	379	16792	1.60696	1	1	1
