# Supplementary material for: Mycoplasma genitalium and M. pneumoniae Regulate a Distinct Set of Protein-Coding Genes in Epithelial Cells
Source: Front Immunol. 2021 Oct 11;12:738431. doi: 10.3389/fimmu.2021.738431 (PMC8544821; doi:10.3389/fimmu.2021.738431)
Supplement: Supplementary file 9 [file DataSheet_9.xlsx]

## Sheet: Mp_downregulated_KEGG_output
Category	Term	Count	%	PValue	Genes	List Total	Pop Hits	Pop Total	Fold Enrichment	Bonferroni	Benjamini	FDR
KEGG_PATHWAY	hsa00830:Retinol metabolism	7	1.37255	0.0020219	ENSG00000197408, ENSG00000106258, ENSG00000241119, ENSG00000095596, ENSG00000167165, ENSG00000116745, ENSG00000197888	144	64	6879	5.22493	0.288246	0.339679	0.339679
KEGG_PATHWAY	hsa00140:Steroid hormone biosynthesis	6	1.17647	0.00685103	ENSG00000106258, ENSG00000241119, ENSG00000109193, ENSG00000167165, ENSG00000130649, ENSG00000197888	144	58	6879	4.94181	0.684921	0.555255	0.555255
KEGG_PATHWAY	hsa04630:Jak-STAT signaling pathway	9	1.76471	0.0104428	ENSG00000113494, ENSG00000095752, ENSG00000168685, ENSG00000130427, ENSG00000205755, ENSG00000096996, ENSG00000081985, ENSG00000100385, ENSG00000123496	144	145	6879	2.96509	0.828577	0.555255	0.555255
KEGG_PATHWAY	hsa00982:Drug metabolism - cytochrome P450	6	1.17647	0.0132204	ENSG00000197408, ENSG00000106258, ENSG00000241119, ENSG00000167165, ENSG00000130649, ENSG00000197888	144	68	6879	4.21507	0.893097	0.555255	0.555255
KEGG_PATHWAY	hsa00980:Metabolism of xenobiotics by cytochrome P450	6	1.17647	0.0185161	ENSG00000197408, ENSG00000106258, ENSG00000241119, ENSG00000167165, ENSG00000130649, ENSG00000197888	144	74	6879	3.87331	0.956711	0.62214	0.62214
KEGG_PATHWAY	hsa04060:Cytokine-cytokine receptor interaction	10	1.96078	0.0658888	ENSG00000113494, ENSG00000095752, ENSG00000169248, ENSG00000145824, ENSG00000168685, ENSG00000130427, ENSG00000205755, ENSG00000096996, ENSG00000081985, ENSG00000100385	144	243	6879	1.96588	0.999989	1	1
KEGG_PATHWAY	hsa04514:Cell adhesion molecules (CAMs)	7	1.37255	0.0749593	ENSG00000128594, ENSG00000159261, ENSG00000179776, ENSG00000188389, ENSG00000131409, ENSG00000197646, ENSG00000066405	144	142	6879	2.3549	0.999998	1	1
KEGG_PATHWAY	hsa05204:Chemical carcinogenesis	5	0.980392	0.0845399	ENSG00000106258, ENSG00000241119, ENSG00000167165, ENSG00000130649, ENSG00000197888	144	80	6879	2.98568	1	1	1
KEGG_PATHWAY	hsa04390:Hippo signaling pathway	7	1.37255	0.0941267	ENSG00000075290, ENSG00000118523, ENSG00000143869, ENSG00000113578, ENSG00000162552, ENSG00000125378, ENSG00000106366	144	151	6879	2.21454	1	1	1
