# Supplementary material for: Mycoplasma genitalium and M. pneumoniae Regulate a Distinct Set of Protein-Coding Genes in Epithelial Cells
Source: Front Immunol. 2021 Oct 11;12:738431. doi: 10.3389/fimmu.2021.738431 (PMC8544821; doi:10.3389/fimmu.2021.738431)
Supplement: Supplementary file 10 [file DataSheet_10.xlsx]

## Sheet: Mp_downregulated_TFBS_output
Category	Term	Count	%	PValue	Genes	List Total	Pop Hits	Pop Total	Fold Enrichment	Bonferroni	Benjamini	FDR
UCSC_TFBS	NFKAPPAB	169	33.1373	0.00090618	ENSG00000110427, ENSG00000069696, ENSG00000095587, ENSG00000104941, ENSG00000009709, ENSG00000115956, ENSG00000171385, ENSG00000065534, ENSG00000170298, ENSG00000254806, ENSG00000150048, ENSG00000113494, ENSG00000170848, ENSG00000153707, ENSG00000180929, ENSG00000159374, ENSG00000188305, ENSG00000091536, ENSG00000144045, ENSG00000185437, ENSG00000162552, ENSG00000125122, ENSG00000140368, ENSG0000…	472	6011	20726	1.23456	0.147481	0.0862272	0.0837775
UCSC_TFBS	FOXD3	163	31.9608	0.000979854	ENSG00000095587, ENSG00000145491, ENSG00000019991, ENSG00000115956, ENSG00000171540, ENSG00000171385, ENSG00000065534, ENSG00000249853, ENSG00000150048, ENSG00000197408, ENSG00000113494, ENSG00000153707, ENSG00000159251, ENSG00000086991, ENSG00000185437, ENSG00000169903, ENSG00000169507, ENSG00000128510, ENSG00000167723, ENSG00000183638, ENSG00000135298, ENSG00000111863, ENSG00000198734, ENSG0000…	472	5772	20726	1.24004	0.158474	0.0862272	0.0837775
UCSC_TFBS	PPARG	361	70.7843	0.00155523	ENSG00000095587, ENSG00000128594, ENSG00000104941, ENSG00000171540, ENSG00000254806, ENSG00000170454, ENSG00000150048, ENSG00000075290, ENSG00000061337, ENSG00000180929, ENSG00000167165, ENSG00000188305, ENSG00000184984, ENSG00000091536, ENSG00000144045, ENSG00000086991, ENSG00000169903, ENSG00000140368, ENSG00000167723, ENSG00000161509, ENSG00000112559, ENSG00000138964, ENSG00000169594, ENSG0000…	472	14568	20726	1.08813	0.239617	0.09124	0.088648
UCSC_TFBS	BRACH	246	48.2353	0.00433533	ENSG00000095587, ENSG00000128594, ENSG00000145491, ENSG00000171540, ENSG00000254806, ENSG00000075290, ENSG00000180929, ENSG00000167165, ENSG00000188305, ENSG00000184984, ENSG00000091536, ENSG00000144045, ENSG00000086991, ENSG00000169903, ENSG00000129204, ENSG00000169594, ENSG00000159640, ENSG00000131097, ENSG00000149968, ENSG00000187323, ENSG00000256660, ENSG00000163017, ENSG00000137960, ENSG0000…	472	9522	20726	1.13444	0.534516	0.170402	0.165561
UCSC_TFBS	NFKB	223	43.7255	0.00484097	ENSG00000128594, ENSG00000115956, ENSG00000171540, ENSG00000254806, ENSG00000170454, ENSG00000150048, ENSG00000075290, ENSG00000061337, ENSG00000180929, ENSG00000091536, ENSG00000144045, ENSG00000169903, ENSG00000140368, ENSG00000167723, ENSG00000183638, ENSG00000138964, ENSG00000131097, ENSG00000134242, ENSG00000261210, ENSG00000143867, ENSG00000187323, ENSG00000143869, ENSG00000131409, ENSG0000…	472	8539	20726	1.14676	0.574325	0.170402	0.165561
UCSC_TFBS	ISRE	197	38.6275	0.008168	ENSG00000095587, ENSG00000171540, ENSG00000174137, ENSG00000137745, ENSG00000254806, ENSG00000170454, ENSG00000075290, ENSG00000138271, ENSG00000180929, ENSG00000184984, ENSG00000091536, ENSG00000144045, ENSG00000169903, ENSG00000167723, ENSG00000183638, ENSG00000198574, ENSG00000112559, ENSG00000159640, ENSG00000134242, ENSG00000165794, ENSG00000143867, ENSG00000187323, ENSG00000143869, ENSG0000…	472	7505	20726	1.15263	0.763893	0.237863	0.231105
UCSC_TFBS	AP1	262	51.3725	0.00946045	ENSG00000095587, ENSG00000128594, ENSG00000104941, ENSG00000145491, ENSG00000115956, ENSG00000137745, ENSG00000170454, ENSG00000075290, ENSG00000061337, ENSG00000138271, ENSG00000167165, ENSG00000144045, ENSG00000086991, ENSG00000140368, ENSG00000167723, ENSG00000129204, ENSG00000198574, ENSG00000161509, ENSG00000112559, ENSG00000169594, ENSG00000131097, ENSG00000134242, ENSG00000179715, ENSG0000…	472	10356	20726	1.11092	0.81231	0.237863	0.231105
UCSC_TFBS	CDPCR3HD	199	39.0196	0.0141844	ENSG00000095587, ENSG00000128594, ENSG00000104941, ENSG00000174137, ENSG00000170454, ENSG00000150048, ENSG00000138271, ENSG00000180929, ENSG00000167165, ENSG00000184984, ENSG00000091536, ENSG00000144045, ENSG00000086991, ENSG00000169903, ENSG00000129204, ENSG00000161509, ENSG00000169594, ENSG00000159640, ENSG00000134242, ENSG00000143502, ENSG00000149968, ENSG00000143867, ENSG00000187323, ENSG0000…	472	7685	20726	1.13706	0.919083	0.305249	0.296577
UCSC_TFBS	BACH2	190	37.2549	0.0156093	ENSG00000110427, ENSG00000095587, ENSG00000128594, ENSG00000104941, ENSG00000019991, ENSG00000009709, ENSG00000115956, ENSG00000171540, ENSG00000171385, ENSG00000065534, ENSG00000137745, ENSG00000170298, ENSG00000151651, ENSG00000170454, ENSG00000006555, ENSG00000197408, ENSG00000075290, ENSG00000113494, ENSG00000153707, ENSG00000187730, ENSG00000159251, ENSG00000138271, ENSG00000159374, ENSG0000…	472	7316	20726	1.14039	0.93727	0.305249	0.296577
UCSC_TFBS	HSF1	137	26.8627	0.0174981	ENSG00000110427, ENSG00000095587, ENSG00000128594, ENSG00000104941, ENSG00000009709, ENSG00000148483, ENSG00000171385, ENSG00000065534, ENSG00000254806, ENSG00000153707, ENSG00000187730, ENSG00000180929, ENSG00000159374, ENSG00000091536, ENSG00000162552, ENSG00000125122, ENSG00000161509, ENSG00000159640, ENSG00000135298, ENSG00000131097, ENSG00000197646, ENSG00000115423, ENSG00000204822, ENSG0000…	472	5094	20726	1.18096	0.955261	0.307966	0.299217
UCSC_TFBS	BACH1	219	42.9412	0.0199867	ENSG00000095587, ENSG00000128594, ENSG00000152463, ENSG00000171540, ENSG00000137745, ENSG00000254806, ENSG00000170454, ENSG00000061337, ENSG00000091536, ENSG00000144045, ENSG00000086991, ENSG00000169903, ENSG00000140368, ENSG00000167723, ENSG00000169594, ENSG00000131097, ENSG00000134242, ENSG00000179715, ENSG00000261210, ENSG00000143502, ENSG00000149968, ENSG00000187323, ENSG00000131409, ENSG0000…	472	8612	20726	1.11664	0.97137	0.319787	0.310702
UCSC_TFBS	GATA1	349	68.4314	0.0307182	ENSG00000095587, ENSG00000128594, ENSG00000152463, ENSG00000104941, ENSG00000145491, ENSG00000171540, ENSG00000254806, ENSG00000170454, ENSG00000150048, ENSG00000075290, ENSG00000061337, ENSG00000180929, ENSG00000167165, ENSG00000188305, ENSG00000091536, ENSG00000144045, ENSG00000086991, ENSG00000169903, ENSG00000140368, ENSG00000167723, ENSG00000129204, ENSG00000183638, ENSG00000198574, ENSG0000…	472	14489	20726	1.0577	0.995877	0.450533	0.437734
UCSC_TFBS	AHR	148	29.0196	0.0344567	ENSG00000069696, ENSG00000095587, ENSG00000130950, ENSG00000128594, ENSG00000104941, ENSG00000145491, ENSG00000019991, ENSG00000009709, ENSG00000171540, ENSG00000171385, ENSG00000065534, ENSG00000006555, ENSG00000153707, ENSG00000180929, ENSG00000188305, ENSG00000186765, ENSG00000091536, ENSG00000144045, ENSG00000162552, ENSG00000125122, ENSG00000140368, ENSG00000129204, ENSG00000183638, ENSG0000…	472	5674	20726	1.14537	0.997912	0.46649	0.453238
UCSC_TFBS	TCF11MAFG	226	44.3137	0.0380802	ENSG00000128594, ENSG00000104941, ENSG00000171540, ENSG00000174137, ENSG00000137745, ENSG00000170454, ENSG00000075290, ENSG00000061337, ENSG00000180929, ENSG00000167165, ENSG00000188305, ENSG00000091536, ENSG00000144045, ENSG00000086991, ENSG00000169903, ENSG00000140368, ENSG00000167723, ENSG00000129204, ENSG00000198574, ENSG00000169594, ENSG00000131097, ENSG00000134242, ENSG00000261210, ENSG0000…	472	9047	20726	1.09693	0.998922	0.478722	0.465122
UCSC_TFBS	MEIS1AHOXA9	152	29.8039	0.0436216	ENSG00000110427, ENSG00000095587, ENSG00000128594, ENSG00000104941, ENSG00000145491, ENSG00000009709, ENSG00000171540, ENSG00000171385, ENSG00000065534, ENSG00000075290, ENSG00000204711, ENSG00000061337, ENSG00000188389, ENSG00000153707, ENSG00000138271, ENSG00000180929, ENSG00000167165, ENSG00000159374, ENSG00000144045, ENSG00000125122, ENSG00000169903, ENSG00000161509, ENSG00000138964, ENSG0000…	472	5889	20726	1.13338	0.99961	0.496066	0.481974
UCSC_TFBS	RSRFC4	203	39.8039	0.0450969	ENSG00000095587, ENSG00000128594, ENSG00000104941, ENSG00000171540, ENSG00000254806, ENSG00000150048, ENSG00000061337, ENSG00000091536, ENSG00000086991, ENSG00000169903, ENSG00000129204, ENSG00000161509, ENSG00000169594, ENSG00000168263, ENSG00000159640, ENSG00000131097, ENSG00000134242, ENSG00000143502, ENSG00000187323, ENSG00000124440, ENSG00000132958, ENSG00000137960, ENSG00000117598, ENSG0000…	472	8084	20726	1.10266	0.999703	0.496066	0.481974
UCSC_TFBS	MIF1	182	35.6863	0.0481807	ENSG00000110427, ENSG00000069696, ENSG00000095587, ENSG00000104941, ENSG00000148483, ENSG00000171540, ENSG00000171385, ENSG00000170298, ENSG00000170454, ENSG00000006555, ENSG00000061337, ENSG00000153707, ENSG00000180929, ENSG00000159374, ENSG00000188305, ENSG00000102128, ENSG00000186765, ENSG00000091536, ENSG00000144045, ENSG00000162552, ENSG00000125122, ENSG00000140368, ENSG00000128510, ENSG0000…	472	7192	20726	1.11121	0.999832	0.497686	0.483547
UCSC_TFBS	TATA	233	45.6863	0.0508997	ENSG00000095587, ENSG00000128594, ENSG00000152463, ENSG00000104941, ENSG00000115956, ENSG00000171540, ENSG00000174137, ENSG00000137745, ENSG00000254806, ENSG00000170454, ENSG00000061337, ENSG00000167165, ENSG00000188305, ENSG00000184984, ENSG00000129204, ENSG00000161509, ENSG00000112559, ENSG00000169594, ENSG00000131097, ENSG00000134242, ENSG00000143502, ENSG00000149968, ENSG00000187323, ENSG0000…	472	9417	20726	1.08647	0.999898	0.497686	0.483547
UCSC_TFBS	MYOD	237	46.4706	0.0581501	ENSG00000095587, ENSG00000104941, ENSG00000174137, ENSG00000254806, ENSG00000150048, ENSG00000061337, ENSG00000180929, ENSG00000167165, ENSG00000188305, ENSG00000091536, ENSG00000144045, ENSG00000169903, ENSG00000140368, ENSG00000167723, ENSG00000129204, ENSG00000161509, ENSG00000112559, ENSG00000138964, ENSG00000169594, ENSG00000159640, ENSG00000134242, ENSG00000143502, ENSG00000143867, ENSG0000…	472	9623	20726	1.08146	0.999974	0.510057	0.495567
UCSC_TFBS	TAL1ALPHAE47	91	17.8431	0.0639103	ENSG00000095587, ENSG00000074966, ENSG00000104941, ENSG00000130876, ENSG00000009709, ENSG00000171385, ENSG00000065534, ENSG00000175946, ENSG00000151651, ENSG00000150048, ENSG00000253767, ENSG00000061337, ENSG00000153707, ENSG00000180929, ENSG00000188981, ENSG00000159374, ENSG00000204511, ENSG00000261934, ENSG00000188305, ENSG00000142748, ENSG00000086991, ENSG00000275793, ENSG00000162552, ENSG0000…	472	3397	20726	1.1763	0.999991	0.510057	0.495567
UCSC_TFBS	HOXA3	178	34.902	0.0652798	ENSG00000095587, ENSG00000128594, ENSG00000019991, ENSG00000009709, ENSG00000171540, ENSG00000171385, ENSG00000065534, ENSG00000170298, ENSG00000254806, ENSG00000132970, ENSG00000151651, ENSG00000170454, ENSG00000006555, ENSG00000150048, ENSG00000189233, ENSG00000075290, ENSG00000113494, ENSG00000170848, ENSG00000153707, ENSG00000180929, ENSG00000167165, ENSG00000169067, ENSG00000086991, ENSG0000…	472	7087	20726	1.10289	0.999993	0.510057	0.495567
UCSC_TFBS	STAT	151	29.6078	0.0653086	ENSG00000110427, ENSG00000128594, ENSG00000145491, ENSG00000019991, ENSG00000009709, ENSG00000171385, ENSG00000065534, ENSG00000204711, ENSG00000113494, ENSG00000188389, ENSG00000153707, ENSG00000167165, ENSG00000169067, ENSG00000091536, ENSG00000125122, ENSG00000129204, ENSG00000167723, ENSG00000198574, ENSG00000135298, ENSG00000111863, ENSG00000198734, ENSG00000150551, ENSG00000115423, ENSG0000…	472	5930	20726	1.11814	0.999993	0.510057	0.495567
UCSC_TFBS	AREB6	360	70.5882	0.0668513	ENSG00000095587, ENSG00000128594, ENSG00000104941, ENSG00000115956, ENSG00000171540, ENSG00000174137, ENSG00000254806, ENSG00000170454, ENSG00000075290, ENSG00000180929, ENSG00000167165, ENSG00000188305, ENSG00000091536, ENSG00000144045, ENSG00000086991, ENSG00000140368, ENSG00000167723, ENSG00000129204, ENSG00000183638, ENSG00000161509, ENSG00000112559, ENSG00000138964, ENSG00000169594, ENSG0000…	472	15152	20726	1.04329	0.999995	0.510057	0.495567
UCSC_TFBS	TAL1BETAE47	126	24.7059	0.0720222	ENSG00000110427, ENSG00000095587, ENSG00000171385, ENSG00000065534, ENSG00000079263, ENSG00000153707, ENSG00000167165, ENSG00000186765, ENSG00000144045, ENSG00000128510, ENSG00000158714, ENSG00000161509, ENSG00000135298, ENSG00000197646, ENSG00000175877, ENSG00000143502, ENSG00000143867, ENSG00000187323, ENSG00000143869, ENSG00000271447, ENSG00000184698, ENSG00000187688, ENSG00000124440, ENSG0000…	472	4889	20726	1.13168	0.999998	0.510057	0.495567
UCSC_TFBS	FREAC2	140	27.451	0.0748341	ENSG00000095587, ENSG00000128594, ENSG00000145491, ENSG00000019991, ENSG00000009709, ENSG00000115956, ENSG00000148483, ENSG00000171540, ENSG00000171385, ENSG00000065534, ENSG00000137745, ENSG00000170298, ENSG00000254806, ENSG00000132970, ENSG00000151651, ENSG00000150048, ENSG00000079263, ENSG00000079385, ENSG00000153707, ENSG00000159251, ENSG00000167165, ENSG00000169067, ENSG00000159374, ENSG0000…	472	5491	20726	1.11957	0.999999	0.510057	0.495567
UCSC_TFBS	GFI1	188	36.8627	0.0785523	ENSG00000110427, ENSG00000019991, ENSG00000009709, ENSG00000148483, ENSG00000171540, ENSG00000171385, ENSG00000065534, ENSG00000170454, ENSG00000006555, ENSG00000150048, ENSG00000197408, ENSG00000061337, ENSG00000113494, ENSG00000153707, ENSG00000159251, ENSG00000180929, ENSG00000167165, ENSG00000159374, ENSG00000091536, ENSG00000144045, ENSG00000185437, ENSG00000169903, ENSG00000129204, ENSG0000…	472	7562	20726	1.09168	0.999999	0.510057	0.495567
UCSC_TFBS	AP4	272	53.3333	0.0803232	ENSG00000095587, ENSG00000104941, ENSG00000115956, ENSG00000171540, ENSG00000254806, ENSG00000170454, ENSG00000075290, ENSG00000061337, ENSG00000180929, ENSG00000188305, ENSG00000184984, ENSG00000091536, ENSG00000144045, ENSG00000167723, ENSG00000129204, ENSG00000183638, ENSG00000161509, ENSG00000138964, ENSG00000159640, ENSG00000131097, ENSG00000261210, ENSG00000143502, ENSG00000187323, ENSG0000…	472	11244	20726	1.06224	1	0.510057	0.495567
UCSC_TFBS	FOXO3	119	23.3333	0.0811455	ENSG00000110427, ENSG00000095587, ENSG00000019991, ENSG00000009709, ENSG00000171540, ENSG00000171385, ENSG00000065534, ENSG00000249853, ENSG00000189233, ENSG00000075290, ENSG00000204711, ENSG00000113494, ENSG00000153707, ENSG00000167165, ENSG00000169067, ENSG00000159374, ENSG00000086991, ENSG00000169903, ENSG00000140368, ENSG00000129204, ENSG00000158714, ENSG00000138964, ENSG00000135298, ENSG0000…	472	4618	20726	1.13153	1	0.510057	0.495567
UCSC_TFBS	LMO2COM	248	48.6275	0.0906142	ENSG00000095587, ENSG00000128594, ENSG00000104941, ENSG00000171540, ENSG00000174137, ENSG00000254806, ENSG00000170454, ENSG00000075290, ENSG00000061337, ENSG00000138271, ENSG00000180929, ENSG00000167165, ENSG00000091536, ENSG00000144045, ENSG00000140368, ENSG00000167723, ENSG00000129204, ENSG00000183638, ENSG00000198574, ENSG00000161509, ENSG00000169594, ENSG00000179715, ENSG00000165794, ENSG0000…	472	10216	20726	1.06597	1	0.549935	0.534312
