# Supplementary material for: Mycoplasma genitalium and M. pneumoniae Regulate a Distinct Set of Protein-Coding Genes in Epithelial Cells
Source: Front Immunol. 2021 Oct 11;12:738431. doi: 10.3389/fimmu.2021.738431 (PMC8544821; doi:10.3389/fimmu.2021.738431)
Supplement: Supplementary file 11 [file DataSheet_11.xlsx]

## Sheet: Mg Up-regulated (918)
Geneid	Name	Biotype.x	Mg log2FoldChange	Mg pvalue	Mp log2FoldChange	Mp pvalue
ENSG00000204128	C2orf72	protein_coding	7.02555	0.000148417	0	0
ENSG00000196415	PRTN3	protein_coding	6.56521	0.00107728	0	0
ENSG00000125144	MT1G	protein_coding	5.8355	0.0141147	0	0
ENSG00000100628	ASB2	protein_coding	5.73297	0.0152251	0	0
ENSG00000167772	ANGPTL4	protein_coding	5.7009	3.47e-22	0	0
ENSG00000008056	SYN1	protein_coding	5.66889	0.0302796	0	0
ENSG00000105668	UPK1A	protein_coding	5.62302	0.017892	0	0
ENSG00000177875	CCDC184	protein_coding	5.43918	0.0242225	0	0
ENSG00000179344	HLA-DQB1	protein_coding	5.13878	0.0472749	0	0
ENSG00000054356	PTPRN	protein_coding	5.07175	0.00029552	0	0
ENSG00000128242	GAL3ST1	protein_coding	4.88087	0.0793362	0	0
ENSG00000251493	FOXD1	protein_coding	4.87442	1.15e-22	0	0
ENSG00000100311	PDGFB	protein_coding	4.8499	4.11e-06	0	0
ENSG00000124116	WFDC3	protein_coding	4.81729	8.38e-06	0	0
ENSG00000168135	KCNJ4	protein_coding	4.76115	0.131614	0	0
ENSG00000188536	HBA2	protein_coding	4.76115	0.131614	0	0
ENSG00000206172	HBA1	protein_coding	4.73245	0.105766	0	0
ENSG00000111674	ENO2	protein_coding	4.72436	1.37e-36	0	0
ENSG00000205358	MT1H	protein_coding	4.67674	0.105726	0	0
ENSG00000275778	AC018630.2	protein_coding	4.67674	0.105726	0	0
ENSG00000187193	MT1X	protein_coding	4.65318	7.24e-26	0	0
ENSG00000255398	HCAR3	protein_coding	4.61934	0.114775	0	0
ENSG00000116990	MYCL	protein_coding	4.60973	0.00250925	0	0
ENSG00000198417	MT1F	protein_coding	4.56539	3.7e-11	0	0
ENSG00000104826	LHB	protein_coding	4.53577	0.137982	0	0
ENSG00000127578	WFIKKN1	protein_coding	4.53031	1.64e-08	0	0
ENSG00000104901	DKKL1	protein_coding	4.47196	0.141277	0	0
ENSG00000203877	RIPPLY2	protein_coding	4.47196	0.141277	0	0
ENSG00000156222	SLC28A1	protein_coding	4.43918	0.147382	0	0
ENSG00000135245	HILPDA	protein_coding	4.39056	2.55e-32	0	0
ENSG00000180720	CHRM4	protein_coding	4.33399	0.216002	0	0
ENSG00000130643	CALY	protein_coding	4.30804	0.181976	0	0
ENSG00000183844	FAM3B	protein_coding	4.30804	0.181976	0	0
ENSG00000188710	QRFP	protein_coding	4.30804	0.181976	0	0
ENSG00000143839	REN	protein_coding	4.27101	0.183829	0	0
ENSG00000187550	SBK2	protein_coding	4.27101	0.183829	0	0
ENSG00000270765	GAS2L2	protein_coding	4.27101	0.183829	0	0
ENSG00000059804	SLC2A3	protein_coding	4.20229	6.57e-30	0	0
ENSG00000147206	NXF3	protein_coding	4.08261	0.274222	0	0
ENSG00000157782	CABP1	protein_coding	4.08261	0.274222	0	0
ENSG00000183476	SH2D7	protein_coding	4.08261	0.274222	0	0
ENSG00000118137	APOA1	protein_coding	4.03757	0.242098	0	0
ENSG00000124615	MOCS1	protein_coding	4.03757	0.242098	0	0
ENSG00000131435	PDLIM4	protein_coding	3.99296	0.247788	0	0
ENSG00000132437	DDC	protein_coding	3.99296	0.247788	0	0
ENSG00000137270	GCM1	protein_coding	3.99296	0.247788	0	0
ENSG00000149506	ZP1	protein_coding	3.99296	0.247788	0	0
ENSG00000286015	CR589904.2	protein_coding	3.98334	0.0819526	0	0
ENSG00000067842	ATP2B3	protein_coding	3.94712	0.25903	0	0
ENSG00000100292	HMOX1	protein_coding	3.91978	8.84e-28	0	0
ENSG00000165474	GJB2	protein_coding	3.89968	0.275721	0	0
ENSG00000172818	OVOL1	protein_coding	3.89968	0.275721	0	0
ENSG00000119630	PGF	protein_coding	3.89253	1.31e-05	0	0
ENSG00000213859	KCTD11	protein_coding	3.86758	1.35e-23	0	0
ENSG00000128965	CHAC1	protein_coding	3.85788	4.46e-18	0	0
ENSG00000146038	DCDC2	protein_coding	3.84883	0.333546	0	0
ENSG00000168995	SIGLEC7	protein_coding	3.84883	0.333546	0	0
ENSG00000214787	MS4A4E	protein_coding	3.84883	0.333546	0	0
ENSG00000140955	ADAD2	protein_coding	3.7605	0.35557	0	0
ENSG00000167210	LOXHD1	protein_coding	3.7605	0.35557	0	0
ENSG00000182747	SLC35D3	protein_coding	3.7605	0.35557	0	0
ENSG00000186790	FOXE3	protein_coding	3.7605	0.35557	0	0
ENSG00000197213	ZSCAN5B	protein_coding	3.7605	0.35557	0	0
ENSG00000186352	ANKRD37	protein_coding	3.72741	2.35e-19	0	0
ENSG00000104765	BNIP3L	protein_coding	3.71034	4.67e-27	0	0
ENSG00000088827	SIGLEC1	protein_coding	3.70451	0.325274	0	0
ENSG00000145198	VWA5B2	protein_coding	3.70451	0.325274	0	0
ENSG00000168481	LGI3	protein_coding	3.68462	0.130745	0	0
ENSG00000185614	INKA1	protein_coding	3.68364	2.42e-06	0	0
ENSG00000176171	BNIP3	protein_coding	3.68029	2.77e-26	0	0
ENSG00000155265	GOLGA7B	protein_coding	3.65847	0.0427289	0	0
ENSG00000108387	SEPTIN4	protein_coding	3.65001	0.182464	0	0
ENSG00000125508	SRMS	protein_coding	3.64828	0.336854	0	0
ENSG00000137673	MMP7	protein_coding	3.64828	0.336854	0	0
ENSG00000196632	WNK3	protein_coding	3.64828	0.336854	0	0
ENSG00000271079	CTAGE15	protein_coding	3.64828	0.336854	0	0
ENSG00000131668	BARX1	protein_coding	3.64787	8.07e-13	0	0
ENSG00000137285	TUBB2B	protein_coding	3.62992	0.00349631	0	0
ENSG00000171388	APLN	protein_coding	3.6025	3.09e-14	0	0
ENSG00000185633	NDUFA4L2	protein_coding	3.58868	1.29e-05	0	0
ENSG00000212864	RNF208	protein_coding	3.54194	6.16e-07	0	0
ENSG00000197134	ZNF257	protein_coding	3.52705	0.417791	0	0
ENSG00000119950	MXI1	protein_coding	3.51767	3.42e-21	0	0
ENSG00000151882	CCL28	protein_coding	3.51487	1.39e-10	0	0
ENSG00000125629	INSIG2	protein_coding	3.48387	1.03e-22	0	0
ENSG00000141497	ZMYND15	protein_coding	3.48018	0.0637631	0	0
ENSG00000176428	VPS37D	protein_coding	3.47977	0.00814495	0	0
ENSG00000188095	MESP2	protein_coding	3.47174	0.186865	0	0
ENSG00000181458	TMEM45A	protein_coding	3.4674	7.14e-21	0	0
ENSG00000187479	C11orf96	protein_coding	3.45066	0.00352416	0	0
ENSG00000187642	PERM1	protein_coding	3.40268	0.00281248	0	0
ENSG00000133874	RNF122	protein_coding	3.38855	5.72e-09	0	0
ENSG00000130513	GDF15	protein_coding	3.37341	8.26e-17	0	0
ENSG00000077616	NAALAD2	protein_coding	3.34526	0.464484	0	0
ENSG00000078596	ITM2A	protein_coding	3.34526	0.464484	0	0
ENSG00000128040	SPINK2	protein_coding	3.34526	0.464484	0	0
ENSG00000132297	HHLA1	protein_coding	3.34526	0.464484	0	0
ENSG00000169436	COL22A1	protein_coding	3.34526	0.464484	0	0
ENSG00000170290	SLN	protein_coding	3.34526	0.464484	0	0
ENSG00000183098	GPC6	protein_coding	3.34526	0.464484	0	0
ENSG00000187862	TTC24	protein_coding	3.34526	0.464484	0	0
ENSG00000203811	H3C14	protein_coding	3.34526	0.464484	0	0
ENSG00000221887	HMSD	protein_coding	3.34526	0.464484	0	0
ENSG00000225180	PVALEF	protein_coding	3.34526	0.464484	0	0
ENSG00000269404	SPIB	protein_coding	3.34526	0.464484	0	0
ENSG00000148926	ADM	protein_coding	3.33948	1.21e-20	0	0
ENSG00000114023	FAM162A	protein_coding	3.33591	2.11e-18	0	0
ENSG00000146674	IGFBP3	protein_coding	3.31729	2e-22	0	0
ENSG00000130545	CRB3	protein_coding	3.29886	0.223777	0	0
ENSG00000168333	PPDPFL	protein_coding	3.27374	5.08e-08	0	0
ENSG00000132465	JCHAIN	protein_coding	3.27134	0.221712	0	0
ENSG00000101938	CHRDL1	protein_coding	3.27087	0.441093	0	0
ENSG00000128710	HOXD10	protein_coding	3.27087	0.441093	0	0
ENSG00000133020	MYH8	protein_coding	3.27087	0.441093	0	0
ENSG00000172543	CTSW	protein_coding	3.27087	0.441093	0	0
ENSG00000285868	AC008676.3	protein_coding	3.27087	0.441093	0	0
ENSG00000162496	DHRS3	protein_coding	3.2609	4.17e-14	0	0
ENSG00000147852	VLDLR	protein_coding	3.25803	2.2e-15	0	0
ENSG00000117266	CDK18	protein_coding	3.22418	1.63e-12	0	0
ENSG00000206073	SERPINB4	protein_coding	3.19459	0.461881	0	0
ENSG00000284981	UPK3BL2	protein_coding	3.19459	0.461881	0	0
ENSG00000184731	FAM110C	protein_coding	3.17377	6.9e-07	0	0
ENSG00000167676	PLIN4	protein_coding	3.17163	0.0658943	0	0
ENSG00000160999	SH2B2	protein_coding	3.14538	5.8e-10	0	0
ENSG00000139269	INHBE	protein_coding	3.11814	0.0154608	0	0
ENSG00000061656	SPAG4	protein_coding	3.11496	2.54e-08	0	0
ENSG00000034053	APBA2	protein_coding	3.11234	0.522173	0	0
ENSG00000055118	KCNH2	protein_coding	3.11234	0.522173	0	0
ENSG00000101222	SPEF1	protein_coding	3.11234	0.522173	0	0
ENSG00000105141	CASP14	protein_coding	3.11234	0.522173	0	0
ENSG00000105650	PDE4C	protein_coding	3.11234	0.522173	0	0
ENSG00000107147	KCNT1	protein_coding	3.11234	0.522173	0	0
ENSG00000128610	FEZF1	protein_coding	3.11234	0.522173	0	0
ENSG00000146950	SHROOM2	protein_coding	3.11234	0.522173	0	0
ENSG00000159337	PLA2G4D	protein_coding	3.11234	0.522173	0	0
ENSG00000164591	MYOZ3	protein_coding	3.11234	0.522173	0	0
ENSG00000174600	CMKLR1	protein_coding	3.11234	0.522173	0	0
ENSG00000185669	SNAI3	protein_coding	3.11234	0.522173	0	0
ENSG00000186094	AGBL4	protein_coding	3.11234	0.522173	0	0
ENSG00000205403	CFI	protein_coding	3.11234	0.522173	0	0
ENSG00000235376	RPEL1	protein_coding	3.11234	0.522173	0	0
ENSG00000282757	DUXB	protein_coding	3.11234	0.522173	0	0
ENSG00000068971	PPP2R5B	protein_coding	3.09785	4.38e-13	0	0
ENSG00000205129	C4orf47	protein_coding	3.07058	0.00273283	0	0
ENSG00000204219	TCEA3	protein_coding	3.06896	0.000156187	0	0
ENSG00000268223	ARL14EPL	protein_coding	3.02631	0.0379626	0	0
ENSG00000147576	ADHFE1	protein_coding	3.02102	0.0827211	0	0
ENSG00000152256	PDK1	protein_coding	3.01937	4.46e-16	0	0
ENSG00000173237	C11orf86	protein_coding	3.01926	6.44e-07	0	0
ENSG00000105427	CNFN	protein_coding	2.97145	0.0159122	0	0
ENSG00000168209	DDIT4	protein_coding	2.97051	1.92e-17	0	0
ENSG00000100100	PIK3IP1	protein_coding	2.96893	0.00019833	0	0
ENSG00000179148	ALOXE3	protein_coding	2.96159	0.156807	0	0
ENSG00000186862	PDZD7	protein_coding	2.9506	7.79e-05	0	0
ENSG00000173212	MAB21L3	protein_coding	2.94702	0.142628	0	0
ENSG00000173338	KCNK7	protein_coding	2.9412	0.309609	0	0
ENSG00000124762	CDKN1A	protein_coding	2.92488	1.49e-16	0	0
ENSG00000205362	MT1A	protein_coding	2.92442	0.114842	0	0
ENSG00000099337	KCNK6	protein_coding	2.91886	0.162352	0	0
ENSG00000223572	CKMT1A	protein_coding	2.91297	0.354716	0	0
ENSG00000112715	VEGFA	protein_coding	2.91088	1.32e-12	0	0
ENSG00000118898	PPL	protein_coding	2.89039	8.99e-11	0	0
ENSG00000106538	RARRES2	protein_coding	2.88128	7.67e-08	0	0
ENSG00000103490	PYCARD	protein_coding	2.87818	0.0367464	0	0
ENSG00000134594	RAB33A	protein_coding	2.84231	0.331102	0	0
ENSG00000155875	SAXO1	protein_coding	2.84231	0.331102	0	0
ENSG00000161958	FGF11	protein_coding	2.83853	0.329588	0	0
ENSG00000277586	NEFL	protein_coding	2.83853	0.329588	0	0
ENSG00000142484	TM4SF5	protein_coding	2.83321	0.192174	0	0
ENSG00000169242	EFNA1	protein_coding	2.82997	1.8e-12	0	0
ENSG00000101443	WFDC2	protein_coding	2.80215	0.193848	0	0
ENSG00000128713	HOXD11	protein_coding	2.77975	0.0112674	0	0
ENSG00000002726	AOC1	protein_coding	2.75793	0.572332	0	0
ENSG00000072182	ASIC4	protein_coding	2.75793	0.572332	0	0
ENSG00000074660	SCARF1	protein_coding	2.75793	0.572332	0	0
ENSG00000079101	CLUL1	protein_coding	2.75793	0.572332	0	0
ENSG00000081479	LRP2	protein_coding	2.75793	0.572332	0	0
ENSG00000101323	HAO1	protein_coding	2.75793	0.572332	0	0
ENSG00000109272	PF4V1	protein_coding	2.75793	0.572332	0	0
ENSG00000110777	POU2AF1	protein_coding	2.75793	0.572332	0	0
ENSG00000112137	PHACTR1	protein_coding	2.75793	0.572332	0	0
ENSG00000112333	NR2E1	protein_coding	2.75793	0.572332	0	0
ENSG00000121440	PDZRN3	protein_coding	2.75793	0.572332	0	0
ENSG00000122194	PLG	protein_coding	2.75793	0.572332	0	0
ENSG00000125895	TMEM74B	protein_coding	2.75793	0.572332	0	0
ENSG00000132702	HAPLN2	protein_coding	2.75793	0.572332	0	0
ENSG00000134207	SYT6	protein_coding	2.75793	0.572332	0	0
ENSG00000135925	WNT10A	protein_coding	2.75793	0.572332	0	0
ENSG00000138722	MMRN1	protein_coding	2.75793	0.572332	0	0
ENSG00000142319	SLC6A3	protein_coding	2.75793	0.572332	0	0
ENSG00000146216	TTBK1	protein_coding	2.75793	0.572332	0	0
ENSG00000147257	GPC3	protein_coding	2.75793	0.572332	0	0
ENSG00000154143	PANX3	protein_coding	2.75793	0.572332	0	0
ENSG00000157388	CACNA1D	protein_coding	2.75793	0.572332	0	0
ENSG00000162039	MEIOB	protein_coding	2.75793	0.572332	0	0
ENSG00000163485	ADORA1	protein_coding	2.75793	0.572332	0	0
ENSG00000167194	C16orf92	protein_coding	2.75793	0.572332	0	0
ENSG00000167780	SOAT2	protein_coding	2.75793	0.572332	0	0
ENSG00000167895	TMC8	protein_coding	2.75793	0.572332	0	0
ENSG00000169403	PTAFR	protein_coding	2.75793	0.572332	0	0
ENSG00000171811	CFAP46	protein_coding	2.75793	0.572332	0	0
ENSG00000171885	AQP4	protein_coding	2.75793	0.572332	0	0
ENSG00000177354	C10orf71	protein_coding	2.75793	0.572332	0	0
ENSG00000179059	ZFP42	protein_coding	2.75793	0.572332	0	0
ENSG00000179761	PIPOX	protein_coding	2.75793	0.572332	0	0
ENSG00000180332	KCTD4	protein_coding	2.75793	0.572332	0	0
ENSG00000180386	KRTAP9-7	protein_coding	2.75793	0.572332	0	0
ENSG00000181074	OR52N4	protein_coding	2.75793	0.572332	0	0
ENSG00000181790	ADGRB1	protein_coding	2.75793	0.572332	0	0
ENSG00000185652	NTF3	protein_coding	2.75793	0.572332	0	0
ENSG00000196660	SLC30A10	protein_coding	2.75793	0.572332	0	0
ENSG00000197249	SERPINA1	protein_coding	2.75793	0.572332	0	0
ENSG00000217442	SYCE3	protein_coding	2.75793	0.572332	0	0
ENSG00000233436	BTBD18	protein_coding	2.75793	0.572332	0	0
ENSG00000243284	VSIG8	protein_coding	2.75793	0.572332	0	0
ENSG00000248485	PCP4L1	protein_coding	2.75793	0.572332	0	0
ENSG00000249222	ATP5MGL	protein_coding	2.75793	0.572332	0	0
ENSG00000275663	H4C7	protein_coding	2.75793	0.572332	0	0
ENSG00000163516	ANKZF1	protein_coding	2.75735	6.05e-15	0	0
ENSG00000117394	SLC2A1	protein_coding	2.75392	4.16e-16	0	0
ENSG00000116285	ERRFI1	protein_coding	2.69758	7.53e-13	0	0
ENSG00000186832	KRT16	protein_coding	2.69498	0.077001	0	0
ENSG00000125148	MT2A	protein_coding	2.69496	9.74e-11	0	0
ENSG00000166793	YPEL4	protein_coding	2.69142	0.37106	0	0
ENSG00000237412	PRSS56	protein_coding	2.6844	7.4e-06	0	0
ENSG00000188672	RHCE	protein_coding	2.6795	0.0828216	0	0
ENSG00000143217	NECTIN4	protein_coding	2.67466	0.200359	0	0
ENSG00000187808	SOWAHD	protein_coding	2.67466	0.200359	0	0
ENSG00000183798	EMILIN3	protein_coding	2.65028	0.195371	0	0
ENSG00000162510	MATN1	protein_coding	2.64984	0.424696	0	0
ENSG00000042062	RIPOR3	protein_coding	2.64817	0.58831	0	0
ENSG00000100218	RSPH14	protein_coding	2.64817	0.58831	0	0
ENSG00000100427	MLC1	protein_coding	2.64817	0.58831	0	0
ENSG00000111404	RERGL	protein_coding	2.64817	0.58831	0	0
ENSG00000146013	GFRA3	protein_coding	2.64817	0.58831	0	0
ENSG00000147168	IL2RG	protein_coding	2.64817	0.58831	0	0
ENSG00000161381	PLXDC1	protein_coding	2.64817	0.58831	0	0
ENSG00000161798	AQP5	protein_coding	2.64817	0.58831	0	0
ENSG00000198729	PPP1R14C	protein_coding	2.64817	0.58831	0	0
ENSG00000213471	TTLL13P	protein_coding	2.64817	0.58831	0	0
ENSG00000236383	CCDC200	protein_coding	2.64817	0.58831	0	0
ENSG00000259075	POC1B-GALNT4	protein_coding	2.64817	0.58831	0	0
ENSG00000137880	GCHFR	protein_coding	2.63658	6.28e-08	0	0
ENSG00000137331	IER3	protein_coding	2.63232	4.57e-11	0	0
ENSG00000275074	NUDT18	protein_coding	2.62891	1.09e-05	0	0
ENSG00000162433	AK4	protein_coding	2.62659	3.72e-14	0	0
ENSG00000130720	FIBCD1	protein_coding	2.61793	0.000264735	0	0
ENSG00000161249	DMKN	protein_coding	2.6048	0.399453	0	0
ENSG00000185100	ADSS1	protein_coding	2.58528	2.16e-08	0	0
ENSG00000139832	RAB20	protein_coding	2.57359	4.57e-10	0	0
ENSG00000011052	NME1-NME2	protein_coding	2.56118	0.405961	0	0
ENSG00000169220	RGS14	protein_coding	2.55559	0.000200346	0	0
ENSG00000181284	TMEM102	protein_coding	2.54443	3.51e-06	0	0
ENSG00000131094	C1QL1	protein_coding	2.53751	1.76e-11	0	0
ENSG00000182575	NXPH3	protein_coding	2.53699	0.267051	0	0
ENSG00000177679	SRRM3	protein_coding	2.53671	0.00544026	0	0
ENSG00000075884	ARHGAP15	protein_coding	2.53112	0.605565	0	0
ENSG00000077522	ACTN2	protein_coding	2.53112	0.605565	0	0
ENSG00000088882	CPXM1	protein_coding	2.53112	0.605565	0	0
ENSG00000099139	PCSK5	protein_coding	2.53112	0.605565	0	0
ENSG00000104974	LILRA1	protein_coding	2.53112	0.605565	0	0
ENSG00000107018	RLN1	protein_coding	2.53112	0.605565	0	0
ENSG00000144785	AC073896.1	protein_coding	2.53112	0.605565	0	0
ENSG00000144908	ALDH1L1	protein_coding	2.53112	0.605565	0	0
ENSG00000145920	CPLX2	protein_coding	2.53112	0.605565	0	0
ENSG00000146070	PLA2G7	protein_coding	2.53112	0.605565	0	0
ENSG00000156219	ART3	protein_coding	2.53112	0.605565	0	0
ENSG00000160396	HIPK4	protein_coding	2.53112	0.605565	0	0
ENSG00000163285	GABRG1	protein_coding	2.53112	0.605565	0	0
ENSG00000165188	RNF183	protein_coding	2.53112	0.605565	0	0
ENSG00000167612	ANKRD33	protein_coding	2.53112	0.605565	0	0
ENSG00000168412	MTNR1A	protein_coding	2.53112	0.605565	0	0
ENSG00000172238	ATOH1	protein_coding	2.53112	0.605565	0	0
ENSG00000175497	DPP10	protein_coding	2.53112	0.605565	0	0
ENSG00000175985	PLEKHD1	protein_coding	2.53112	0.605565	0	0
ENSG00000183145	RIPPLY3	protein_coding	2.53112	0.605565	0	0
ENSG00000185860	CCDC190	protein_coding	2.53112	0.605565	0	0
ENSG00000187726	DNAJB13	protein_coding	2.53112	0.605565	0	0
ENSG00000188848	BEND4	protein_coding	2.53112	0.605565	0	0
ENSG00000197054	ZNF763	protein_coding	2.53112	0.605565	0	0
ENSG00000197561	ELANE	protein_coding	2.53112	0.605565	0	0
ENSG00000198650	TAT	protein_coding	2.53112	0.605565	0	0
ENSG00000204421	LY6G6C	protein_coding	2.53112	0.605565	0	0
ENSG00000213996	TM6SF2	protein_coding	2.53112	0.605565	0	0
ENSG00000234965	SHISA8	protein_coding	2.53112	0.605565	0	0
ENSG00000265690	AC074143.1	protein_coding	2.53112	0.605565	0	0
ENSG00000182379	NXPH4	protein_coding	2.52486	7.68e-06	0	0
ENSG00000126264	HCST	protein_coding	2.51699	0.121137	0	0
ENSG00000119938	PPP1R3C	protein_coding	2.51505	1.52e-12	0	0
ENSG00000197562	RAB40C	protein_coding	2.51495	2.25e-12	0	0
ENSG00000100003	SEC14L2	protein_coding	2.51391	2.47e-06	0	0
ENSG00000179111	HES7	protein_coding	2.50822	3.38e-07	0	0
ENSG00000069667	RORA	protein_coding	2.50594	7.74e-05	0	0
ENSG00000119632	IFI27L2	protein_coding	2.50103	0.00260402	0	0
ENSG00000177283	FZD8	protein_coding	2.49988	2.67e-10	0	0
ENSG00000183111	ARHGEF37	protein_coding	2.48847	1.11e-06	0	0
ENSG00000162676	GFI1	protein_coding	2.48179	0.423144	0	0
ENSG00000179044	EXOC3L1	protein_coding	2.47745	0.203182	0	0
ENSG00000169715	MT1E	protein_coding	2.46775	2.7e-10	0	0
ENSG00000173221	GLRX	protein_coding	2.46399	9.39e-10	0	0
ENSG00000196968	FUT11	protein_coding	2.46111	2.65e-11	0	0
ENSG00000184986	TMEM121	protein_coding	2.45941	0.00725631	0	0
ENSG00000135766	EGLN1	protein_coding	2.45133	9.23e-05	0	0
ENSG00000165949	IFI27	protein_coding	2.45043	0.241559	0	0
ENSG00000072818	ACAP1	protein_coding	2.42559	0.011027	0	0
ENSG00000173376	NDNF	protein_coding	2.42373	0.00259326	0	0
ENSG00000122884	P4HA1	protein_coding	2.41487	2.91e-12	0	0
ENSG00000164096	C4orf3	protein_coding	2.4117	3.28e-10	0	0
ENSG00000147872	PLIN2	protein_coding	2.41057	4.08e-10	0	0
ENSG00000167619	TMEM145	protein_coding	2.40991	0.00511188	0	0
ENSG00000134107	BHLHE40	protein_coding	2.40955	8.14e-11	0	0
ENSG00000204052	LRRC73	protein_coding	2.40391	0.0455033	0	0
ENSG00000163235	TGFA	protein_coding	2.40363	0.0139897	0	0
ENSG00000182580	EPHB3	protein_coding	2.40243	0.00190134	0	0
ENSG00000214193	SH3D21	protein_coding	2.39897	8.69e-09	0	0
ENSG00000131187	F12	protein_coding	2.39517	4.55e-05	0	0
ENSG00000011347	SYT7	protein_coding	2.39064	1.6e-05	0	0
ENSG00000240694	PNMA2	protein_coding	2.38135	3.26e-05	0	0
ENSG00000187266	EPOR	protein_coding	2.3771	1.73e-06	0	0
ENSG00000172081	MOB3A	protein_coding	2.37513	3.25e-10	0	0
ENSG00000130203	APOE	protein_coding	2.36574	0.0207686	0	0
ENSG00000170412	GPRC5C	protein_coding	2.35163	0.00682993	0	0
ENSG00000164603	BMT2	protein_coding	2.34744	5.31e-08	0	0
ENSG00000128203	ASPHD2	protein_coding	2.33883	0.018519	0	0
ENSG00000181577	C6orf223	protein_coding	2.33033	8.43e-06	0	0
ENSG00000130751	NPAS1	protein_coding	2.32916	0.000424743	0	0
ENSG00000136059	VILL	protein_coding	2.32772	0.511737	0	0
ENSG00000059915	PSD	protein_coding	2.31597	0.0125756	0	0
ENSG00000162426	SLC45A1	protein_coding	2.30113	0.218465	0	0
ENSG00000233493	TMEM238	protein_coding	2.30039	7.54e-05	0	0
ENSG00000166924	NYAP1	protein_coding	2.29591	0.0139508	0	0
ENSG00000185955	C7orf61	protein_coding	2.29462	0.347234	0	0
ENSG00000187094	CCK	protein_coding	2.28762	0.51723	0	0
ENSG00000174871	CNIH2	protein_coding	2.27296	0.0459962	0	0
ENSG00000167711	SERPINF2	protein_coding	2.25306	0.361284	0	0
ENSG00000129194	SOX15	protein_coding	2.23924	0.105406	0	0
ENSG00000038427	VCAN	protein_coding	2.23493	0.497056	0	0
ENSG00000145901	TNIP1	protein_coding	2.23386	1.99e-09	0	0
ENSG00000125462	C1orf61	protein_coding	2.2323	0.32984	0	0
ENSG00000099840	IZUMO4	protein_coding	2.23213	0.00678022	0	0
ENSG00000198576	ARC	protein_coding	2.22522	0.115896	0	0
ENSG00000155367	PPM1J	protein_coding	2.22404	0.0870711	0	0
ENSG00000005961	ITGA2B	protein_coding	2.21861	0.183815	0	0
ENSG00000086205	FOLH1	protein_coding	2.21761	0.503654	0	0
ENSG00000166920	C15orf48	protein_coding	2.21761	0.503654	0	0
ENSG00000215217	C5orf49	protein_coding	2.21761	0.503654	0	0
ENSG00000167646	DNAAF3	protein_coding	2.21605	0.246945	0	0
ENSG00000110328	GALNT18	protein_coding	2.20699	0.0575189	0	0
ENSG00000139044	B4GALNT3	protein_coding	2.20497	0.336683	0	0
ENSG00000159884	CCDC107	protein_coding	2.20414	3.42e-06	0	0
ENSG00000125618	PAX8	protein_coding	2.20303	0.114626	0	0
ENSG00000072682	P4HA2	protein_coding	2.19638	5.08e-10	0	0
ENSG00000165807	PPP1R36	protein_coding	2.18935	0.149146	0	0
ENSG00000140939	NOL3	protein_coding	2.18271	1.47e-08	0	0
ENSG00000183508	TENT5C	protein_coding	2.18244	0.0599304	0	0
ENSG00000074410	CA12	protein_coding	2.18028	5.29e-08	0	0
ENSG00000183691	NOG	protein_coding	2.1797	8.26e-09	0	0
ENSG00000161328	LRRC56	protein_coding	2.17839	0.0504116	0	0
ENSG00000171798	KNDC1	protein_coding	2.17717	0.346362	0	0
ENSG00000101638	ST8SIA5	protein_coding	2.17536	0.257165	0	0
ENSG00000243364	EFNA4	protein_coding	2.17244	1.48e-05	0	0
ENSG00000196275	GTF2IRD2	protein_coding	2.17155	0.0244334	0	0
ENSG00000095066	HOOK2	protein_coding	2.17135	2.51e-08	0	0
ENSG00000105219	CCNP	protein_coding	2.16119	0.522719	0	0
ENSG00000161653	NAGS	protein_coding	2.15651	0.000867871	0	0
ENSG00000215845	TSTD1	protein_coding	2.15009	0.000247557	0	0
ENSG00000148826	NKX6-2	protein_coding	2.14897	0.0710379	0	0
ENSG00000119801	YPEL5	protein_coding	2.1402	2.73e-07	0	0
ENSG00000177453	NIM1K	protein_coding	2.13911	0.0700339	0	0
ENSG00000171045	TSNARE1	protein_coding	2.13619	0.0344718	0	0
ENSG00000080031	PTPRH	protein_coding	2.12318	0.528184	0	0
ENSG00000139344	AMDHD1	protein_coding	2.12199	0.0647195	0	0
ENSG00000163435	ELF3	protein_coding	2.12134	1.19e-07	0	0
ENSG00000187556	NANOS3	protein_coding	2.12058	0.141375	0	0
ENSG00000174125	TLR1	protein_coding	2.11936	0.378042	0	0
ENSG00000121769	FABP3	protein_coding	2.11164	0.135564	0	0
ENSG00000095303	PTGS1	protein_coding	2.10143	8.7e-09	0	0
ENSG00000140481	CCDC33	protein_coding	2.10074	0.572844	0	0
ENSG00000163288	GABRB1	protein_coding	2.10074	0.572844	0	0
ENSG00000205704	LINC00634	protein_coding	2.10074	0.572844	0	0
ENSG00000276302	AL021997.3	protein_coding	2.10074	0.572844	0	0
ENSG00000127561	SYNGR3	protein_coding	2.09435	0.00444609	0	0
ENSG00000165030	NFIL3	protein_coding	2.09147	1.58e-08	0	0
ENSG00000177692	DNAJC28	protein_coding	2.09013	0.222814	0	0
ENSG00000105220	GPI	protein_coding	2.08725	9.18e-09	0	0
ENSG00000094841	UPRT	protein_coding	2.08563	1.36e-07	0	0
ENSG00000132432	SEC61G	protein_coding	2.08314	1.32e-05	0	0
ENSG00000161682	FAM171A2	protein_coding	2.08086	0.00101981	0	0
ENSG00000128165	ADM2	protein_coding	2.08027	7.74e-05	0	0
ENSG00000142606	MMEL1	protein_coding	2.07864	0.0150812	0	0
ENSG00000137101	CD72	protein_coding	2.07758	0.194914	0	0
ENSG00000164683	HEY1	protein_coding	2.07163	1.69e-07	0	0
ENSG00000168389	MFSD2A	protein_coding	2.06995	0.00350147	0	0
ENSG00000177380	PPFIA3	protein_coding	2.06716	7.55e-06	0	0
ENSG00000127129	EDN2	protein_coding	2.06556	1.2e-07	0	0
ENSG00000250510	GPR162	protein_coding	2.06366	0.336134	0	0
ENSG00000122367	LDB3	protein_coding	2.05913	0.5786	0	0
ENSG00000248098	BCKDHA	protein_coding	2.05913	0.5786	0	0
ENSG00000143320	CRABP2	protein_coding	2.05397	1.47e-07	0	0
ENSG00000104863	LIN7B	protein_coding	2.05357	0.000515984	0	0
ENSG00000156381	ANKRD9	protein_coding	2.05291	5.9e-07	0	0
ENSG00000166123	GPT2	protein_coding	2.05265	6.56e-08	0	0
ENSG00000123095	BHLHE41	protein_coding	2.04741	0.0235242	0	0
ENSG00000167536	DHRS13	protein_coding	2.04119	5.04e-06	0	0
ENSG00000205544	TMEM256	protein_coding	2.03883	0.000711722	0	0
ENSG00000197361	FBXL22	protein_coding	2.03765	0.303027	0	0
ENSG00000064205	CCN5	protein_coding	2.0325	1.06e-06	0	0
ENSG00000122711	SPINK4	protein_coding	2.03241	0.00969314	0	0
ENSG00000185924	RTN4RL1	protein_coding	2.03179	0.425795	0	0
ENSG00000091262	ABCC6	protein_coding	2.02912	0.235543	0	0
ENSG00000227051	C14orf132	protein_coding	2.02089	0.0102754	0	0
ENSG00000131196	NFATC1	protein_coding	2.02033	0.000259672	0	0
ENSG00000171223	JUNB	protein_coding	2.02021	1.99e-07	0	0
ENSG00000128617	OPN1SW	protein_coding	2.01529	0.138625	0	0
ENSG00000185885	IFITM1	protein_coding	2.01369	9.98e-05	0	0
ENSG00000099974	DDTL	protein_coding	2.01335	0.000100997	0	0
ENSG00000153982	GDPD1	protein_coding	2.01055	0.0289743	0	0
ENSG00000167346	MMP26	protein_coding	2.0104	0.00546994	0	0
ENSG00000088992	TESC	protein_coding	2.00676	6.92e-05	0	0
ENSG00000107872	FBXL15	protein_coding	2.0043	0.00011135	0	0
ENSG00000170345	FOS	protein_coding	2.00324	9.77e-06	0	0
ENSG00000173267	SNCG	protein_coding	1.99762	7.99e-05	0	0
ENSG00000103489	XYLT1	protein_coding	1.9965	0.404502	0	0
ENSG00000198821	CD247	protein_coding	1.9955	0.328565	0	0
ENSG00000099849	RASSF7	protein_coding	1.99468	3.55e-06	0	0
ENSG00000164105	SAP30	protein_coding	1.99457	3.95e-07	0	0
ENSG00000173548	SNX33	protein_coding	1.99208	1.19e-07	0	0
ENSG00000173281	PPP1R3B	protein_coding	1.99168	7.46e-06	0	0
ENSG00000155508	CNOT8	protein_coding	1.98376	7.37e-09	0	0
ENSG00000175294	CATSPER1	protein_coding	1.98212	0.277011	0	0
ENSG00000129158	SERGEF	protein_coding	1.97749	0.000525161	0	0
ENSG00000130675	MNX1	protein_coding	1.97563	0.0171729	0	0
ENSG00000135643	KCNMB4	protein_coding	1.9727	0.000723944	0	0
ENSG00000214026	MRPL23	protein_coding	1.97034	0.00132907	0	0
ENSG00000166823	MESP1	protein_coding	1.96952	0.00339214	0	0
ENSG00000136327	NKX2-8	protein_coding	1.96444	0.417959	0	0
ENSG00000079739	PGM1	protein_coding	1.96438	2.01e-08	0	0
ENSG00000114923	SLC4A3	protein_coding	1.96423	0.136196	0	0
ENSG00000067840	PDZD4	protein_coding	1.963	0.00731866	0	0
ENSG00000179029	TMEM107	protein_coding	1.9588	3.58e-05	0	0
ENSG00000165879	FRAT1	protein_coding	1.95858	0.0138139	0	0
ENSG00000159713	TPPP3	protein_coding	1.94966	0.141213	0	0
ENSG00000105048	TNNT1	protein_coding	1.94841	0.000700414	0	0
ENSG00000166821	PEX11A	protein_coding	1.9448	8.89e-05	0	0
ENSG00000180089	TMEM86B	protein_coding	1.94248	0.171306	0	0
ENSG00000121966	CXCR4	protein_coding	1.94037	6.39e-08	0	0
ENSG00000262481	TMEM256-PLSCR3	protein_coding	1.93841	0.504303	0	0
ENSG00000115548	KDM3A	protein_coding	1.93641	8.38e-07	0	0
ENSG00000124657	OR2B6	protein_coding	1.93612	0.244741	0	0
ENSG00000167779	IGFBP6	protein_coding	1.93533	0.000306889	0	0
ENSG00000124003	MOGAT1	protein_coding	1.93216	0.506045	0	0
ENSG00000169994	MYO7B	protein_coding	1.92837	0.45299	0	0
ENSG00000179168	GGN	protein_coding	1.92837	0.45299	0	0
ENSG00000117472	TSPAN1	protein_coding	1.92707	0.0621257	0	0
ENSG00000184260	H2AC20	protein_coding	1.92629	0.0469632	0	0
ENSG00000198832	SELENOM	protein_coding	1.92373	0.000367196	0	0
ENSG00000167397	VKORC1	protein_coding	1.91459	0.000713446	0	0
ENSG00000197696	NMB	protein_coding	1.91444	0.00025528	0	0
ENSG00000143627	PKLR	protein_coding	1.91227	0.621074	0	0
ENSG00000257108	NHLRC4	protein_coding	1.91227	0.621074	0	0
ENSG00000259305	ZHX1-C8orf76	protein_coding	1.91227	0.621074	0	0
ENSG00000285629	AL031847.1	protein_coding	1.91227	0.621074	0	0
ENSG00000172366	MCRIP2	protein_coding	1.90952	5.73e-05	0	0
ENSG00000135365	PHF21A	protein_coding	1.90676	6.34e-07	0	0
ENSG00000197587	DMBX1	protein_coding	1.90256	0.0776687	0	0
ENSG00000127220	ABHD8	protein_coding	1.89843	0.000296577	0	0
ENSG00000267534	S1PR2	protein_coding	1.89836	0.000620023	0	0
ENSG00000151117	TMEM86A	protein_coding	1.89732	0.294985	0	0
ENSG00000105327	BBC3	protein_coding	1.89708	0.000221965	0	0
ENSG00000128274	A4GALT	protein_coding	1.89115	6.19e-06	0	0
ENSG00000204175	GPRIN2	protein_coding	1.89101	0.0538712	0	0
ENSG00000005448	WDR54	protein_coding	1.88961	2.54e-05	0	0
ENSG00000243449	C4orf48	protein_coding	1.88927	0.000886019	0	0
ENSG00000099330	OCEL1	protein_coding	1.88656	0.00128268	0	0
ENSG00000161914	ZNF653	protein_coding	1.88444	0.00107568	0	0
ENSG00000170175	CHRNB1	protein_coding	1.88424	0.00153824	0	0
ENSG00000157514	TSC22D3	protein_coding	1.8812	1.77e-07	0	0
ENSG00000205138	SDHAF1	protein_coding	1.88102	0.000180905	0	0
ENSG00000177685	CRACR2B	protein_coding	1.87765	0.000828693	0	0
ENSG00000278817	AC007325.4	protein_coding	1.8762	0.110023	0	0
ENSG00000246705	H2AJ	protein_coding	1.87502	0.000111784	0	0
ENSG00000204531	POU5F1	protein_coding	1.87295	0.0187773	0	0
ENSG00000169314	C22orf15	protein_coding	1.87057	0.0146918	0	0
ENSG00000120337	TNFSF18	protein_coding	1.86921	0.62709	0	0
ENSG00000164199	ADGRV1	protein_coding	1.869	0.0465015	0	0
ENSG00000146205	ANO7	protein_coding	1.86756	0.00053347	0	0
ENSG00000103528	SYT17	protein_coding	1.8665	0.00074662	0	0
ENSG00000104894	CD37	protein_coding	1.86627	0.00455117	0	0
ENSG00000101460	MAP1LC3A	protein_coding	1.86308	0.0135357	0	0
ENSG00000130829	DUSP9	protein_coding	1.86218	0.00637376	0	0
ENSG00000196420	S100A5	protein_coding	1.86192	0.518897	0	0
ENSG00000105404	RABAC1	protein_coding	1.86183	0.00300897	0	0
ENSG00000180448	ARHGAP45	protein_coding	1.86153	2.41e-07	0	0
ENSG00000152952	PLOD2	protein_coding	1.86	3.29e-06	0	0
ENSG00000130731	METTL26	protein_coding	1.85886	5.61e-05	0	0
ENSG00000116017	ARID3A	protein_coding	1.8588	9.16e-06	0	0
ENSG00000064687	ABCA7	protein_coding	1.84899	2.79e-05	0	0
ENSG00000188186	LAMTOR4	protein_coding	1.84834	0.000837271	0	0
ENSG00000197766	CFD	protein_coding	1.84717	0.000192308	0	0
ENSG00000198892	SHISA4	protein_coding	1.84469	0.0257684	0	0
ENSG00000104953	TLE6	protein_coding	1.84425	0.16062	0	0
ENSG00000108852	MPP2	protein_coding	1.84403	7.08e-06	0	0
ENSG00000051523	CYBA	protein_coding	1.83807	0.000258982	0	0
ENSG00000141933	TPGS1	protein_coding	1.838	0.000393522	0	0
ENSG00000185022	MAFF	protein_coding	1.82836	4.12e-05	0	0
ENSG00000126246	IGFLR1	protein_coding	1.82656	0.235812	0	0
ENSG00000225526	MKRN2OS	protein_coding	1.82606	0.321148	0	0
ENSG00000168899	VAMP5	protein_coding	1.82574	0.463688	0	0
ENSG00000175356	SCUBE2	protein_coding	1.82574	0.463688	0	0
ENSG00000107819	SFXN3	protein_coding	1.82484	2.26e-07	0	0
ENSG00000089723	OTUB2	protein_coding	1.82472	0.0284877	0	0
ENSG00000105982	RNF32	protein_coding	1.82298	0.15948	0	0
ENSG00000141526	SLC16A3	protein_coding	1.82192	2.27e-06	0	0
ENSG00000245848	CEBPA	protein_coding	1.82067	0.315844	0	0
ENSG00000135423	GLS2	protein_coding	1.81906	0.278657	0	0
ENSG00000181029	TRAPPC5	protein_coding	1.81885	0.0400754	0	0
ENSG00000102871	TRADD	protein_coding	1.81835	0.000149039	0	0
ENSG00000144596	GRIP2	protein_coding	1.81445	0.245549	0	0
ENSG00000105146	AURKC	protein_coding	1.81429	0.418362	0	0
ENSG00000159399	HK2	protein_coding	1.8127	8.56e-06	0	0
ENSG00000174886	NDUFA11	protein_coding	1.80615	0.00434991	0	0
ENSG00000111653	ING4	protein_coding	1.80495	6.02e-05	0	0
ENSG00000099875	MKNK2	protein_coding	1.80236	2.98e-07	0	0
ENSG00000106688	SLC1A1	protein_coding	1.80188	0.000203547	0	0
ENSG00000240065	PSMB9	protein_coding	1.80138	0.00873985	0	0
ENSG00000174292	TNK1	protein_coding	1.79894	0.000108939	0	0
ENSG00000049768	FOXP3	protein_coding	1.79748	0.135743	0	0
ENSG00000146278	PNRC1	protein_coding	1.79594	7e-07	0	0
ENSG00000171222	SCAND1	protein_coding	1.79394	0.000508953	0	0
ENSG00000067992	PDK3	protein_coding	1.79284	1.11e-06	0	0
ENSG00000171345	KRT19	protein_coding	1.79057	0.017558	0	0
ENSG00000241852	C8orf58	protein_coding	1.78891	0.000101799	0	0
ENSG00000105516	DBP	protein_coding	1.78619	0.000711408	0	0
ENSG00000102359	SRPX2	protein_coding	1.78604	0.0682935	0	0
ENSG00000167136	ENDOG	protein_coding	1.78397	0.000325621	0	0
ENSG00000257704	INAFM1	protein_coding	1.78345	0.0022505	0	0
ENSG00000188290	HES4	protein_coding	1.77468	9.3e-05	0	0
ENSG00000110195	FOLR1	protein_coding	1.77107	4.76e-05	0	0
ENSG00000176046	NUPR1	protein_coding	1.76658	8.51e-05	0	0
ENSG00000159208	CIART	protein_coding	1.76651	0.109842	0	0
ENSG00000101187	SLCO4A1	protein_coding	1.76599	5.22e-07	0	0
ENSG00000131188	PRR7	protein_coding	1.76282	0.000275249	0	0
ENSG00000132879	FBXO44	protein_coding	1.7616	0.000251304	0	0
ENSG00000110446	SLC15A3	protein_coding	1.76122	0.0613701	0	0
ENSG00000118640	VAMP8	protein_coding	1.7599	0.00113463	0	0
ENSG00000117407	ARTN	protein_coding	1.75811	0.0858132	0	0
ENSG00000139266	MARCHF9	protein_coding	1.75798	0.000112878	0	0
ENSG00000172456	FGGY	protein_coding	1.75589	0.0412875	0	0
ENSG00000131650	KREMEN2	protein_coding	1.75366	0.00761079	0	0
ENSG00000164404	GDF9	protein_coding	1.75238	8.64e-05	0	0
ENSG00000168490	PHYHIP	protein_coding	1.75063	0.0371369	0	0
ENSG00000185269	NOTUM	protein_coding	1.7491	0.00764957	0	0
ENSG00000204435	CSNK2B	protein_coding	1.74908	0.0040343	0	0
ENSG00000172296	SPTLC3	protein_coding	1.74752	0.0324299	0	0
ENSG00000113739	STC2	protein_coding	1.73744	2.18e-06	0	0
ENSG00000141562	NARF	protein_coding	1.7364	2.81e-05	0	0
ENSG00000133639	BTG1	protein_coding	1.73515	1.18e-06	0	0
ENSG00000006788	MYH13	protein_coding	1.73441	0.727789	0	0
ENSG00000007952	NOX1	protein_coding	1.73441	0.727789	0	0
ENSG00000010610	CD4	protein_coding	1.73441	0.727789	0	0
ENSG00000012223	LTF	protein_coding	1.73441	0.727789	0	0
ENSG00000015592	STMN4	protein_coding	1.73441	0.727789	0	0
ENSG00000021488	SLC7A9	protein_coding	1.73441	0.727789	0	0
ENSG00000060709	RIMBP2	protein_coding	1.73441	0.727789	0	0
ENSG00000066056	TIE1	protein_coding	1.73441	0.727789	0	0
ENSG00000069431	ABCC9	protein_coding	1.73441	0.727789	0	0
ENSG00000086159	AQP6	protein_coding	1.73441	0.727789	0	0
ENSG00000092067	CEBPE	protein_coding	1.73441	0.727789	0	0
ENSG00000100253	MIOX	protein_coding	1.73441	0.727789	0	0
ENSG00000102409	BEX4	protein_coding	1.73441	0.727789	0	0
ENSG00000102683	SGCG	protein_coding	1.73441	0.727789	0	0
ENSG00000104415	CCN4	protein_coding	1.73441	0.727789	0	0
ENSG00000106631	MYL7	protein_coding	1.73441	0.727789	0	0
ENSG00000107593	PKD2L1	protein_coding	1.73441	0.727789	0	0
ENSG00000107736	CDH23	protein_coding	1.73441	0.727789	0	0
ENSG00000110324	IL10RA	protein_coding	1.73441	0.727789	0	0
ENSG00000116983	HPCAL4	protein_coding	1.73441	0.727789	0	0
ENSG00000119614	VSX2	protein_coding	1.73441	0.727789	0	0
ENSG00000120669	SOHLH2	protein_coding	1.73441	0.727789	0	0
ENSG00000123338	NCKAP1L	protein_coding	1.73441	0.727789	0	0
ENSG00000131400	NAPSA	protein_coding	1.73441	0.727789	0	0
ENSG00000132746	ALDH3B2	protein_coding	1.73441	0.727789	0	0
ENSG00000134216	CHIA	protein_coding	1.73441	0.727789	0	0
ENSG00000134438	RAX	protein_coding	1.73441	0.727789	0	0
ENSG00000136931	NR5A1	protein_coding	1.73441	0.727789	0	0
ENSG00000140285	FGF7	protein_coding	1.73441	0.727789	0	0
ENSG00000143194	MAEL	protein_coding	1.73441	0.727789	0	0
ENSG00000143556	S100A7	protein_coding	1.73441	0.727789	0	0
ENSG00000146049	KAAG1	protein_coding	1.73441	0.727789	0	0
ENSG00000147117	ZNF157	protein_coding	1.73441	0.727789	0	0
ENSG00000148123	PLPPR1	protein_coding	1.73441	0.727789	0	0
ENSG00000150045	KLRF1	protein_coding	1.73441	0.727789	0	0
ENSG00000153157	SYCP2L	protein_coding	1.73441	0.727789	0	0
ENSG00000158806	NPM2	protein_coding	1.73441	0.727789	0	0
ENSG00000160185	UBASH3A	protein_coding	1.73441	0.727789	0	0
ENSG00000160838	LRRC71	protein_coding	1.73441	0.727789	0	0
ENSG00000160963	COL26A1	protein_coding	1.73441	0.727789	0	0
ENSG00000162366	PDZK1IP1	protein_coding	1.73441	0.727789	0	0
ENSG00000164047	CAMP	protein_coding	1.73441	0.727789	0	0
ENSG00000165204	OR1K1	protein_coding	1.73441	0.727789	0	0
ENSG00000166035	LIPC	protein_coding	1.73441	0.727789	0	0
ENSG00000168843	FSTL5	protein_coding	1.73441	0.727789	0	0
ENSG00000170231	FABP6	protein_coding	1.73441	0.727789	0	0
ENSG00000170608	FOXA3	protein_coding	1.73441	0.727789	0	0
ENSG00000171234	UGT2B7	protein_coding	1.73441	0.727789	0	0
ENSG00000171777	RASGRP4	protein_coding	1.73441	0.727789	0	0
ENSG00000172137	CALB2	protein_coding	1.73441	0.727789	0	0
ENSG00000172379	ARNT2	protein_coding	1.73441	0.727789	0	0
ENSG00000174500	GCSAM	protein_coding	1.73441	0.727789	0	0
ENSG00000176571	CNBD1	protein_coding	1.73441	0.727789	0	0
ENSG00000176979	TRIM60	protein_coding	1.73441	0.727789	0	0
ENSG00000180316	PNPLA1	protein_coding	1.73441	0.727789	0	0
ENSG00000182896	TMEM95	protein_coding	1.73441	0.727789	0	0
ENSG00000183134	PTGDR2	protein_coding	1.73441	0.727789	0	0
ENSG00000184113	CLDN5	protein_coding	1.73441	0.727789	0	0
ENSG00000187824	TMEM220	protein_coding	1.73441	0.727789	0	0
ENSG00000188523	CFAP77	protein_coding	1.73441	0.727789	0	0
ENSG00000188730	VWC2	protein_coding	1.73441	0.727789	0	0
ENSG00000189013	KIR2DL4	protein_coding	1.73441	0.727789	0	0
ENSG00000189152	GRAPL	protein_coding	1.73441	0.727789	0	0
ENSG00000197253	TPSB2	protein_coding	1.73441	0.727789	0	0
ENSG00000198515	CNGA1	protein_coding	1.73441	0.727789	0	0
ENSG00000198939	ZFP2	protein_coding	1.73441	0.727789	0	0
ENSG00000204657	OR2H2	protein_coding	1.73441	0.727789	0	0
ENSG00000204969	PCDHA2	protein_coding	1.73441	0.727789	0	0
ENSG00000205869	KRTAP5-1	protein_coding	1.73441	0.727789	0	0
ENSG00000214456	PLIN5	protein_coding	1.73441	0.727789	0	0
ENSG00000215269	GAGE12G	protein_coding	1.73441	0.727789	0	0
ENSG00000244242	IFITM10	protein_coding	1.73441	0.727789	0	0
ENSG00000249961	TERB1	protein_coding	1.73441	0.727789	0	0
ENSG00000255526	NEDD8-MDP1	protein_coding	1.73441	0.727789	0	0
ENSG00000255663	AP002373.1	protein_coding	1.73441	0.727789	0	0
ENSG00000258790	AL121594.1	protein_coding	1.73441	0.727789	0	0
ENSG00000261787	TCF24	protein_coding	1.73441	0.727789	0	0
ENSG00000261873	SMIM36	protein_coding	1.73441	0.727789	0	0
ENSG00000267140	AC007998.2	protein_coding	1.73441	0.727789	0	0
ENSG00000268041	ERFL	protein_coding	1.73441	0.727789	0	0
ENSG00000277481	PKD1L3	protein_coding	1.73441	0.727789	0	0
ENSG00000286132	AC022415.2	protein_coding	1.73441	0.727789	0	0
ENSG00000175183	CSRP2	protein_coding	1.7337	2.85e-05	0	0
ENSG00000099864	PALM	protein_coding	1.73144	0.000178253	0	0
ENSG00000148204	CRB2	protein_coding	1.73141	0.187564	0	0
ENSG00000104267	CA2	protein_coding	1.72968	0.000205756	0	0
ENSG00000162772	ATF3	protein_coding	1.72966	3.45e-05	0	0
ENSG00000162069	BICDL2	protein_coding	1.72881	0.0602027	0	0
ENSG00000178826	TMEM139	protein_coding	1.72804	0.332468	0	0
ENSG00000126890	CTAG2	protein_coding	1.72124	0.00825559	0	0
ENSG00000091542	ALKBH5	protein_coding	1.71754	7.03e-07	0	0
ENSG00000158856	DMTN	protein_coding	1.7146	0.0696937	0	0
ENSG00000130766	SESN2	protein_coding	1.71446	1.28e-05	0	0
ENSG00000179627	ZBTB42	protein_coding	1.71395	0.00583109	0	0
ENSG00000156042	CFAP70	protein_coding	1.71353	0.360672	0	0
ENSG00000073598	FNDC8	protein_coding	1.71247	0.388324	0	0
ENSG00000171604	CXXC5	protein_coding	1.70701	5.77e-06	0	0
ENSG00000284753	EEF1AKMT4	protein_coding	1.70368	0.00146883	0	0
ENSG00000141750	STAC2	protein_coding	1.70304	6.29e-06	0	0
ENSG00000143994	ABHD1	protein_coding	1.70298	0.14357	0	0
ENSG00000142920	AZIN2	protein_coding	1.69929	0.0877862	0	0
ENSG00000176401	EID2B	protein_coding	1.69763	0.025034	0	0
ENSG00000106004	HOXA5	protein_coding	1.69763	0.0495425	0	0
ENSG00000142694	EVA1B	protein_coding	1.6927	0.00104921	0	0
ENSG00000163219	ARHGAP25	protein_coding	1.69243	0.369924	0	0
ENSG00000172404	DNAJB7	protein_coding	1.69243	0.369924	0	0
ENSG00000125652	ALKBH7	protein_coding	1.69217	0.000659033	0	0
ENSG00000168453	HR	protein_coding	1.69212	3.58e-06	0	0
ENSG00000006459	KDM7A	protein_coding	1.69133	0.00131645	0	0
ENSG00000178460	MCMDC2	protein_coding	1.69041	0.0109699	0	0
ENSG00000010327	STAB1	protein_coding	1.68875	0.00264554	0	0
ENSG00000204228	HSD17B8	protein_coding	1.68801	0.0119726	0	0
ENSG00000114757	PEX5L	protein_coding	1.68712	0.678028	0	0
ENSG00000183186	C2CD4C	protein_coding	1.68712	0.678028	0	0
ENSG00000184730	APOBR	protein_coding	1.68712	0.678028	0	0
ENSG00000283886	BX664615.2	protein_coding	1.68712	0.678028	0	0
ENSG00000177169	ULK1	protein_coding	1.68536	1.1e-05	0	0
ENSG00000167995	BEST1	protein_coding	1.68393	0.000195052	0	0
ENSG00000116661	FBXO2	protein_coding	1.68169	0.00543178	0	0
ENSG00000142583	SLC2A5	protein_coding	1.68149	0.0772558	0	0
ENSG00000186326	RGS9BP	protein_coding	1.68051	0.25117	0	0
ENSG00000129295	LRRC6	protein_coding	1.67692	0.540963	0	0
ENSG00000187800	PEAR1	protein_coding	1.67416	0.36809	0	0
ENSG00000138606	SHF	protein_coding	1.67337	0.043458	0	0
ENSG00000163346	PBXIP1	protein_coding	1.67294	5.13e-05	0	0
ENSG00000099617	EFNA2	protein_coding	1.67028	0.193552	0	0
ENSG00000114626	ABTB1	protein_coding	1.67018	0.000830953	0	0
ENSG00000132510	KDM6B	protein_coding	1.66889	0.000179139	0	0
ENSG00000179094	PER1	protein_coding	1.66836	4.66e-06	0	0
ENSG00000166165	CKB	protein_coding	1.66463	7.69e-05	0	0
ENSG00000170075	GPR37L1	protein_coding	1.66339	0.244669	0	0
ENSG00000063180	CA11	protein_coding	1.66105	0.0096651	0	0
ENSG00000124107	SLPI	protein_coding	1.65964	0.000465429	0	0
ENSG00000197191	CYSRT1	protein_coding	1.65876	0.0439019	0	0
ENSG00000136295	TTYH3	protein_coding	1.65495	0.000134393	0	0
ENSG00000107859	PITX3	protein_coding	1.65238	0.200821	0	0
ENSG00000111981	ULBP1	protein_coding	1.65187	0.0768784	0	0
ENSG00000164776	PHKG1	protein_coding	1.6506	0.00947024	0	0
ENSG00000203780	FANK1	protein_coding	1.64941	0.0110112	0	0
ENSG00000106733	NMRK1	protein_coding	1.64626	0.0117915	0	0
ENSG00000171443	ZNF524	protein_coding	1.64341	0.00571477	0	0
ENSG00000063127	SLC6A16	protein_coding	1.64277	0.684152	0	0
ENSG00000101276	SLC52A3	protein_coding	1.64277	0.684152	0	0
ENSG00000214212	C19orf38	protein_coding	1.64277	0.684152	0	0
ENSG00000174672	BRSK2	protein_coding	1.64145	0.0731854	0	0
ENSG00000181350	LRRC75A	protein_coding	1.64089	0.000856765	0	0
ENSG00000135441	BLOC1S1	protein_coding	1.63679	0.00671316	0	0
ENSG00000237489	C10orf143	protein_coding	1.63494	0.446864	0	0
ENSG00000068985	PAGE1	protein_coding	1.63455	0.13405	0	0
ENSG00000185507	IRF7	protein_coding	1.63361	0.0117638	0	0
ENSG00000160460	SPTBN4	protein_coding	1.63208	0.441797	0	0
ENSG00000114796	KLHL24	protein_coding	1.63159	0.000674049	0	0
ENSG00000143545	RAB13	protein_coding	1.63025	0.00263808	0	0
ENSG00000169750	RAC3	protein_coding	1.62675	0.000517881	0	0
ENSG00000154102	C16orf74	protein_coding	1.62665	0.0128962	0	0
ENSG00000166126	AMN	protein_coding	1.62432	0.0201655	0	0
ENSG00000130208	APOC1	protein_coding	1.61836	0.136683	0	0
ENSG00000141574	SECTM1	protein_coding	1.61802	0.00247755	0	0
ENSG00000196154	S100A4	protein_coding	1.618	0.00161704	0	0
ENSG00000167815	PRDX2	protein_coding	1.61697	0.00036605	0	0
ENSG00000129009	ISLR	protein_coding	1.61488	0.182238	0	0
ENSG00000189171	S100A13	protein_coding	1.6102	0.00439334	0	0
ENSG00000185499	MUC1	protein_coding	1.60836	0.000142508	0	0
ENSG00000022355	GABRA1	protein_coding	1.60825	0.747293	0	0
ENSG00000065609	SNAP91	protein_coding	1.60825	0.747293	0	0
ENSG00000099834	CDHR5	protein_coding	1.60825	0.747293	0	0
ENSG00000099954	CECR2	protein_coding	1.60825	0.747293	0	0
ENSG00000100985	MMP9	protein_coding	1.60825	0.747293	0	0
ENSG00000101204	CHRNA4	protein_coding	1.60825	0.747293	0	0
ENSG00000104537	ANXA13	protein_coding	1.60825	0.747293	0	0
ENSG00000104804	TULP2	protein_coding	1.60825	0.747293	0	0
ENSG00000105251	SHD	protein_coding	1.60825	0.747293	0	0
ENSG00000105467	SYNGR4	protein_coding	1.60825	0.747293	0	0
ENSG00000108950	FAM20A	protein_coding	1.60825	0.747293	0	0
ENSG00000111780	AL021546.1	protein_coding	1.60825	0.747293	0	0
ENSG00000115850	LCT	protein_coding	1.60825	0.747293	0	0
ENSG00000116147	TNR	protein_coding	1.60825	0.747293	0	0
ENSG00000118160	SLC8A2	protein_coding	1.60825	0.747293	0	0
ENSG00000123572	NRK	protein_coding	1.60825	0.747293	0	0
ENSG00000123584	MAGEA9	protein_coding	1.60825	0.747293	0	0
ENSG00000124731	TREM1	protein_coding	1.60825	0.747293	0	0
ENSG00000125084	WNT1	protein_coding	1.60825	0.747293	0	0
ENSG00000125492	BARHL1	protein_coding	1.60825	0.747293	0	0
ENSG00000128917	DLL4	protein_coding	1.60825	0.747293	0	0
ENSG00000129170	CSRP3	protein_coding	1.60825	0.747293	0	0
ENSG00000130700	GATA5	protein_coding	1.60825	0.747293	0	0
ENSG00000133477	FAM83F	protein_coding	1.60825	0.747293	0	0
ENSG00000134201	GSTM5	protein_coding	1.60825	0.747293	0	0
ENSG00000136014	USP44	protein_coding	1.60825	0.747293	0	0
ENSG00000136535	TBR1	protein_coding	1.60825	0.747293	0	0
ENSG00000136542	GALNT5	protein_coding	1.60825	0.747293	0	0
ENSG00000139364	TMEM132B	protein_coding	1.60825	0.747293	0	0
ENSG00000140009	ESR2	protein_coding	1.60825	0.747293	0	0
ENSG00000141744	PNMT	protein_coding	1.60825	0.747293	0	0
ENSG00000142273	CBLC	protein_coding	1.60825	0.747293	0	0
ENSG00000142513	ACP4	protein_coding	1.60825	0.747293	0	0
ENSG00000142611	PRDM16	protein_coding	1.60825	0.747293	0	0
ENSG00000144115	THNSL2	protein_coding	1.60825	0.747293	0	0
ENSG00000147113	DIPK2B	protein_coding	1.60825	0.747293	0	0
ENSG00000148795	CYP17A1	protein_coding	1.60825	0.747293	0	0
ENSG00000154721	JAM2	protein_coding	1.60825	0.747293	0	0
ENSG00000154783	FGD5	protein_coding	1.60825	0.747293	0	0
ENSG00000156097	GPR61	protein_coding	1.60825	0.747293	0	0
ENSG00000158445	KCNB1	protein_coding	1.60825	0.747293	0	0
ENSG00000158473	CD1D	protein_coding	1.60825	0.747293	0	0
ENSG00000161055	SCGB3A1	protein_coding	1.60825	0.747293	0	0
ENSG00000162896	PIGR	protein_coding	1.60825	0.747293	0	0
ENSG00000163581	SLC2A2	protein_coding	1.60825	0.747293	0	0
ENSG00000163817	SLC6A20	protein_coding	1.60825	0.747293	0	0
ENSG00000163884	KLF15	protein_coding	1.60825	0.747293	0	0
ENSG00000164440	TXLNB	protein_coding	1.60825	0.747293	0	0
ENSG00000165269	AQP7	protein_coding	1.60825	0.747293	0	0
ENSG00000165457	FOLR2	protein_coding	1.60825	0.747293	0	0
ENSG00000169896	ITGAM	protein_coding	1.60825	0.747293	0	0
ENSG00000170477	KRT4	protein_coding	1.60825	0.747293	0	0
ENSG00000170482	SLC23A1	protein_coding	1.60825	0.747293	0	0
ENSG00000171094	ALK	protein_coding	1.60825	0.747293	0	0
ENSG00000171847	FAM90A1	protein_coding	1.60825	0.747293	0	0
ENSG00000171989	LDHAL6B	protein_coding	1.60825	0.747293	0	0
ENSG00000172969	FRG2C	protein_coding	1.60825	0.747293	0	0
ENSG00000173080	RXFP4	protein_coding	1.60825	0.747293	0	0
ENSG00000173535	TNFRSF10C	protein_coding	1.60825	0.747293	0	0
ENSG00000174844	DNAH12	protein_coding	1.60825	0.747293	0	0
ENSG00000175538	KCNE3	protein_coding	1.60825	0.747293	0	0
ENSG00000177291	GJD4	protein_coding	1.60825	0.747293	0	0
ENSG00000178462	TUBAL3	protein_coding	1.60825	0.747293	0	0
ENSG00000179178	TMEM125	protein_coding	1.60825	0.747293	0	0
ENSG00000179300	RTL3	protein_coding	1.60825	0.747293	0	0
ENSG00000179580	RNF151	protein_coding	1.60825	0.747293	0	0
ENSG00000180353	HCLS1	protein_coding	1.60825	0.747293	0	0
ENSG00000181195	PENK	protein_coding	1.60825	0.747293	0	0
ENSG00000181323	SPEM1	protein_coding	1.60825	0.747293	0	0
ENSG00000181518	OR8D4	protein_coding	1.60825	0.747293	0	0
ENSG00000182578	CSF1R	protein_coding	1.60825	0.747293	0	0
ENSG00000182645	CCDC172	protein_coding	1.60825	0.747293	0	0
ENSG00000182866	LCK	protein_coding	1.60825	0.747293	0	0
ENSG00000185742	C11orf87	protein_coding	1.60825	0.747293	0	0
ENSG00000185873	TMPRSS11B	protein_coding	1.60825	0.747293	0	0
ENSG00000185958	FAM186A	protein_coding	1.60825	0.747293	0	0
ENSG00000186047	DLEU7	protein_coding	1.60825	0.747293	0	0
ENSG00000186090	HTR3D	protein_coding	1.60825	0.747293	0	0
ENSG00000186231	KLHL32	protein_coding	1.60825	0.747293	0	0
ENSG00000187546	AGMO	protein_coding	1.60825	0.747293	0	0
ENSG00000187791	FAM205C	protein_coding	1.60825	0.747293	0	0
ENSG00000187912	CLEC17A	protein_coding	1.60825	0.747293	0	0
ENSG00000187997	C17orf99	protein_coding	1.60825	0.747293	0	0
ENSG00000188375	H3-5	protein_coding	1.60825	0.747293	0	0
ENSG00000189045	ANKDD1B	protein_coding	1.60825	0.747293	0	0
ENSG00000197776	KLHDC1	protein_coding	1.60825	0.747293	0	0
ENSG00000197919	IFNA1	protein_coding	1.60825	0.747293	0	0
ENSG00000198062	POTEH	protein_coding	1.60825	0.747293	0	0
ENSG00000198488	B3GNT6	protein_coding	1.60825	0.747293	0	0
ENSG00000198670	LPA	protein_coding	1.60825	0.747293	0	0
ENSG00000198719	DLL1	protein_coding	1.60825	0.747293	0	0
ENSG00000204131	NHSL2	protein_coding	1.60825	0.747293	0	0
ENSG00000204361	NXPE2	protein_coding	1.60825	0.747293	0	0
ENSG00000205045	SLFN12L	protein_coding	1.60825	0.747293	0	0
ENSG00000205795	CYS1	protein_coding	1.60825	0.747293	0	0
ENSG00000214102	WEE2	protein_coding	1.60825	0.747293	0	0
ENSG00000214415	GNAT3	protein_coding	1.60825	0.747293	0	0
ENSG00000224712	NPIPA3	protein_coding	1.60825	0.747293	0	0
ENSG00000229544	NKX1-2	protein_coding	1.60825	0.747293	0	0
ENSG00000231389	HLA-DPA1	protein_coding	1.60825	0.747293	0	0
ENSG00000243130	PSG11	protein_coding	1.60825	0.747293	0	0
ENSG00000244482	LILRA6	protein_coding	1.60825	0.747293	0	0
ENSG00000251201	TMED7-TICAM2	protein_coding	1.60825	0.747293	0	0
ENSG00000254706	AL512785.2	protein_coding	1.60825	0.747293	0	0
ENSG00000256950	AC069503.2	protein_coding	1.60825	0.747293	0	0
ENSG00000260537	AC012184.2	protein_coding	1.60825	0.747293	0	0
ENSG00000260729	AC009690.1	protein_coding	1.60825	0.747293	0	0
ENSG00000262152	LINC00514	protein_coding	1.60825	0.747293	0	0
ENSG00000271605	MILR1	protein_coding	1.60825	0.747293	0	0
ENSG00000275954	TBC1D3F	protein_coding	1.60825	0.747293	0	0
ENSG00000285082	AL160272.2	protein_coding	1.60825	0.747293	0	0
ENSG00000285762	AC253536.7	protein_coding	1.60825	0.747293	0	0
ENSG00000127663	KDM4B	protein_coding	1.60801	9.17e-06	0	0
ENSG00000101162	TUBB1	protein_coding	1.60782	0.454983	0	0
ENSG00000131669	NINJ1	protein_coding	1.60686	0.000277796	0	0
ENSG00000160255	ITGB2	protein_coding	1.60433	0.460068	0	0
ENSG00000135924	DNAJB2	protein_coding	1.60416	2.3e-05	0	0
ENSG00000136918	WDR38	protein_coding	1.60324	0.00363162	0	0
ENSG00000064547	LPAR2	protein_coding	1.60324	0.119706	0	0
ENSG00000129951	PLPPR3	protein_coding	1.60248	0.12397	0	0
ENSG00000197019	SERTAD1	protein_coding	1.60218	0.000435516	0	0
ENSG00000143416	SELENBP1	protein_coding	1.60127	0.000230775	0	0
ENSG00000140678	ITGAX	protein_coding	1.59723	0.598677	0	0
ENSG00000204314	PRRT1	protein_coding	1.59546	0.112879	0	0
ENSG00000130748	TMEM160	protein_coding	1.59532	0.00160314	0	0
ENSG00000179085	DPM3	protein_coding	1.59521	0.00299157	0	0
ENSG00000184564	SLITRK6	protein_coding	1.59246	0.146226	0	0
ENSG00000105649	RAB3A	protein_coding	1.5924	0.000328822	0	0
ENSG00000184381	PLA2G6	protein_coding	1.59175	0.0116405	0	0
ENSG00000261052	SULT1A3	protein_coding	1.59058	0.547068	0	0
ENSG00000138613	APH1B	protein_coding	1.58958	0.035463	0	0
ENSG00000165695	AK8	protein_coding	1.58741	0.383757	0	0
ENSG00000110628	SLC22A18	protein_coding	1.58714	0.0197107	0	0
ENSG00000125744	RTN2	protein_coding	1.58544	0.00708405	0	0
ENSG00000213654	GPSM3	protein_coding	1.58487	0.281741	0	0
ENSG00000130522	JUND	protein_coding	1.58477	5.41e-05	0	0
ENSG00000177971	IMP3	protein_coding	1.58464	7.94e-05	0	0
ENSG00000106070	GRB10	protein_coding	1.58326	9.65e-06	0	0
ENSG00000260001	TGFBR3L	protein_coding	1.5792	0.0342862	0	0
ENSG00000025039	RRAGD	protein_coding	1.57849	0.0326934	0	0
ENSG00000125726	CD70	protein_coding	1.57812	0.000264081	0	0
ENSG00000168556	ING2	protein_coding	1.57703	0.000143819	0	0
ENSG00000106018	VIPR2	protein_coding	1.57204	0.0008579	0	0
ENSG00000083807	SLC27A5	protein_coding	1.57091	0.00205641	0	0
ENSG00000196843	ARID5A	protein_coding	1.57076	0.000884893	0	0
ENSG00000138640	FAM13A	protein_coding	1.5705	7.16e-05	0	0
ENSG00000176595	KBTBD11	protein_coding	1.56334	0.306704	0	0
ENSG00000177427	MIEF2	protein_coding	1.56209	0.00113931	0	0
ENSG00000174990	CA5A	protein_coding	1.55698	0.00495564	0	0
ENSG00000213465	ARL2	protein_coding	1.55511	0.00310889	0	0
ENSG00000123612	ACVR1C	protein_coding	1.5546	0.579811	0	0
ENSG00000135902	CHRND	protein_coding	1.5546	0.579811	0	0
ENSG00000063854	HAGH	protein_coding	1.5534	0.000120101	0	0
ENSG00000137135	ARHGEF39	protein_coding	1.55098	2.63e-05	0	0
ENSG00000167799	NUDT8	protein_coding	1.55077	0.0341089	0	0
ENSG00000008226	DLEC1	protein_coding	1.54862	0.0256733	0	0
ENSG00000089820	ARHGAP4	protein_coding	1.54743	0.307651	0	0
ENSG00000151632	AKR1C2	protein_coding	1.54721	5.1e-05	0	0
ENSG00000111678	C12orf57	protein_coding	1.54711	0.00139007	0	0
ENSG00000070759	TESK2	protein_coding	1.54572	0.0174988	0	0
ENSG00000102144	PGK1	protein_coding	1.54456	1.14e-05	0	0
ENSG00000076826	CAMSAP3	protein_coding	1.54327	0.464225	0	0
ENSG00000160050	CCDC28B	protein_coding	1.54279	0.00415118	0	0
ENSG00000116157	GPX7	protein_coding	1.54249	0.0373173	0	0
ENSG00000127838	PNKD	protein_coding	1.54149	0.00180724	0	0
ENSG00000196998	WDR45	protein_coding	1.54145	0.000762848	0	0
ENSG00000103024	NME3	protein_coding	1.54098	0.00203663	0	0
ENSG00000172183	ISG20	protein_coding	1.54094	0.00498833	0	0
ENSG00000136425	CIB2	protein_coding	1.54046	0.186552	0	0
ENSG00000214530	STARD10	protein_coding	1.53718	0.00496214	0	0
ENSG00000121905	HPCA	protein_coding	1.53612	0.0521252	0	0
ENSG00000141959	PFKL	protein_coding	1.53602	3.44e-05	0	0
ENSG00000176973	FAM89B	protein_coding	1.53602	0.00868426	0	0
ENSG00000169583	CLIC3	protein_coding	1.53458	0.00443185	0	0
ENSG00000157542	KCNJ6	protein_coding	1.5336	0.315307	0	0
ENSG00000003400	CASP10	protein_coding	1.53247	0.226853	0	0
ENSG00000100314	CABP7	protein_coding	1.53067	0.120677	0	0
ENSG00000240849	TMEM189	protein_coding	1.52902	0.0015408	0	0
ENSG00000107816	LZTS2	protein_coding	1.5275	1.44e-05	0	0
ENSG00000136274	NACAD	protein_coding	1.52728	0.0504592	0	0
ENSG00000167552	TUBA1A	protein_coding	1.52692	6e-05	0	0
ENSG00000103260	METRN	protein_coding	1.52321	0.00112878	0	0
ENSG00000168350	DEGS2	protein_coding	1.52293	0.213997	0	0
ENSG00000143774	GUK1	protein_coding	1.52233	0.000417656	0	0
ENSG00000179772	FOXS1	protein_coding	1.51604	0.506058	0	0
ENSG00000142046	TMEM91	protein_coding	1.51563	0.146749	0	0
ENSG00000170271	FAXDC2	protein_coding	1.51526	0.0385549	0	0
ENSG00000176720	BOK	protein_coding	1.51495	0.000512351	0	0
ENSG00000187186	AL162231.1	protein_coding	1.5135	0.211042	0	0
ENSG00000183281	PLGLB1	protein_coding	1.51154	0.588244	0	0
ENSG00000215271	HOMEZ	protein_coding	1.51145	0.000297719	0	0
ENSG00000184990	SIVA1	protein_coding	1.51119	0.000689598	0	0
ENSG00000172020	GAP43	protein_coding	1.50592	0.33613	0	0
ENSG00000183401	CCDC159	protein_coding	1.50567	0.00491993	0	0
ENSG00000131242	RAB11FIP4	protein_coding	1.50482	0.569359	0	0
ENSG00000163794	UCN	protein_coding	1.50429	0.13909	0	0
ENSG00000213672	NCKIPSD	protein_coding	1.50314	2.55e-05	0	0
ENSG00000116685	KIAA2013	protein_coding	1.50239	2.17e-05	0	0

## Sheet: Mg Down-regulated (410)
Geneid	Name	Biotype.x	Mg log2FoldChange	Mg pvalue	Mp log2FoldChange	Mp pvalue
ENSG00000002587	HS3ST1	protein_coding	-3.26515	0.416118	0	0
ENSG00000009790	TRAF3IP3	protein_coding	-2.24227	0.646722	0	0
ENSG00000010319	SEMA3G	protein_coding	-1.50859	0.429818	0	0
ENSG00000015479	MATR3	protein_coding	-1.69773	0.0552965	0	0
ENSG00000016082	ISL1	protein_coding	-1.62126	0.000449408	0	0
ENSG00000016402	IL20RA	protein_coding	-2.18054	0.334667	0	0
ENSG00000018236	CNTN1	protein_coding	-1.78305	0.355865	0	0
ENSG00000019186	CYP24A1	protein_coding	-1.61019	0.0123761	0	0
ENSG00000021645	NRXN3	protein_coding	-2.01438	0.00046939	0	0
ENSG00000026036	RTEL1-TNFRSF6B	protein_coding	-1.7083	0.0523074	0	0
ENSG00000033122	LRRC7	protein_coding	-2.45621	0.272016	0	0
ENSG00000033867	SLC4A7	protein_coding	-1.59317	0.00236581	0	0
ENSG00000043591	ADRB1	protein_coding	-2.20432	0.349979	0	0
ENSG00000047597	XK	protein_coding	-1.52007	0.0045897	0	0
ENSG00000047936	ROS1	protein_coding	-2.19665	0.653661	0	0
ENSG00000050405	LIMA1	protein_coding	-1.6808	1.62e-05	0	0
ENSG00000050438	SLC4A8	protein_coding	-2.48687	0.269402	0	0
ENSG00000056277	ZNF280C	protein_coding	-1.71381	0.0016754	0	0
ENSG00000057468	MSH4	protein_coding	-4.00205	0.269448	0	0
ENSG00000058085	LAMC2	protein_coding	-2.9755	0.0191652	0	0
ENSG00000060718	COL11A1	protein_coding	-3.2423	0.419521	0	0
ENSG00000067798	NAV3	protein_coding	-2.43089	1.66e-06	0	0
ENSG00000071991	CDH19	protein_coding	-2.78016	0.56722	0	0
ENSG00000072274	TFRC	protein_coding	-2.28063	1.45e-09	0	0
ENSG00000072657	TRHDE	protein_coding	-2.2169	0.206724	0	0
ENSG00000074590	NUAK1	protein_coding	-1.78748	3.71e-05	0	0
ENSG00000075223	SEMA3C	protein_coding	-1.51121	0.000209049	0	0
ENSG00000076356	PLXNA2	protein_coding	-2.4187	6.05e-05	0	0
ENSG00000078795	PKD2L2	protein_coding	-2.64144	0.116856	0	0
ENSG00000081853	PCDHGA2	protein_coding	-2.19665	0.653661	0	0
ENSG00000083857	FAT1	protein_coding	-1.61021	0.00187747	0	0
ENSG00000086288	NME8	protein_coding	-2.14265	0.504142	0	0
ENSG00000086570	FAT2	protein_coding	-3.5363	0.343331	0	0
ENSG00000087076	HSD17B14	protein_coding	-2.19665	0.653661	0	0
ENSG00000090539	CHRD	protein_coding	-2.28674	0.639985	0	0
ENSG00000092295	TGM1	protein_coding	-1.63319	0.00717597	0	0
ENSG00000092969	TGFB2	protein_coding	-2.07572	9.85e-07	0	0
ENSG00000095383	TBC1D2	protein_coding	-1.63476	8.54e-06	0	0
ENSG00000095951	HIVEP1	protein_coding	-1.59077	0.00275584	0	0
ENSG00000097096	SYDE2	protein_coding	-1.95876	0.00035199	0	0
ENSG00000099866	MADCAM1	protein_coding	-4.05624	0.20586	0	0
ENSG00000100033	PRODH	protein_coding	-2.19665	0.653661	0	0
ENSG00000100078	PLA2G3	protein_coding	-3.12912	0.231671	0	0
ENSG00000100197	CYP2D6	protein_coding	-3.2191	0.428719	0	0
ENSG00000100341	PNPLA5	protein_coding	-2.19665	0.653661	0	0
ENSG00000101384	JAG1	protein_coding	-1.72219	5.04e-05	0	0
ENSG00000102053	ZC3H12B	protein_coding	-2.24227	0.646722	0	0
ENSG00000102466	FGF14	protein_coding	-2.84251	0.529877	0	0
ENSG00000102908	NFAT5	protein_coding	-1.66031	0.00816367	0	0
ENSG00000103534	TMC5	protein_coding	-3.42205	0.0261712	0	0
ENSG00000103723	AP3B2	protein_coding	-2.19665	0.653661	0	0
ENSG00000104177	MYEF2	protein_coding	-2.19819	0.528524	0	0
ENSG00000104237	RP1	protein_coding	-1.96289	0.390335	0	0
ENSG00000104432	IL7	protein_coding	-2.36761	0.131912	0	0
ENSG00000104760	FGL1	protein_coding	-2.24227	0.646722	0	0
ENSG00000104814	MAP4K1	protein_coding	-2.66741	0.362597	0	0
ENSG00000105929	ATP6V0A4	protein_coding	-1.56367	0.13812	0	0
ENSG00000105991	HOXA1	protein_coding	-2.81022	0.148347	0	0
ENSG00000106772	PRUNE2	protein_coding	-1.68972	0.00176699	0	0
ENSG00000107611	CUBN	protein_coding	-3.81183	0.266668	0	0
ENSG00000108018	SORCS1	protein_coding	-1.71046	0.61689	0	0
ENSG00000108465	CDK5RAP3	protein_coding	-1.64171	0.0132991	0	0
ENSG00000108688	CCL7	protein_coding	-2.41358	0.424725	0	0
ENSG00000108924	HLF	protein_coding	-2.59605	0.123711	0	0
ENSG00000109756	RAPGEF2	protein_coding	-1.52783	0.00468768	0	0
ENSG00000110092	CCND1	protein_coding	-1.57248	8.99e-06	0	0
ENSG00000110944	IL23A	protein_coding	-2.78016	0.56722	0	0
ENSG00000111199	TRPV4	protein_coding	-2.87308	0.553963	0	0
ENSG00000111348	ARHGDIB	protein_coding	-2.81849	0.0497448	0	0
ENSG00000111799	COL12A1	protein_coding	-1.6069	0.00210459	0	0
ENSG00000111834	RSPH4A	protein_coding	-1.8308	0.593059	0	0
ENSG00000112159	MDN1	protein_coding	-1.57962	0.00198629	0	0
ENSG00000112175	BMP5	protein_coding	-2.64143	0.359461	0	0
ENSG00000112414	ADGRG6	protein_coding	-1.51495	0.00268827	0	0
ENSG00000112499	SLC22A2	protein_coding	-2.19665	0.653661	0	0
ENSG00000115221	ITGB6	protein_coding	-3.38627	0.17481	0	0
ENSG00000115353	TACR1	protein_coding	-1.71988	0.300789	0	0
ENSG00000115648	MLPH	protein_coding	-3.2423	0.419521	0	0
ENSG00000115896	PLCL1	protein_coding	-1.66408	0.0239957	0	0
ENSG00000117013	KCNQ4	protein_coding	-3.555	0.333701	0	0
ENSG00000117523	PRRC2C	protein_coding	-1.53148	0.00227833	0	0
ENSG00000117586	TNFSF4	protein_coding	-1.57275	0.448931	0	0
ENSG00000117877	CD3EAP	protein_coding	-2.037	4.4e-08	0	0
ENSG00000118307	CASC1	protein_coding	-2.84251	0.529877	0	0
ENSG00000118432	CNR1	protein_coding	-3.30465	0.192271	0	0
ENSG00000118473	SGIP1	protein_coding	-1.50918	0.560064	0	0
ENSG00000118733	OLFM3	protein_coding	-2.28674	0.639985	0	0
ENSG00000118785	SPP1	protein_coding	-3.51672	0.393759	0	0
ENSG00000119121	TRPM6	protein_coding	-2.02138	0.426102	0	0
ENSG00000119139	TJP2	protein_coding	-2.6001	0.0773973	0	0
ENSG00000119280	C1orf198	protein_coding	-1.70525	1.78e-06	0	0
ENSG00000119917	IFIT3	protein_coding	-1.5915	4.31e-05	0	0
ENSG00000120162	MOB3B	protein_coding	-1.64278	0.0105384	0	0
ENSG00000120800	UTP20	protein_coding	-1.62678	0.000151517	0	0
ENSG00000120949	TNFRSF8	protein_coding	-4.06931	0.205217	0	0
ENSG00000121318	TAS2R10	protein_coding	-1.69007	0.521156	0	0
ENSG00000121454	LHX4	protein_coding	-1.54869	0.337514	0	0
ENSG00000121716	PILRB	protein_coding	-1.8274	0.00900392	0	0
ENSG00000122641	INHBA	protein_coding	-1.97276	0.387225	0	0
ENSG00000122861	PLAU	protein_coding	-2.89836	0.0664618	0	0
ENSG00000123901	GPR83	protein_coding	-3.2423	0.419521	0	0
ENSG00000124743	KLHL31	protein_coding	-1.84671	0.289615	0	0
ENSG00000124882	EREG	protein_coding	-2.31516	0.013007	0	0
ENSG00000124942	AHNAK	protein_coding	-1.73461	0.000444546	0	0
ENSG00000127124	HIVEP3	protein_coding	-1.87903	0.00222215	0	0
ENSG00000127249	ATP13A4	protein_coding	-2.28674	0.639985	0	0
ENSG00000127364	TAS2R4	protein_coding	-1.8308	0.593059	0	0
ENSG00000128250	RFPL1	protein_coding	-2.87308	0.553963	0	0
ENSG00000129007	CALML4	protein_coding	-1.55038	0.237151	0	0
ENSG00000129167	TPH1	protein_coding	-3.26515	0.416118	0	0
ENSG00000129673	AANAT	protein_coding	-2.60291	0.380033	0	0
ENSG00000130477	UNC13A	protein_coding	-1.61088	0.476407	0	0
ENSG00000131080	EDA2R	protein_coding	-2.24227	0.646722	0	0
ENSG00000131127	ZNF141	protein_coding	-2.46359	0.269338	0	0
ENSG00000131778	CHD1L	protein_coding	-2.47056	0.186375	0	0
ENSG00000132334	PTPRE	protein_coding	-1.63377	0.0169435	0	0
ENSG00000133401	PDZD2	protein_coding	-1.99129	0.00205833	0	0
ENSG00000134326	CMPK2	protein_coding	-2.76164	0.315098	0	0
ENSG00000135094	SDS	protein_coding	-2.0987	0.542642	0	0
ENSG00000135299	ANKRD6	protein_coding	-3.555	0.333701	0	0
ENSG00000135363	LMO2	protein_coding	-1.67981	0.653319	0	0
ENSG00000136244	IL6	protein_coding	-1.64927	0.181181	0	0
ENSG00000136267	DGKB	protein_coding	-3.2423	0.419521	0	0
ENSG00000136383	ALPK3	protein_coding	-1.75229	0.422926	0	0
ENSG00000137411	VARS2	protein_coding	-1.71279	0.268739	0	0
ENSG00000137869	CYP19A1	protein_coding	-2.28674	0.639985	0	0
ENSG00000138311	ZNF365	protein_coding	-1.53636	0.011223	0	0
ENSG00000138315	OIT3	protein_coding	-2.19665	0.653661	0	0
ENSG00000138347	MYPN	protein_coding	-1.87969	6.73e-06	0	0
ENSG00000138675	FGF5	protein_coding	-2.84251	0.529877	0	0
ENSG00000139151	PLCZ1	protein_coding	-2.24227	0.646722	0	0
ENSG00000139174	PRICKLE1	protein_coding	-2.20743	0.0137429	0	0
ENSG00000139508	SLC46A3	protein_coding	-2.24227	0.646722	0	0
ENSG00000139515	PDX1	protein_coding	-2.81186	0.538029	0	0
ENSG00000139537	CCDC65	protein_coding	-2.64143	0.359461	0	0
ENSG00000139626	ITGB7	protein_coding	-2.78016	0.56722	0	0
ENSG00000139874	SSTR1	protein_coding	-2.09161	2.87e-06	0	0
ENSG00000139890	REM2	protein_coding	-2.14265	0.504142	0	0
ENSG00000140297	GCNT3	protein_coding	-2.1605	0.499065	0	0
ENSG00000140876	NUDT7	protein_coding	-3.85774	0.261173	0	0
ENSG00000140937	CDH11	protein_coding	-1.70169	0.0974799	0	0
ENSG00000141052	MYOCD	protein_coding	-1.93874	1.81e-05	0	0
ENSG00000142627	EPHA2	protein_coding	-1.74977	1.74e-06	0	0
ENSG00000143196	DPT	protein_coding	-3.87338	0.301154	0	0
ENSG00000143341	HMCN1	protein_coding	-1.80342	0.00501276	0	0
ENSG00000143473	KCNH1	protein_coding	-2.19934	9.68e-06	0	0
ENSG00000143632	ACTA1	protein_coding	-2.28674	0.639985	0	0
ENSG00000143669	LYST	protein_coding	-1.66507	0.00381361	0	0
ENSG00000143850	PLEKHA6	protein_coding	-2.81825	0.0684083	0	0
ENSG00000144057	ST6GAL2	protein_coding	-2.87308	0.553963	0	0
ENSG00000144229	THSD7B	protein_coding	-3.2423	0.419521	0	0
ENSG00000144395	CCDC150	protein_coding	-1.62908	0.00460286	0	0
ENSG00000144460	NYAP2	protein_coding	-1.60037	0.0881223	0	0
ENSG00000144668	ITGA9	protein_coding	-2.19665	0.653661	0	0
ENSG00000145147	SLIT2	protein_coding	-1.87937	0.000156985	0	0
ENSG00000145244	CORIN	protein_coding	-2.19665	0.653661	0	0
ENSG00000146072	TNFRSF21	protein_coding	-2.00612	2.72e-06	0	0
ENSG00000147231	RADX	protein_coding	-1.57667	0.435113	0	0
ENSG00000147481	SNTG1	protein_coding	-2.19665	0.653661	0	0
ENSG00000147697	GSDMC	protein_coding	-1.85299	0.589718	0	0
ENSG00000150667	FSIP1	protein_coding	-2.04183	0.00347388	0	0
ENSG00000151322	NPAS3	protein_coding	-2.47114	0.267927	0	0
ENSG00000151790	TDO2	protein_coding	-2.78016	0.56722	0	0
ENSG00000152439	ZNF773	protein_coding	-3.57341	0.328789	0	0
ENSG00000152779	SLC16A12	protein_coding	-3.47965	0.147425	0	0
ENSG00000152784	PRDM8	protein_coding	-2.02015	0.225955	0	0
ENSG00000152822	GRM1	protein_coding	-3.61712	0.126818	0	0
ENSG00000154263	ABCA10	protein_coding	-2.78234	0.369543	0	0
ENSG00000154438	ASZ1	protein_coding	-2.01741	0.181055	0	0
ENSG00000154451	GBP5	protein_coding	-2.09534	0.302913	0	0
ENSG00000155465	SLC7A7	protein_coding	-3.2423	0.419521	0	0
ENSG00000155530	LRGUK	protein_coding	-3.57341	0.328789	0	0
ENSG00000155761	SPAG17	protein_coding	-1.54697	0.11753	0	0
ENSG00000155850	SLC26A2	protein_coding	-1.96831	2.43e-06	0	0
ENSG00000155974	GRIP1	protein_coding	-1.77568	0.0711939	0	0
ENSG00000156427	FGF18	protein_coding	-3.43168	0.166076	0	0
ENSG00000156453	PCDH1	protein_coding	-2.24227	0.646722	0	0
ENSG00000157404	KIT	protein_coding	-2.21584	0.00889836	0	0
ENSG00000157551	KCNJ15	protein_coding	-3.51672	0.393759	0	0
ENSG00000158246	TENT5B	protein_coding	-1.90056	0.00152707	0	0
ENSG00000158887	MPZ	protein_coding	-2.82679	0.307435	0	0
ENSG00000159761	C16orf86	protein_coding	-2.24227	0.646722	0	0
ENSG00000160145	KALRN	protein_coding	-1.94653	0.134484	0	0
ENSG00000161180	CCDC116	protein_coding	-1.8308	0.593059	0	0
ENSG00000161960	EIF4A1	protein_coding	-2.15479	0.00544832	0	0
ENSG00000162006	MSLNL	protein_coding	-2.41527	0.120486	0	0
ENSG00000162407	PLPP3	protein_coding	-1.76342	0.000608739	0	0
ENSG00000163012	ZSWIM2	protein_coding	-4.01626	0.223645	0	0
ENSG00000163297	ANTXR2	protein_coding	-1.72967	0.000140308	0	0
ENSG00000163362	INAVA	protein_coding	-2.45621	0.272016	0	0
ENSG00000163395	IGFN1	protein_coding	-1.64616	0.00630475	0	0
ENSG00000163492	CCDC141	protein_coding	-3.2883	0.454085	0	0
ENSG00000163530	DPPA2	protein_coding	-2.28674	0.639985	0	0
ENSG00000163545	NUAK2	protein_coding	-2.44929	3.49e-05	0	0
ENSG00000163596	ICA1L	protein_coding	-1.66731	0.0982659	0	0
ENSG00000163623	NKX6-1	protein_coding	-3.2423	0.419521	0	0
ENSG00000163632	C3orf49	protein_coding	-3.26515	0.416118	0	0
ENSG00000163637	PRICKLE2	protein_coding	-1.91307	0.169303	0	0
ENSG00000163673	DCLK3	protein_coding	-2.84251	0.529877	0	0
ENSG00000163803	PLB1	protein_coding	-1.90577	0.210383	0	0
ENSG00000164061	BSN	protein_coding	-1.85464	0.478826	0	0
ENSG00000164128	NPY1R	protein_coding	-2.19665	0.653661	0	0
ENSG00000164175	SLC45A2	protein_coding	-2.19665	0.653661	0	0
ENSG00000164185	ZNF474	protein_coding	-2.08689	0.512362	0	0
ENSG00000164406	LEAP2	protein_coding	-1.59132	0.200565	0	0
ENSG00000164484	TMEM200A	protein_coding	-2.18657	0.226772	0	0
ENSG00000164532	TBX20	protein_coding	-1.62768	0.0811245	0	0
ENSG00000164684	ZNF704	protein_coding	-1.82043	5.44e-05	0	0
ENSG00000164692	COL1A2	protein_coding	-2.98088	0.268103	0	0
ENSG00000164741	DLC1	protein_coding	-3.39312	0.0645965	0	0
ENSG00000165181	SHOC1	protein_coding	-1.71312	0.397593	0	0
ENSG00000165182	CXorf58	protein_coding	-2.81186	0.538029	0	0
ENSG00000165606	DRGX	protein_coding	-4.02976	0.214106	0	0
ENSG00000165617	DACT1	protein_coding	-1.788	0.0160994	0	0
ENSG00000165731	RET	protein_coding	-2.19665	0.653661	0	0
ENSG00000165917	RAPSN	protein_coding	-2.41358	0.424725	0	0
ENSG00000166206	GABRB3	protein_coding	-1.87566	0.459624	0	0
ENSG00000166257	SCN3B	protein_coding	-2.19665	0.653661	0	0
ENSG00000166689	PLEKHA7	protein_coding	-2.19946	1.95e-05	0	0
ENSG00000167614	TTYH1	protein_coding	-3.2883	0.454085	0	0
ENSG00000168497	CAVIN2	protein_coding	-1.53277	0.117389	0	0
ENSG00000168961	LGALS9	protein_coding	-2.06948	0.396596	0	0
ENSG00000168970	JMJD7-PLA2G4B	protein_coding	-2.09616	0.114957	0	0
ENSG00000169047	IRS1	protein_coding	-1.84438	0.000126852	0	0
ENSG00000169116	PARM1	protein_coding	-1.87665	0.211581	0	0
ENSG00000169129	AFAP1L2	protein_coding	-4.01626	0.223645	0	0
ENSG00000169435	RASSF6	protein_coding	-2.10793	0.296759	0	0
ENSG00000169495	HTRA4	protein_coding	-2.87308	0.553963	0	0
ENSG00000169621	APLF	protein_coding	-1.76175	0.370697	0	0
ENSG00000169682	SPNS1	protein_coding	-2.13698	0.0997692	0	0
ENSG00000169856	ONECUT1	protein_coding	-2.28674	0.639985	0	0
ENSG00000169885	CALML6	protein_coding	-3.2423	0.419521	0	0
ENSG00000170049	KCNAB3	protein_coding	-1.51028	0.172701	0	0
ENSG00000170381	SEMA3E	protein_coding	-2.19665	0.653661	0	0
ENSG00000170396	ZNF804A	protein_coding	-2.18756	0.0011251	0	0
ENSG00000170458	CD14	protein_coding	-1.95292	0.395584	0	0
ENSG00000170775	GPR37	protein_coding	-2.1356	2.01e-05	0	0
ENSG00000170835	CEL	protein_coding	-2.107	0.553259	0	0
ENSG00000171403	KRT9	protein_coding	-2.24227	0.646722	0	0
ENSG00000171522	PTGER4	protein_coding	-1.63828	0.000347715	0	0
ENSG00000171617	ENC1	protein_coding	-2.4259	5.28e-07	0	0
ENSG00000171877	FRMD5	protein_coding	-1.61392	0.00226847	0	0
ENSG00000172232	AZU1	protein_coding	-2.28674	0.639985	0	0
ENSG00000172361	CFAP53	protein_coding	-3.26515	0.416118	0	0
ENSG00000172403	SYNPO2	protein_coding	-2.13251	0.00271965	0	0
ENSG00000172425	TTC36	protein_coding	-3.7797	0.325013	0	0
ENSG00000172548	NIPAL4	protein_coding	-3.31211	0.187362	0	0
ENSG00000172738	TMEM217	protein_coding	-1.53182	0.111019	0	0
ENSG00000172771	EFCAB12	protein_coding	-1.75557	0.60456	0	0
ENSG00000173208	ABCD2	protein_coding	-2.28674	0.639985	0	0
ENSG00000173486	FKBP2	protein_coding	-1.7338	0.607845	0	0
ENSG00000173559	NABP1	protein_coding	-1.55624	0.000102753	0	0
ENSG00000174206	C12orf66	protein_coding	-1.68505	0.00470416	0	0
ENSG00000174576	NPAS4	protein_coding	-3.00091	0.261491	0	0
ENSG00000174640	SLCO2A1	protein_coding	-1.61508	0.00149839	0	0
ENSG00000174827	PDZK1	protein_coding	-1.77532	0.458492	0	0
ENSG00000175920	DOK7	protein_coding	-1.65314	0.0132938	0	0
ENSG00000175984	DENND2C	protein_coding	-2.64049	0.0753364	0	0
ENSG00000176381	PRR18	protein_coding	-2.28674	0.639985	0	0
ENSG00000177144	NUDT4B	protein_coding	-2.28674	0.639985	0	0
ENSG00000177363	LRRN4CL	protein_coding	-3.2191	0.428719	0	0
ENSG00000177483	RBM44	protein_coding	-3.11117	0.249131	0	0
ENSG00000177494	ZBED2	protein_coding	-3.26515	0.416118	0	0
ENSG00000177614	PGBD5	protein_coding	-1.59658	0.234178	0	0
ENSG00000177688	SUMO4	protein_coding	-2.19665	0.653661	0	0
ENSG00000178075	GRAMD1C	protein_coding	-1.79756	0.294454	0	0
ENSG00000178440	TIMM23B-AGAP6	protein_coding	-2.61055	0.242133	0	0
ENSG00000179046	TRIML2	protein_coding	-5.40711	0.020019	0	0
ENSG00000179397	CATSPERE	protein_coding	-1.68708	0.503791	0	0
ENSG00000179546	HTR1D	protein_coding	-1.55794	0.000396906	0	0
ENSG00000179603	GRM8	protein_coding	-2.27426	0.230065	0	0
ENSG00000180287	PLD5	protein_coding	-2.19665	0.653661	0	0
ENSG00000180535	BHLHA15	protein_coding	-1.77144	0.10398	0	0
ENSG00000180777	ANKRD30B	protein_coding	-2.33052	0.00110429	0	0
ENSG00000181016	LSMEM1	protein_coding	-2.19549	0.353506	0	0
ENSG00000181982	CCDC149	protein_coding	-1.71067	0.491383	0	0
ENSG00000182511	FES	protein_coding	-3.19484	0.479026	0	0
ENSG00000183091	NEB	protein_coding	-2.1605	0.499065	0	0
ENSG00000183396	TMEM89	protein_coding	-2.19665	0.653661	0	0
ENSG00000183549	ACSM5	protein_coding	-2.78016	0.56722	0	0
ENSG00000183668	PSG9	protein_coding	-1.80854	0.601936	0	0
ENSG00000184226	PCDH9	protein_coding	-4.6806	0.0893006	0	0
ENSG00000184486	POU3F2	protein_coding	-1.58291	0.0491834	0	0
ENSG00000184530	C6orf58	protein_coding	-2.1605	0.499065	0	0
ENSG00000184571	PIWIL3	protein_coding	-2.23353	0.130354	0	0
ENSG00000184716	SERINC4	protein_coding	-2.6328	0.116842	0	0
ENSG00000185291	IL3RA	protein_coding	-1.62359	0.50938	0	0
ENSG00000185306	C12orf56	protein_coding	-3.5363	0.343331	0	0
ENSG00000185483	ROR1	protein_coding	-2.39873	5.27e-06	0	0
ENSG00000186310	NAP1L3	protein_coding	-2.38365	0.440961	0	0
ENSG00000186399	GOLGA8R	protein_coding	-2.33584	0.308319	0	0
ENSG00000186417	GLDN	protein_coding	-2.28674	0.639985	0	0
ENSG00000186973	FAM183A	protein_coding	-1.67981	0.653319	0	0
ENSG00000187486	KCNJ11	protein_coding	-1.80871	0.443689	0	0
ENSG00000187605	TET3	protein_coding	-1.818	0.000109813	0	0
ENSG00000188211	NCR3LG1	protein_coding	-1.51153	0.358078	0	0
ENSG00000188219	POTEE	protein_coding	-2.19665	0.653661	0	0
ENSG00000188931	CFAP126	protein_coding	-2.21335	0.348109	0	0
ENSG00000189269	DRICH1	protein_coding	-2.1605	0.499065	0	0
ENSG00000189409	MMP23B	protein_coding	-1.68708	0.503791	0	0
ENSG00000189431	RASSF10	protein_coding	-2.77237	0.315745	0	0
ENSG00000196159	FAT4	protein_coding	-2.7231	5.94e-07	0	0
ENSG00000196189	SEMA4A	protein_coding	-2.81186	0.538029	0	0
ENSG00000196338	NLGN3	protein_coding	-2.06983	0.51247	0	0
ENSG00000196421	C20orf204	protein_coding	-1.99918	0.287582	0	0
ENSG00000196569	LAMA2	protein_coding	-1.70807	0.12962	0	0
ENSG00000196604	POTEF	protein_coding	-3.82727	0.261406	0	0
ENSG00000196935	SRGAP1	protein_coding	-1.81985	6.6e-06	0	0
ENSG00000196972	SMIM10L2B	protein_coding	-3.2423	0.419521	0	0
ENSG00000196981	WDR5B	protein_coding	-1.80831	0.0163122	0	0
ENSG00000197044	ZNF441	protein_coding	-2.08918	0.00336473	0	0
ENSG00000197406	DIO3	protein_coding	-1.69633	0.321453	0	0
ENSG00000197647	ZNF433	protein_coding	-2.21335	0.348109	0	0
ENSG00000197653	DNAH10	protein_coding	-1.67981	0.653319	0	0
ENSG00000197816	CCDC180	protein_coding	-2.96091	0.285701	0	0
ENSG00000198223	CSF2RA	protein_coding	-1.55555	0.0494603	0	0
ENSG00000198520	ARMH1	protein_coding	-2.97088	0.274569	0	0
ENSG00000198542	ITGBL1	protein_coding	-2.20432	0.349979	0	0
ENSG00000198695	MT-ND6	protein_coding	-2.37229	1.62e-06	0	0
ENSG00000198739	LRRTM3	protein_coding	-2.28674	0.639985	0	0
ENSG00000198763	MT-ND2	protein_coding	-1.70493	1.87e-05	0	0
ENSG00000198796	ALPK2	protein_coding	-1.73617	0.000729585	0	0
ENSG00000198838	RYR3	protein_coding	-1.57961	0.2634	0	0
ENSG00000198917	SPOUT1	protein_coding	-1.7852	0.41535	0	0
ENSG00000203546	AL139353.1	protein_coding	-2.0987	0.542642	0	0
ENSG00000204149	AGAP6	protein_coding	-1.79923	0.170732	0	0
ENSG00000204172	AGAP9	protein_coding	-1.51503	0.129601	0	0
ENSG00000204577	LILRB3	protein_coding	-3.61029	0.368855	0	0
ENSG00000204962	PCDHA8	protein_coding	-4.00205	0.269448	0	0
ENSG00000205038	PKHD1L1	protein_coding	-2.19665	0.653661	0	0
ENSG00000205143	ARID3C	protein_coding	-1.51964	0.372385	0	0
ENSG00000206127	GOLGA8O	protein_coding	-4.00205	0.269448	0	0
ENSG00000206199	ANKUB1	protein_coding	-1.69824	0.237874	0	0
ENSG00000206538	VGLL3	protein_coding	-1.72677	0.000571731	0	0
ENSG00000212124	TAS2R19	protein_coding	-3.555	0.333701	0	0
ENSG00000213030	CGB8	protein_coding	-2.28674	0.639985	0	0
ENSG00000213658	LAT	protein_coding	-4.05624	0.20586	0	0
ENSG00000213903	LTB4R	protein_coding	-1.51503	0.0708256	0	0
ENSG00000213906	LTB4R2	protein_coding	-1.6094	0.110361	0	0
ENSG00000213928	IRF9	protein_coding	-1.95469	0.156657	0	0
ENSG00000214279	SCART1	protein_coding	-1.62837	0.466724	0	0
ENSG00000214595	EML6	protein_coding	-1.54124	0.21746	0	0
ENSG00000214940	NPIPA8	protein_coding	-1.72938	0.518962	0	0
ENSG00000214944	ARHGEF28	protein_coding	-1.8008	0.000134377	0	0
ENSG00000215644	GCGR	protein_coding	-1.66789	0.299658	0	0
ENSG00000216490	IFI30	protein_coding	-2.19665	0.653661	0	0
ENSG00000221866	PLXNA4	protein_coding	-1.75557	0.60456	0	0
ENSG00000221890	NPTXR	protein_coding	-1.55004	0.259187	0	0
ENSG00000223547	ZNF844	protein_coding	-2.87308	0.553963	0	0
ENSG00000225556	C2CD4D	protein_coding	-2.78016	0.56722	0	0
ENSG00000228049	POLR2J2	protein_coding	-2.03232	0.527664	0	0
ENSG00000228253	MT-ATP8	protein_coding	-2.09265	0.000962069	0	0
ENSG00000234289	H2BS1	protein_coding	-2.28674	0.639985	0	0
ENSG00000235387	SPAAR	protein_coding	-6.09552	0.00288562	0	0
ENSG00000236446	CT47B1	protein_coding	-2.19665	0.653661	0	0
ENSG00000237651	C2orf74	protein_coding	-1.78418	0.269384	0	0
ENSG00000240053	LY6G5B	protein_coding	-2.56107	0.0360725	0	0
ENSG00000241106	HLA-DOB	protein_coding	-1.71621	0.412166	0	0
ENSG00000241489	AC244197.3	protein_coding	-1.85625	0.448145	0	0
ENSG00000242221	PSG2	protein_coding	-2.28674	0.639985	0	0
ENSG00000243232	PCDHAC2	protein_coding	-1.73732	0.0367806	0	0
ENSG00000243696	AC006254.1	protein_coding	-2.19665	0.653661	0	0
ENSG00000243789	JMJD7	protein_coding	-4.21905	0.172757	0	0
ENSG00000249158	PCDHA11	protein_coding	-2.19665	0.653661	0	0
ENSG00000249437	NAIP	protein_coding	-2.61576	0.369145	0	0
ENSG00000249709	ZNF564	protein_coding	-2.56093	0.370235	0	0
ENSG00000249931	GOLGA8K	protein_coding	-3.2883	0.454085	0	0
ENSG00000250120	PCDHA10	protein_coding	-2.24227	0.646722	0	0
ENSG00000253305	PCDHGB6	protein_coding	-2.19665	0.653661	0	0
ENSG00000253731	PCDHGA6	protein_coding	-1.71312	0.397593	0	0
ENSG00000253910	PCDHGB2	protein_coding	-2.8494	0.30607	0	0
ENSG00000253953	PCDHGB4	protein_coding	-4.01626	0.223645	0	0
ENSG00000254122	PCDHGB7	protein_coding	-3.57341	0.328789	0	0
ENSG00000254221	PCDHGB1	protein_coding	-3.84255	0.259046	0	0
ENSG00000254995	STX16-NPEPL1	protein_coding	-2.17843	0.498817	0	0
ENSG00000256646	AC010132.3	protein_coding	-2.24227	0.646722	0	0
ENSG00000257062	AC022335.1	protein_coding	-2.24227	0.646722	0	0
ENSG00000261587	TMEM249	protein_coding	-4.5826	0.103958	0	0
ENSG00000261732	AL031708.1	protein_coding	-4.6806	0.0893006	0	0
ENSG00000261794	GOLGA8H	protein_coding	-2.81186	0.538029	0	0
ENSG00000261884	AC040162.1	protein_coding	-1.71464	0.184403	0	0
ENSG00000262209	PCDHGB3	protein_coding	-2.78016	0.56722	0	0
ENSG00000264187	AC055811.2	protein_coding	-3.2191	0.428719	0	0
ENSG00000264343	NOTCH2NLA	protein_coding	-2.76789	0.118287	0	0
ENSG00000265590	CFAP298-TCP10L	protein_coding	-1.62237	0.186038	0	0
ENSG00000267281	ATF7-NPFF	protein_coding	-1.71067	0.491383	0	0
ENSG00000267710	EDDM13	protein_coding	-2.78016	0.56722	0	0
ENSG00000268279	AC090004.1	protein_coding	-3.75046	0.107476	0	0
ENSG00000269028	MTRNR2L12	protein_coding	-1.7338	0.607845	0	0
ENSG00000269533	AC003002.3	protein_coding	-1.87694	0.614255	0	0
ENSG00000270629	NBPF14	protein_coding	-1.61035	0.00277784	0	0
ENSG00000271383	NBPF19	protein_coding	-3.2191	0.428719	0	0
ENSG00000271425	NBPF10	protein_coding	-1.86362	0.00115232	0	0
ENSG00000271698	AC233992.2	protein_coding	-2.78016	0.56722	0	0
ENSG00000273136	NBPF26	protein_coding	-1.57294	0.0342721	0	0
ENSG00000273294	C1QTNF3-AMACR	protein_coding	-3.19484	0.479026	0	0
ENSG00000273802	H2BC8	protein_coding	-2.12473	0.513934	0	0
ENSG00000274276	CBSL	protein_coding	-2.08815	0.0865909	0	0
ENSG00000275342	PRAG1	protein_coding	-1.68982	0.000192315	0	0
ENSG00000277758	FO681492.1	protein_coding	-4.38634	0.140135	0	0
ENSG00000277957	SENP3-EIF4A1	protein_coding	-2.15711	0.248718	0	0
ENSG00000278588	H2BC10	protein_coding	-3.26515	0.416118	0	0
ENSG00000280537	AC068946.1	protein_coding	-2.19665	0.653661	0	0
ENSG00000283199	C13orf46	protein_coding	-1.76382	0.281808	0	0
ENSG00000285077	ARHGAP11B	protein_coding	-1.62023	0.038324	0	0
ENSG00000285480	H2BE1	protein_coding	-2.78016	0.56722	0	0
ENSG00000285509	TBCEL-TECTA	protein_coding	-2.78016	0.56722	0	0
ENSG00000286219	NOTCH2NLC	protein_coding	-1.55602	0.401239	0	0
ENSG00000286237	ARMCX5-GPRASP2	protein_coding	-2.65431	0.358638	0	0
ENSG00000287856	AL445524.2	protein_coding	-2.19665	0.653661	0	0

## Sheet: Mp Up-regulated (388)
Geneid	Name	Biotype.x	Mg log2FoldChange	Mg pvalue	Mp log2FoldChange	Mp pvalue
ENSG00000261371	PECAM1	protein_coding	0	0	5.59967	0.00593494
ENSG00000079102	RUNX1T1	protein_coding	0	0	4.58396	0.0909996
ENSG00000264006	AKR1C8P	protein_coding	0	0	4.4267	0.0805352
ENSG00000212993	POU5F1B	protein_coding	0	0	4.23018	0.110301
ENSG00000172650	AGAP5	protein_coding	0	0	4.22449	0.120032
ENSG00000284874	AC000093.1	protein_coding	0	0	4.01928	0.191935
ENSG00000049283	EPN3	protein_coding	0	0	4.01578	0.158219
ENSG00000145888	GLRA1	protein_coding	0	0	4.01248	0.15251
ENSG00000127743	IL17B	protein_coding	0	0	4.0092	0.151527
ENSG00000165556	CDX2	protein_coding	0	0	3.78086	0.0651661
ENSG00000132530	XAF1	protein_coding	0	0	3.75622	0.252998
ENSG00000283930	AL117339.4	protein_coding	0	0	3.75622	0.252998
ENSG00000287080	H3C3	protein_coding	0	0	3.75622	0.252998
ENSG00000101197	BIRC7	protein_coding	0	0	3.74813	0.210452
ENSG00000172350	ABCG4	protein_coding	0	0	3.74813	0.210452
ENSG00000167011	NAT16	protein_coding	0	0	3.74419	0.211381
ENSG00000266524	GDF10	protein_coding	0	0	3.74419	0.211381
ENSG00000167281	RBFOX3	protein_coding	0	0	3.74022	0.218055
ENSG00000140465	CYP1A1	protein_coding	0	0	3.64772	0.000148012
ENSG00000164188	RANBP3L	protein_coding	0	0	3.55759	0.0946944
ENSG00000179674	ARL14	protein_coding	0	0	3.43427	0.336169
ENSG00000155918	RAET1L	protein_coding	0	0	3.43228	0.116201
ENSG00000171236	LRG1	protein_coding	0	0	3.42915	0.29601
ENSG00000273554	AC136616.1	protein_coding	0	0	3.42915	0.29601
ENSG00000116035	VAX2	protein_coding	0	0	3.42423	0.293394
ENSG00000140839	CLEC18B	protein_coding	0	0	3.42423	0.293394
ENSG00000170374	SP7	protein_coding	0	0	3.42423	0.293394
ENSG00000030304	MUSK	protein_coding	0	0	3.4193	0.298663
ENSG00000136449	MYCBPAP	protein_coding	0	0	3.4193	0.298663
ENSG00000141437	SLC25A52	protein_coding	0	0	3.4193	0.298663
ENSG00000185245	GP1BA	protein_coding	0	0	3.4193	0.298663
ENSG00000125965	GDF5	protein_coding	0	0	3.41412	0.341717
ENSG00000134489	HRH4	protein_coding	0	0	3.41412	0.341717
ENSG00000146221	TCTE1	protein_coding	0	0	3.41412	0.341717
ENSG00000151136	BTBD11	protein_coding	0	0	3.41412	0.341717
ENSG00000157368	IL34	protein_coding	0	0	3.41412	0.341717
ENSG00000164287	CDC20B	protein_coding	0	0	3.41412	0.341717
ENSG00000187554	TLR5	protein_coding	0	0	3.41412	0.341717
ENSG00000197641	SERPINB13	protein_coding	0	0	3.41412	0.341717
ENSG00000183598	H3C13	protein_coding	0	0	3.3189	0.142205
ENSG00000143107	FNDC7	protein_coding	0	0	3.30907	0.139605
ENSG00000173762	CD7	protein_coding	0	0	3.23424	0.0447054
ENSG00000135373	EHF	protein_coding	0	0	3.16228	0.166329
ENSG00000139908	TSSK4	protein_coding	0	0	3.15808	0.169024
ENSG00000204613	TRIM10	protein_coding	0	0	3.14313	0.182166
ENSG00000121297	TSHZ3	protein_coding	0	0	3.13994	0.169908
ENSG00000105664	COMP	protein_coding	0	0	3.01921	0.450181
ENSG00000113924	HGD	protein_coding	0	0	3.01921	0.450181
ENSG00000118322	ATP10B	protein_coding	0	0	3.01921	0.450181
ENSG00000169877	AHSP	protein_coding	0	0	3.01921	0.450181
ENSG00000185105	MYADML2	protein_coding	0	0	3.01921	0.450181
ENSG00000196407	THEM5	protein_coding	0	0	3.01921	0.450181
ENSG00000255641	AC068775.1	protein_coding	0	0	3.01921	0.450181
ENSG00000116785	CFHR3	protein_coding	0	0	3.01246	0.411164
ENSG00000117983	MUC5B	protein_coding	0	0	3.01246	0.411164
ENSG00000132698	RAB25	protein_coding	0	0	3.01246	0.411164
ENSG00000135744	AGT	protein_coding	0	0	3.01246	0.411164
ENSG00000161939	RNASEK-C17orf49	protein_coding	0	0	3.01246	0.411164
ENSG00000164113	ADAD1	protein_coding	0	0	3.01246	0.411164
ENSG00000166359	WDR88	protein_coding	0	0	3.01246	0.411164
ENSG00000168306	ACOX2	protein_coding	0	0	3.01246	0.411164
ENSG00000204174	NPY4R	protein_coding	0	0	3.01246	0.411164
ENSG00000204952	FBXO47	protein_coding	0	0	3.01246	0.411164
ENSG00000261341	AC010325.1	protein_coding	0	0	3.01246	0.411164
ENSG00000285231	OOSP3	protein_coding	0	0	3.01246	0.411164
ENSG00000006756	ARSD	protein_coding	0	0	3.00591	0.413058
ENSG00000149798	CDC42EP2	protein_coding	0	0	3.00591	0.413058
ENSG00000150394	CDH8	protein_coding	0	0	3.00591	0.413058
ENSG00000197153	H3C12	protein_coding	0	0	3.00591	0.413058
ENSG00000197993	KEL	protein_coding	0	0	3.00591	0.413058
ENSG00000257949	TEN1	protein_coding	0	0	3.00591	0.413058
ENSG00000271321	CTAGE6	protein_coding	0	0	3.00591	0.413058
ENSG00000057149	SERPINB3	protein_coding	0	0	2.9991	0.455975
ENSG00000204442	FAM155A	protein_coding	0	0	2.9991	0.455975
ENSG00000214290	COLCA2	protein_coding	0	0	2.9991	0.455975
ENSG00000223510	CDRT15	protein_coding	0	0	2.9991	0.455975
ENSG00000270011	ZNF559-ZNF177	protein_coding	0	0	2.9991	0.455975
ENSG00000009950	MLXIPL	protein_coding	0	0	2.9926	0.00120796
ENSG00000253873	PCDHGA11	protein_coding	0	0	2.99173	0.204327
ENSG00000215912	TTC34	protein_coding	0	0	2.9849	0.219601
ENSG00000288622	AC010442.3	protein_coding	0	0	2.9849	0.219601
ENSG00000183625	CCR3	protein_coding	0	0	2.95733	0.222502
ENSG00000048540	LMO3	protein_coding	0	0	2.88793	0.0857774
ENSG00000070729	CNGB1	protein_coding	0	0	2.80095	0.252112
ENSG00000103742	IGDCC4	protein_coding	0	0	2.79091	0.298671
ENSG00000164512	ANKRD55	protein_coding	0	0	2.77779	0.265696
ENSG00000255837	TAS2R20	protein_coding	0	0	2.77049	0.255922
ENSG00000117322	CR2	protein_coding	0	0	2.60101	0.167656
ENSG00000162849	KIF26B	protein_coding	0	0	2.60101	0.167656
ENSG00000180116	C12orf40	protein_coding	0	0	2.59423	0.0934709
ENSG00000005981	ASB4	protein_coding	0	0	2.58095	0.313643
ENSG00000137033	IL33	protein_coding	0	0	2.58095	0.313643
ENSG00000181392	SYNE4	protein_coding	0	0	2.57462	0.315366
ENSG00000197106	SLC6A17	protein_coding	0	0	2.57462	0.315366
ENSG00000082556	OPRK1	protein_coding	0	0	2.56968	0.152237
ENSG00000243708	PLA2G4B	protein_coding	0	0	2.56175	0.157896
ENSG00000154252	GAL3ST2	protein_coding	0	0	2.55095	0.317468
ENSG00000243056	EIF4EBP3	protein_coding	0	0	2.55095	0.317468
ENSG00000146192	FGD2	protein_coding	0	0	2.54793	0.316284
ENSG00000204022	LIPJ	protein_coding	0	0	2.54793	0.316284
ENSG00000010310	GIPR	protein_coding	0	0	2.54457	0.319206
ENSG00000073737	DHRS9	protein_coding	0	0	2.54069	0.327862
ENSG00000122145	TBX22	protein_coding	0	0	2.53443	0.362693
ENSG00000162624	LHX8	protein_coding	0	0	2.53431	0.099907
ENSG00000138769	CDKL2	protein_coding	0	0	2.47618	0.0979315
ENSG00000163359	COL6A3	protein_coding	0	0	2.47618	0.0979315
ENSG00000085831	TTC39A	protein_coding	0	0	2.44698	0.191958
ENSG00000070526	ST6GALNAC1	protein_coding	0	0	2.43422	0.606955
ENSG00000087589	CASS4	protein_coding	0	0	2.43422	0.606955
ENSG00000089847	ANKRD24	protein_coding	0	0	2.43422	0.606955
ENSG00000099769	IGFALS	protein_coding	0	0	2.43422	0.606955
ENSG00000100652	SLC10A1	protein_coding	0	0	2.43422	0.606955
ENSG00000102001	CACNA1F	protein_coding	0	0	2.43422	0.606955
ENSG00000108375	RNF43	protein_coding	0	0	2.43422	0.606955
ENSG00000109927	TECTA	protein_coding	0	0	2.43422	0.606955
ENSG00000112964	GHR	protein_coding	0	0	2.43422	0.606955
ENSG00000115085	ZAP70	protein_coding	0	0	2.43422	0.606955
ENSG00000115112	TFCP2L1	protein_coding	0	0	2.43422	0.606955
ENSG00000117971	CHRNB4	protein_coding	0	0	2.43422	0.606955
ENSG00000124092	CTCFL	protein_coding	0	0	2.43422	0.606955
ENSG00000125355	TMEM255A	protein_coding	0	0	2.43422	0.606955
ENSG00000132872	SYT4	protein_coding	0	0	2.43422	0.606955
ENSG00000137090	DMRT1	protein_coding	0	0	2.43422	0.606955
ENSG00000140379	BCL2A1	protein_coding	0	0	2.43422	0.606955
ENSG00000142224	IL19	protein_coding	0	0	2.43422	0.606955
ENSG00000144191	CNGA3	protein_coding	0	0	2.43422	0.606955
ENSG00000145384	FABP2	protein_coding	0	0	2.43422	0.606955
ENSG00000147059	SPIN2A	protein_coding	0	0	2.43422	0.606955
ENSG00000151025	GPR158	protein_coding	0	0	2.43422	0.606955
ENSG00000152766	ANKRD22	protein_coding	0	0	2.43422	0.606955
ENSG00000157766	ACAN	protein_coding	0	0	2.43422	0.606955
ENSG00000158008	EXTL1	protein_coding	0	0	2.43422	0.606955
ENSG00000162643	WDR63	protein_coding	0	0	2.43422	0.606955
ENSG00000162891	IL20	protein_coding	0	0	2.43422	0.606955
ENSG00000173040	EVC2	protein_coding	0	0	2.43422	0.606955
ENSG00000173114	LRRN3	protein_coding	0	0	2.43422	0.606955
ENSG00000174145	NWD2	protein_coding	0	0	2.43422	0.606955
ENSG00000179097	HTR1F	protein_coding	0	0	2.43422	0.606955
ENSG00000181616	OR52H1	protein_coding	0	0	2.43422	0.606955
ENSG00000187151	ANGPTL5	protein_coding	0	0	2.43422	0.606955
ENSG00000188263	IL17REL	protein_coding	0	0	2.43422	0.606955
ENSG00000214978	GSG1L2	protein_coding	0	0	2.43422	0.606955
ENSG00000227471	AKR1B15	protein_coding	0	0	2.43422	0.606955
ENSG00000262406	MMP12	protein_coding	0	0	2.43422	0.606955
ENSG00000270299	AL121758.1	protein_coding	0	0	2.43422	0.606955
ENSG00000274791	F8A2	protein_coding	0	0	2.43422	0.606955
ENSG00000105369	CD79A	protein_coding	0	0	2.42423	0.576177
ENSG00000125538	IL1B	protein_coding	0	0	2.42423	0.576177
ENSG00000149527	PLCH2	protein_coding	0	0	2.42423	0.576177
ENSG00000153292	ADGRF1	protein_coding	0	0	2.42423	0.576177
ENSG00000155629	PIK3AP1	protein_coding	0	0	2.42423	0.576177
ENSG00000160282	FTCD	protein_coding	0	0	2.42423	0.576177
ENSG00000163352	LENEP	protein_coding	0	0	2.42423	0.576177
ENSG00000163909	HEYL	protein_coding	0	0	2.42423	0.576177
ENSG00000165194	PCDH19	protein_coding	0	0	2.42423	0.576177
ENSG00000165495	PKNOX2	protein_coding	0	0	2.42423	0.576177
ENSG00000171189	GRIK1	protein_coding	0	0	2.42423	0.576177
ENSG00000174460	ZCCHC12	protein_coding	0	0	2.42423	0.576177
ENSG00000188037	CLCN1	protein_coding	0	0	2.42423	0.576177
ENSG00000196876	SCN8A	protein_coding	0	0	2.42423	0.576177
ENSG00000204323	SMIM5	protein_coding	0	0	2.42423	0.576177
ENSG00000204961	PCDHA9	protein_coding	0	0	2.42423	0.576177
ENSG00000212916	MAP10	protein_coding	0	0	2.42423	0.576177
ENSG00000243896	OR2A7	protein_coding	0	0	2.42423	0.576177
ENSG00000275591	XKR5	protein_coding	0	0	2.42423	0.576177
ENSG00000087085	ACHE	protein_coding	0	0	2.41416	0.612186
ENSG00000087250	MT3	protein_coding	0	0	2.41416	0.612186
ENSG00000100156	SLC16A8	protein_coding	0	0	2.41416	0.612186
ENSG00000100249	C22orf31	protein_coding	0	0	2.41416	0.612186
ENSG00000107831	FGF8	protein_coding	0	0	2.41416	0.612186
ENSG00000116194	ANGPTL1	protein_coding	0	0	2.41416	0.612186
ENSG00000127241	MASP1	protein_coding	0	0	2.41416	0.612186
ENSG00000137491	SLCO2B1	protein_coding	0	0	2.41416	0.612186
ENSG00000145107	TM4SF19	protein_coding	0	0	2.41416	0.612186
ENSG00000154080	CHST9	protein_coding	0	0	2.41416	0.612186
ENSG00000160505	NLRP4	protein_coding	0	0	2.41416	0.612186
ENSG00000163424	TEX55	protein_coding	0	0	2.41416	0.612186
ENSG00000163823	CCR1	protein_coding	0	0	2.41416	0.612186
ENSG00000165309	ARMC3	protein_coding	0	0	2.41416	0.612186
ENSG00000165509	MAGEC3	protein_coding	0	0	2.41416	0.612186
ENSG00000166670	MMP10	protein_coding	0	0	2.41416	0.612186
ENSG00000168062	BATF2	protein_coding	0	0	2.41416	0.612186
ENSG00000174004	NRROS	protein_coding	0	0	2.41416	0.612186
ENSG00000174326	SLC16A11	protein_coding	0	0	2.41416	0.612186
ENSG00000177191	B3GNT8	protein_coding	0	0	2.41416	0.612186
ENSG00000187288	CIDEC	protein_coding	0	0	2.41416	0.612186
ENSG00000188051	TMEM221	protein_coding	0	0	2.41416	0.612186
ENSG00000205495	OR52J3	protein_coding	0	0	2.41416	0.612186
ENSG00000219438	TAFA5	protein_coding	0	0	2.41416	0.612186
ENSG00000231256	CFAP97D1	protein_coding	0	0	2.41416	0.612186
ENSG00000259316	AC087632.2	protein_coding	0	0	2.41416	0.612186
ENSG00000262179	MYMX	protein_coding	0	0	2.41416	0.612186
ENSG00000268173	AC007192.1	protein_coding	0	0	2.41416	0.612186
ENSG00000273331	TM4SF19-TCTEX1D2	protein_coding	0	0	2.41416	0.612186
ENSG00000284934	AC048338.2	protein_coding	0	0	2.41416	0.612186
ENSG00000075429	CACNG5	protein_coding	0	0	2.3711	0.00594121
ENSG00000244122	UGT1A7	protein_coding	0	0	2.36651	0.136584
ENSG00000260314	MRC1	protein_coding	0	0	2.34043	0.157602
ENSG00000137561	TTPA	protein_coding	0	0	2.33585	0.151051
ENSG00000131849	ZNF132	protein_coding	0	0	2.32966	0.245254
ENSG00000248483	POU5F2	protein_coding	0	0	2.32118	0.394316
ENSG00000213782	DDX47	protein_coding	0	0	2.31925	0.0621322
ENSG00000167861	HID1	protein_coding	0	0	2.31722	0.389251
ENSG00000197674	OR51C1P	protein_coding	0	0	2.31722	0.389251
ENSG00000101977	MCF2	protein_coding	0	0	2.31345	0.390353
ENSG00000110876	SELPLG	protein_coding	0	0	2.31345	0.390353
ENSG00000155269	GPR78	protein_coding	0	0	2.30979	0.397617
ENSG00000185052	SLC24A3	protein_coding	0	0	2.30979	0.397617
ENSG00000205810	KLRC3	protein_coding	0	0	2.30979	0.397617
ENSG00000213204	AL049697.1	protein_coding	0	0	2.30979	0.397617
ENSG00000198569	SLC34A3	protein_coding	0	0	2.30915	0.0168489
ENSG00000187037	GPR141	protein_coding	0	0	2.30711	1.05e-07
ENSG00000284773	AC114490.3	protein_coding	0	0	2.30654	0.431965
ENSG00000174448	STARD6	protein_coding	0	0	2.28939	0.431563
ENSG00000158748	HTR6	protein_coding	0	0	2.28816	0.399019
ENSG00000105409	ATP1A3	protein_coding	0	0	2.28486	0.39382
ENSG00000205420	KRT6A	protein_coding	0	0	2.28106	0.394929
ENSG00000126759	CFP	protein_coding	0	0	2.27668	0.402345
ENSG00000185668	POU3F1	protein_coding	0	0	2.27668	0.402345
ENSG00000185101	ANO9	protein_coding	0	0	2.18963	0.286679
ENSG00000175699	CCDC197	protein_coding	0	0	2.18069	0.283314
ENSG00000274750	H3C6	protein_coding	0	0	2.18069	0.283314
ENSG00000160678	S100A1	protein_coding	0	0	2.17776	0.302131
ENSG00000114200	BCHE	protein_coding	0	0	2.16709	0.121239
ENSG00000231738	TSPAN19	protein_coding	0	0	2.13452	0.126749
ENSG00000144843	ADPRH	protein_coding	0	0	2.12209	0.292845
ENSG00000188897	AC099489.1	protein_coding	0	0	2.09037	0.132005
ENSG00000168309	FAM107A	protein_coding	0	0	2.0864	0.0418554
ENSG00000170786	SDR16C5	protein_coding	0	0	2.07542	0.103075
ENSG00000115604	IL18R1	protein_coding	0	0	2.0678	0.117566
ENSG00000121406	ZNF549	protein_coding	0	0	2.06496	0.147588
ENSG00000130783	CCDC62	protein_coding	0	0	2.0174	0.335993
ENSG00000081818	PCDHB4	protein_coding	0	0	2.01069	0.343329
ENSG00000147183	CPXCR1	protein_coding	0	0	2.00461	0.518935
ENSG00000165091	TMC1	protein_coding	0	0	2.00461	0.518935
ENSG00000105889	STEAP1B	protein_coding	0	0	1.99888	0.489291
ENSG00000124713	GNMT	protein_coding	0	0	1.99888	0.489291
ENSG00000130997	POLN	protein_coding	0	0	1.99888	0.489291
ENSG00000132010	ZNF20	protein_coding	0	0	1.99888	0.489291
ENSG00000286112	AL441992.2	protein_coding	0	0	1.99888	0.489291
ENSG00000118156	ZNF541	protein_coding	0	0	1.99409	0.486898
ENSG00000178809	TRIM73	protein_coding	0	0	1.99409	0.486898
ENSG00000010438	PRSS3	protein_coding	0	0	1.98526	0.524582
ENSG00000198723	TEX45	protein_coding	0	0	1.98526	0.524582
ENSG00000163082	SGPP2	protein_coding	0	0	1.98373	0.32066
ENSG00000133067	LGR6	protein_coding	0	0	1.98141	0.319844
ENSG00000137474	MYO7A	protein_coding	0	0	1.97425	0.339792
ENSG00000138061	CYP1B1	protein_coding	0	0	1.97039	5.08e-106
ENSG00000145451	GLRA3	protein_coding	0	0	1.96524	0.524892
ENSG00000160716	CHRNB2	protein_coding	0	0	1.96315	0.494818
ENSG00000175318	GRAMD2A	protein_coding	0	0	1.95878	0.492344
ENSG00000184908	CLCNKB	protein_coding	0	0	1.95878	0.492344
ENSG00000258539	AC068896.1	protein_coding	0	0	1.95878	0.492344
ENSG00000107518	ATRNL1	protein_coding	0	0	1.95369	0.497652
ENSG00000256029	AL590560.2	protein_coding	0	0	1.95369	0.497652
ENSG00000015285	WAS	protein_coding	0	0	1.95221	0.353489
ENSG00000162641	AKNAD1	protein_coding	0	0	1.95221	0.353489
ENSG00000157570	TSPAN18	protein_coding	0	0	1.94956	0.000898999
ENSG00000197889	MEIG1	protein_coding	0	0	1.94576	0.53057
ENSG00000126010	GRPR	protein_coding	0	0	1.94356	0.0810727
ENSG00000184828	ZBTB7C	protein_coding	0	0	1.94053	0.0046345
ENSG00000091428	RAPGEF4	protein_coding	0	0	1.91451	0.0394318
ENSG00000141314	RHBDL3	protein_coding	0	0	1.91383	0.0334923
ENSG00000188338	SLC38A3	protein_coding	0	0	1.90148	0.137455
ENSG00000261408	TEN1-CDK3	protein_coding	0	0	1.8995	0.106842
ENSG00000162461	SLC25A34	protein_coding	0	0	1.89375	0.291432
ENSG00000111816	FRK	protein_coding	0	0	1.87827	0.0306196
ENSG00000102802	MEDAG	protein_coding	0	0	1.87557	0.211142
ENSG00000120278	PLEKHG1	protein_coding	0	0	1.87044	0.0295926
ENSG00000163739	CXCL1	protein_coding	0	0	1.85338	3.5e-06
ENSG00000247746	USP51	protein_coding	0	0	1.85237	0.129265
ENSG00000005379	TSPOAP1	protein_coding	0	0	1.84667	0.030464
ENSG00000138378	STAT4	protein_coding	0	0	1.84396	0.274344
ENSG00000070731	ST6GALNAC2	protein_coding	0	0	1.83147	0.413708
ENSG00000168646	AXIN2	protein_coding	0	0	1.8265	9.78e-05
ENSG00000267673	FDX2	protein_coding	0	0	1.82497	0.401874
ENSG00000087237	CETP	protein_coding	0	0	1.82158	0.305469
ENSG00000090661	CERS4	protein_coding	0	0	1.81789	0.418225
ENSG00000149634	SPATA25	protein_coding	0	0	1.81074	0.151838
ENSG00000116833	NR5A2	protein_coding	0	0	1.80851	0.231969
ENSG00000115257	PCSK4	protein_coding	0	0	1.80781	0.166038
ENSG00000277363	SRCIN1	protein_coding	0	0	1.80626	0.0436668
ENSG00000146233	CYP39A1	protein_coding	0	0	1.80614	0.000973475
ENSG00000159307	SCUBE1	protein_coding	0	0	1.80429	1.63e-09
ENSG00000214954	LRRC69	protein_coding	0	0	1.80224	0.0616965
ENSG00000197410	DCHS2	protein_coding	0	0	1.80027	0.0145451
ENSG00000107099	DOCK8	protein_coding	0	0	1.79803	0.00341402
ENSG00000167371	PRRT2	protein_coding	0	0	1.79594	0.00152327
ENSG00000162526	TSSK3	protein_coding	0	0	1.78232	0.224721
ENSG00000102057	KCND1	protein_coding	0	0	1.78152	0.0213953
ENSG00000109667	SLC2A9	protein_coding	0	0	1.78015	0.0941085
ENSG00000126882	FAM78A	protein_coding	0	0	1.77946	0.149399
ENSG00000163734	CXCL3	protein_coding	0	0	1.77882	0.00790248
ENSG00000138798	EGF	protein_coding	0	0	1.75844	0.00610886
ENSG00000006071	ABCC8	protein_coding	0	0	1.75742	0.011638
ENSG00000204335	SP5	protein_coding	0	0	1.75439	0.340025
ENSG00000153291	SLC25A27	protein_coding	0	0	1.75255	0.00748833
ENSG00000179873	NLRP11	protein_coding	0	0	1.74596	0.433567
ENSG00000066230	SLC9A3	protein_coding	0	0	1.74442	0.000337979
ENSG00000184619	KRBA2	protein_coding	0	0	1.7278	0.320651
ENSG00000285816	AP000944.5	protein_coding	0	0	1.71964	0.0472714
ENSG00000232653	GOLGA8N	protein_coding	0	0	1.70665	0.246276
ENSG00000173261	PLAC8L1	protein_coding	0	0	1.70135	0.269655
ENSG00000163703	CRELD1	protein_coding	0	0	1.69288	0.0694274
ENSG00000149451	ADAM33	protein_coding	0	0	1.66098	0.044659
ENSG00000104081	BMF	protein_coding	0	0	1.66036	5.06e-13
ENSG00000186868	MAPT	protein_coding	0	0	1.65613	0.0671052
ENSG00000158106	RHPN1	protein_coding	0	0	1.65384	0.00350439
ENSG00000085514	PILRA	protein_coding	0	0	1.65128	0.227594
ENSG00000092098	RNF31	protein_coding	0	0	1.64553	0.0416587
ENSG00000104321	TRPA1	protein_coding	0	0	1.64308	0.0501445
ENSG00000248713	C4orf54	protein_coding	0	0	1.61033	0.0896596
ENSG00000243649	CFB	protein_coding	0	0	1.60974	0.489527
ENSG00000108602	ALDH3A1	protein_coding	0	0	1.60705	2.47e-42
ENSG00000243244	STON1	protein_coding	0	0	1.60603	0.0302273
ENSG00000244731	C4A	protein_coding	0	0	1.5997	0.484628
ENSG00000105371	ICAM4	protein_coding	0	0	1.59011	0.636513
ENSG00000116544	DLGAP3	protein_coding	0	0	1.59011	0.636513
ENSG00000169933	FRMPD4	protein_coding	0	0	1.59011	0.636513
ENSG00000175189	INHBC	protein_coding	0	0	1.59011	0.636513
ENSG00000196666	FAM180B	protein_coding	0	0	1.59011	0.636513
ENSG00000144152	FBLN7	protein_coding	0	0	1.58694	0.00333683
ENSG00000136155	SCEL	protein_coding	0	0	1.58572	0.397015
ENSG00000255154	HTD2	protein_coding	0	0	1.58572	0.397015
ENSG00000254827	SLC22A18AS	protein_coding	0	0	1.58558	0.313556
ENSG00000182836	PLCXD3	protein_coding	0	0	1.58488	1.84e-11
ENSG00000163075	CFAP221	protein_coding	0	0	1.58297	0.61267
ENSG00000168484	SFTPC	protein_coding	0	0	1.58297	0.61267
ENSG00000203734	ECT2L	protein_coding	0	0	1.58297	0.61267
ENSG00000260691	ANKRD20A1	protein_coding	0	0	1.58297	0.61267
ENSG00000197142	ACSL5	protein_coding	0	0	1.58068	0.00426147
ENSG00000137804	NUSAP1	protein_coding	0	0	1.58003	0.117433
ENSG00000164082	GRM2	protein_coding	0	0	1.57679	0.614485
ENSG00000182327	GLTPD2	protein_coding	0	0	1.57679	0.614485
ENSG00000268533	AC003002.2	protein_coding	0	0	1.57679	0.614485
ENSG00000204103	MAFB	protein_coding	0	0	1.5746	0.100229
ENSG00000197479	PCDHB11	protein_coding	0	0	1.5736	0.158454
ENSG00000153294	ADGRF4	protein_coding	0	0	1.5724	0.475931
ENSG00000177752	YIPF7	protein_coding	0	0	1.5724	0.475931
ENSG00000171931	FBXW10	protein_coding	0	0	1.57186	0.0148803
ENSG00000150281	CTF1	protein_coding	0	0	1.57101	0.641871
ENSG00000205683	DPF3	protein_coding	0	0	1.57101	0.641871
ENSG00000137558	PI15	protein_coding	0	0	1.57025	0.264835
ENSG00000186051	TAL2	protein_coding	0	0	1.56932	0.468679
ENSG00000142765	SYTL1	protein_coding	0	0	1.56666	0.290265
ENSG00000120659	TNFSF11	protein_coding	0	0	1.5632	0.470843
ENSG00000160111	CPAMD8	protein_coding	0	0	1.5632	0.470843
ENSG00000187068	C3orf70	protein_coding	0	0	1.56129	0.403346
ENSG00000112245	PTP4A1	protein_coding	0	0	1.56034	0.00188141
ENSG00000120068	HOXB8	protein_coding	0	0	1.55657	0.511893
ENSG00000182179	UBA7	protein_coding	0	0	1.55501	0.0419613
ENSG00000164708	PGAM2	protein_coding	0	0	1.55143	0.387725
ENSG00000188039	NWD1	protein_coding	0	0	1.55143	0.387725
ENSG00000255346	NOX5	protein_coding	0	0	1.55137	0.0514045
ENSG00000138395	CDK15	protein_coding	0	0	1.5474	0.643284
ENSG00000161940	BCL6B	protein_coding	0	0	1.5474	0.643284
ENSG00000089101	CFAP61	protein_coding	0	0	1.54381	0.619157
ENSG00000104044	OCA2	protein_coding	0	0	1.54381	0.619157
ENSG00000124302	CHST8	protein_coding	0	0	1.54381	0.619157
ENSG00000125409	TEKT3	protein_coding	0	0	1.54381	0.619157
ENSG00000138135	CH25H	protein_coding	0	0	1.54381	0.619157
ENSG00000165985	C1QL3	protein_coding	0	0	1.54381	0.619157
ENSG00000168955	TM4SF20	protein_coding	0	0	1.54381	0.619157
ENSG00000147689	FAM83A	protein_coding	0	0	1.53839	0.00847415
ENSG00000154645	CHODL	protein_coding	0	0	1.5376	0.620981
ENSG00000164972	C9orf24	protein_coding	0	0	1.5376	0.620981
ENSG00000203952	CCDC160	protein_coding	0	0	1.5376	0.620981
ENSG00000249242	TMEM150C	protein_coding	0	0	1.5376	0.620981
ENSG00000185432	METTL7A	protein_coding	0	0	1.53278	7.03e-12
ENSG00000123407	HOXC12	protein_coding	0	0	1.5301	0.498116
ENSG00000168772	CXXC4	protein_coding	0	0	1.52945	4.68e-07
ENSG00000091879	ANGPT2	protein_coding	0	0	1.52818	0.648669
ENSG00000105996	HOXA2	protein_coding	0	0	1.52818	0.648669
ENSG00000114204	SERPINI2	protein_coding	0	0	1.52818	0.648669
ENSG00000126838	PZP	protein_coding	0	0	1.52818	0.648669
ENSG00000137441	FGFBP2	protein_coding	0	0	1.52818	0.648669
ENSG00000163286	ALPG	protein_coding	0	0	1.52818	0.648669
ENSG00000182902	SLC25A18	protein_coding	0	0	1.52818	0.648669
ENSG00000189127	ANKRD34B	protein_coding	0	0	1.52818	0.648669
ENSG00000241563	CORT	protein_coding	0	0	1.52818	0.648669
ENSG00000285897	AC004687.2	protein_coding	0	0	1.52818	0.648669
ENSG00000242574	HLA-DMB	protein_coding	0	0	1.52678	0.501375
ENSG00000273045	C2orf15	protein_coding	0	0	1.52678	0.501375
ENSG00000277639	AC007906.2	protein_coding	0	0	1.52678	0.501375
ENSG00000101230	ISM1	protein_coding	0	0	1.52191	0.185042
ENSG00000169429	CXCL8	protein_coding	0	0	1.51163	0.000212428
ENSG00000144339	TMEFF2	protein_coding	0	0	1.50281	0.211946
ENSG00000102878	HSF4	protein_coding	0	0	1.50118	6.03e-05

## Sheet: Mp Down-regulated (295)
Geneid	Name	Biotype.x	Mg log2FoldChange	Mg pvalue	Mp log2FoldChange	Mp pvalue
ENSG00000001626	CFTR	protein_coding	0	0	-3.06347	0.399134
ENSG00000002933	TMEM176A	protein_coding	0	0	-2.0217	0.479578
ENSG00000009709	PAX7	protein_coding	0	0	-1.50174	0.763488
ENSG00000019991	HGF	protein_coding	0	0	-1.50174	0.763488
ENSG00000023892	DEF6	protein_coding	0	0	-1.61471	0.602958
ENSG00000046774	MAGEC2	protein_coding	0	0	-1.50174	0.763488
ENSG00000053918	KCNQ1	protein_coding	0	0	-1.65721	0.0356943
ENSG00000055813	CCDC85A	protein_coding	0	0	-3.59775	0.0907791
ENSG00000061918	GUCY1B1	protein_coding	0	0	-2.31437	0.397489
ENSG00000064787	BCAS1	protein_coding	0	0	-1.50174	0.763488
ENSG00000065534	MYLK	protein_coding	0	0	-1.88408	0.000669961
ENSG00000065618	COL17A1	protein_coding	0	0	-2.51199	0.588731
ENSG00000066405	CLDN18	protein_coding	0	0	-1.65472	0.618771
ENSG00000070886	EPHA8	protein_coding	0	0	-3.06347	0.399134
ENSG00000071203	MS4A12	protein_coding	0	0	-1.50174	0.763488
ENSG00000074966	TXK	protein_coding	0	0	-1.59108	0.610914
ENSG00000079385	CEACAM1	protein_coding	0	0	-1.50174	0.763488
ENSG00000081985	IL12RB2	protein_coding	0	0	-1.50174	0.763488
ENSG00000084110	HAL	protein_coding	0	0	-3.07112	0.231256
ENSG00000086991	NOX4	protein_coding	0	0	-1.77269	0.157243
ENSG00000087494	PTHLH	protein_coding	0	0	-1.68012	0.00503363
ENSG00000089199	CHGB	protein_coding	0	0	-1.50174	0.763488
ENSG00000091972	CD200	protein_coding	0	0	-1.50174	0.763488
ENSG00000095596	CYP26A1	protein_coding	0	0	-2.99511	0.459763
ENSG00000095752	IL11	protein_coding	0	0	-1.61315	2.12e-22
ENSG00000099282	TSPAN15	protein_coding	0	0	-1.6466	0.0776422
ENSG00000100191	SLC5A4	protein_coding	0	0	-1.50174	0.763488
ENSG00000100302	RASD2	protein_coding	0	0	-1.97207	0.529176
ENSG00000100385	IL2RB	protein_coding	0	0	-3.06347	0.399134
ENSG00000100604	CHGA	protein_coding	0	0	-1.50174	0.763488
ENSG00000101076	HNF4A	protein_coding	0	0	-1.54935	0.647326
ENSG00000101213	PTK6	protein_coding	0	0	-1.60124	0.369436
ENSG00000102128	RAB40AL	protein_coding	0	0	-1.54631	0.540173
ENSG00000104941	RSPH6A	protein_coding	0	0	-1.50174	0.763488
ENSG00000105383	CD33	protein_coding	0	0	-1.50174	0.763488
ENSG00000105523	FAM83E	protein_coding	0	0	-2.46199	0.5682
ENSG00000105550	FGF21	protein_coding	0	0	-3.41004	0.345474
ENSG00000106258	CYP3A5	protein_coding	0	0	-2.31437	0.397489
ENSG00000106366	SERPINE1	protein_coding	0	0	-1.61614	1.14e-34
ENSG00000106617	PRKAG2	protein_coding	0	0	-1.84598	2.76e-11
ENSG00000106823	ECM2	protein_coding	0	0	-1.84985	0.179722
ENSG00000107447	DNTT	protein_coding	0	0	-1.50174	0.763488
ENSG00000107796	ACTA2	protein_coding	0	0	-1.6036	2.33e-30
ENSG00000108244	KRT23	protein_coding	0	0	-2.41028	0.61548
ENSG00000109072	VTN	protein_coding	0	0	-1.8266	0.399528
ENSG00000109193	SULT1E1	protein_coding	0	0	-1.61471	0.602958
ENSG00000109743	BST1	protein_coding	0	0	-2.23894	0.0533903
ENSG00000111783	RFX4	protein_coding	0	0	-1.50174	0.763488
ENSG00000111863	ADTRP	protein_coding	0	0	-2.23413	0.18002
ENSG00000112559	MDFI	protein_coding	0	0	-1.50174	0.763488
ENSG00000114487	MORC1	protein_coding	0	0	-2.41028	0.61548
ENSG00000115956	PLEK	protein_coding	0	0	-3.06347	0.399134
ENSG00000116254	CHD5	protein_coding	0	0	-1.61176	0.118761
ENSG00000116745	RPE65	protein_coding	0	0	-1.50174	0.763488
ENSG00000117069	ST6GALNAC5	protein_coding	0	0	-1.50174	0.763488
ENSG00000117477	CCDC181	protein_coding	0	0	-1.50174	0.763488
ENSG00000117525	F3	protein_coding	0	0	-1.9633	6.53e-45
ENSG00000120215	MLANA	protein_coding	0	0	-1.65472	0.618771
ENSG00000120332	TNN	protein_coding	0	0	-1.50174	0.763488
ENSG00000120937	NPPB	protein_coding	0	0	-3.0971	0.430714
ENSG00000121211	MND1	protein_coding	0	0	-1.59108	0.610914
ENSG00000121577	POPDC2	protein_coding	0	0	-1.6481	0.69765
ENSG00000123496	IL13RA2	protein_coding	0	0	-1.50174	0.763488
ENSG00000124091	GCNT7	protein_coding	0	0	-1.50174	0.763488
ENSG00000124260	MAGEA10	protein_coding	0	0	-1.50174	0.763488
ENSG00000124440	HIF3A	protein_coding	0	0	-4.04697	0.145894
ENSG00000124507	PACSIN1	protein_coding	0	0	-1.50174	0.763488
ENSG00000124564	SLC17A3	protein_coding	0	0	-1.50174	0.763488
ENSG00000125551	PLGLB2	protein_coding	0	0	-1.62714	0.473318
ENSG00000125571	IL37	protein_coding	0	0	-1.65472	0.618771
ENSG00000127530	OR7C1	protein_coding	0	0	-2.41028	0.61548
ENSG00000128268	MGAT3	protein_coding	0	0	-1.50174	0.763488
ENSG00000128394	APOBEC3F	protein_coding	0	0	-1.50174	0.763488
ENSG00000128594	LRRC4	protein_coding	0	0	-1.50174	0.763488
ENSG00000128655	PDE11A	protein_coding	0	0	-1.50174	0.763488
ENSG00000130176	CNN1	protein_coding	0	0	-2.83522	0.0440805
ENSG00000130427	EPO	protein_coding	0	0	-2.51199	0.588731
ENSG00000130950	NUTM2F	protein_coding	0	0	-1.50174	0.763488
ENSG00000133636	NTS	protein_coding	0	0	-1.50174	0.763488
ENSG00000134242	PTPN22	protein_coding	0	0	-1.50174	0.763488
ENSG00000134551	PRH2	protein_coding	0	0	-1.50174	0.763488
ENSG00000134962	KLB	protein_coding	0	0	-1.50174	0.763488
ENSG00000135077	HAVCR2	protein_coding	0	0	-2.41028	0.61548
ENSG00000135248	FAM71F1	protein_coding	0	0	-1.50174	0.763488
ENSG00000136114	THSD1	protein_coding	0	0	-1.50174	0.763488
ENSG00000136883	KIF12	protein_coding	0	0	-1.50174	0.763488
ENSG00000136960	ENPP2	protein_coding	0	0	-2.35305	0.380102
ENSG00000137745	MMP13	protein_coding	0	0	-2.30785	0.39841
ENSG00000138653	NDST4	protein_coding	0	0	-1.50174	0.763488
ENSG00000139211	AMIGO2	protein_coding	0	0	-2.13956	1.82e-77
ENSG00000140368	PSTPIP1	protein_coding	0	0	-1.50174	0.763488
ENSG00000142623	PADI1	protein_coding	0	0	-1.6179	0.255865
ENSG00000142959	BEST4	protein_coding	0	0	-2.15121	0.286444
ENSG00000143036	SLC44A3	protein_coding	0	0	-1.92601	0.189566
ENSG00000143858	SYT2	protein_coding	0	0	-2.41028	0.61548
ENSG00000143867	OSR1	protein_coding	0	0	-3.02125	0.19928
ENSG00000143869	GDF7	protein_coding	0	0	-1.50174	0.763488
ENSG00000144045	DQX1	protein_coding	0	0	-3.41004	0.345474
ENSG00000144550	CPNE9	protein_coding	0	0	-1.50174	0.763488
ENSG00000145002	FAM86B2	protein_coding	0	0	-1.95378	0.101886
ENSG00000145113	MUC4	protein_coding	0	0	-1.50174	0.763488
ENSG00000145491	ROPN1L	protein_coding	0	0	-1.61471	0.602958
ENSG00000145642	SHISAL2B	protein_coding	0	0	-1.50174	0.763488
ENSG00000145824	CXCL14	protein_coding	0	0	-1.50174	0.763488
ENSG00000146250	PRSS35	protein_coding	0	0	-1.50174	0.763488
ENSG00000147127	RAB41	protein_coding	0	0	-1.50174	0.763488
ENSG00000147573	TRIM55	protein_coding	0	0	-1.50174	0.763488
ENSG00000148377	IDI2	protein_coding	0	0	-2.86332	0.249894
ENSG00000149201	CCDC81	protein_coding	0	0	-2.02466	0.330247
ENSG00000150048	CLEC1A	protein_coding	0	0	-1.50174	0.763488
ENSG00000150551	LYPD1	protein_coding	0	0	-2.24753	8.59e-07
ENSG00000150750	C11orf53	protein_coding	0	0	-1.50174	0.763488
ENSG00000150873	C2orf50	protein_coding	0	0	-1.50174	0.763488
ENSG00000151651	ADAM8	protein_coding	0	0	-2.58436	0.313242
ENSG00000152086	TUBA3E	protein_coding	0	0	-1.50174	0.763488
ENSG00000152463	OLAH	protein_coding	0	0	-1.50174	0.763488
ENSG00000153002	CPB1	protein_coding	0	0	-1.50174	0.763488
ENSG00000153208	MERTK	protein_coding	0	0	-1.50174	0.763488
ENSG00000153233	PTPRR	protein_coding	0	0	-1.73225	0.03064
ENSG00000153404	PLEKHG4B	protein_coding	0	0	-3.06347	0.399134
ENSG00000153707	PTPRD	protein_coding	0	0	-1.61471	0.602958
ENSG00000154016	GRAP	protein_coding	0	0	-2.51199	0.588731
ENSG00000154330	PGM5	protein_coding	0	0	-4.06352	0.144321
ENSG00000154589	LY96	protein_coding	0	0	-2.46199	0.5682
ENSG00000154975	CA10	protein_coding	0	0	-1.50174	0.763488
ENSG00000157315	TMED6	protein_coding	0	0	-1.55781	0.645999
ENSG00000157856	DRC1	protein_coding	0	0	-1.50174	0.763488
ENSG00000158258	CLSTN2	protein_coding	0	0	-1.50174	0.763488
ENSG00000158525	CPA5	protein_coding	0	0	-1.84659	0.373434
ENSG00000158714	SLAMF8	protein_coding	0	0	-2.41028	0.61548
ENSG00000159212	CLIC6	protein_coding	0	0	-1.57256	0.477612
ENSG00000159261	CLDN14	protein_coding	0	0	-1.50174	0.763488
ENSG00000159374	M1AP	protein_coding	0	0	-1.65472	0.618771
ENSG00000159640	ACE	protein_coding	0	0	-1.50174	0.763488
ENSG00000159708	LRRC36	protein_coding	0	0	-1.50174	0.763488
ENSG00000160219	GAB3	protein_coding	0	0	-1.62239	0.601701
ENSG00000162779	AXDND1	protein_coding	0	0	-1.50174	0.763488
ENSG00000163017	ACTG2	protein_coding	0	0	-2.50887	0.000547318
ENSG00000163154	TNFAIP8L2	protein_coding	0	0	-1.50174	0.763488
ENSG00000163217	BMP10	protein_coding	0	0	-1.50174	0.763488
ENSG00000163380	LMOD3	protein_coding	0	0	-2.51199	0.588731
ENSG00000163431	LMOD1	protein_coding	0	0	-1.50174	0.763488
ENSG00000163508	EOMES	protein_coding	0	0	-3.71372	0.0745919
ENSG00000163645	ERICH6	protein_coding	0	0	-1.50174	0.763488
ENSG00000163751	CPA3	protein_coding	0	0	-3.06347	0.399134
ENSG00000164076	CAMKV	protein_coding	0	0	-2.34729	0.227827
ENSG00000164125	GASK1B	protein_coding	0	0	-1.50174	0.763488
ENSG00000164161	HHIP	protein_coding	0	0	-1.54407	9.31e-06
ENSG00000164283	ESM1	protein_coding	0	0	-1.50174	0.763488
ENSG00000164744	SUN3	protein_coding	0	0	-1.50174	0.763488
ENSG00000164898	FMC1	protein_coding	0	0	-1.68959	0.177202
ENSG00000165071	TMEM71	protein_coding	0	0	-1.50174	0.763488
ENSG00000165462	PHOX2A	protein_coding	0	0	-1.62714	0.473318
ENSG00000165887	ANKRD2	protein_coding	0	0	-3.79387	0.201931
ENSG00000165973	NELL1	protein_coding	0	0	-1.50174	0.763488
ENSG00000166349	RAG1	protein_coding	0	0	-3.0971	0.430714
ENSG00000166546	BEAN1	protein_coding	0	0	-1.50174	0.763488
ENSG00000166704	ZNF606	protein_coding	0	0	-1.50174	0.763488
ENSG00000166928	MS4A14	protein_coding	0	0	-1.50174	0.763488
ENSG00000167165	UGT1A6	protein_coding	0	0	-1.50174	0.763488
ENSG00000167723	TRPV3	protein_coding	0	0	-1.58336	0.612179
ENSG00000167807	AC011511.1	protein_coding	0	0	-1.59108	0.610914
ENSG00000168124	OR1F1	protein_coding	0	0	-2.51199	0.588731
ENSG00000168589	DYNLRB2	protein_coding	0	0	-2.0217	0.479578
ENSG00000168621	GDNF	protein_coding	0	0	-2.41028	0.61548
ENSG00000168918	INPP5D	protein_coding	0	0	-1.50174	0.763488
ENSG00000168952	STXBP6	protein_coding	0	0	-2.07796	0.00802101
ENSG00000169067	ACTBL2	protein_coding	0	0	-3.75359	0.217077
ENSG00000169214	OR6F1	protein_coding	0	0	-1.50174	0.763488
ENSG00000169248	CXCL11	protein_coding	0	0	-1.61471	0.602958
ENSG00000169291	SHE	protein_coding	0	0	-1.50174	0.763488
ENSG00000169605	GKN1	protein_coding	0	0	-3.48487	0.107883
ENSG00000169783	LINGO1	protein_coding	0	0	-1.50174	0.763488
ENSG00000170298	LGALS9B	protein_coding	0	0	-1.59706	0.479894
ENSG00000171116	HSFX1	protein_coding	0	0	-1.50174	0.763488
ENSG00000171180	OR2M4	protein_coding	0	0	-1.50174	0.763488
ENSG00000171450	CDK5R2	protein_coding	0	0	-1.55781	0.645999
ENSG00000171649	ZIK1	protein_coding	0	0	-2.01477	0.480632
ENSG00000172794	RAB37	protein_coding	0	0	-1.50174	0.763488
ENSG00000173662	TAS1R1	protein_coding	0	0	-1.50174	0.763488
ENSG00000174137	FAM53A	protein_coding	0	0	-1.90662	0.114571
ENSG00000174527	MYO1H	protein_coding	0	0	-1.50174	0.763488
ENSG00000175267	VWA3A	protein_coding	0	0	-1.97207	0.529176
ENSG00000175877	TMEM270	protein_coding	0	0	-2.41028	0.61548
ENSG00000177238	TRIM72	protein_coding	0	0	-1.50174	0.763488
ENSG00000177675	CD163L1	protein_coding	0	0	-1.74897	0.313758
ENSG00000178750	STX19	protein_coding	0	0	-1.50174	0.763488
ENSG00000178772	CPN2	protein_coding	0	0	-1.50174	0.763488
ENSG00000179292	TMEM151A	protein_coding	0	0	-2.59027	0.312499
ENSG00000179673	RPRML	protein_coding	0	0	-2.46199	0.5682
ENSG00000179715	PCED1B	protein_coding	0	0	-1.53829	0.00130517
ENSG00000181291	TMEM132E	protein_coding	0	0	-1.50174	0.763488
ENSG00000182132	KCNIP1	protein_coding	0	0	-1.50174	0.763488
ENSG00000182183	SHISAL2A	protein_coding	0	0	-1.50174	0.763488
ENSG00000182255	KCNA4	protein_coding	0	0	-1.50174	0.763488
ENSG00000182545	RNASE10	protein_coding	0	0	-1.50174	0.763488
ENSG00000182795	C1orf116	protein_coding	0	0	-1.70498	0.223428
ENSG00000182901	RGS7	protein_coding	0	0	-3.06347	0.399134
ENSG00000183023	SLC8A1	protein_coding	0	0	-1.77705	0.439167
ENSG00000183607	GKN2	protein_coding	0	0	-3.43682	0.296467
ENSG00000183628	DGCR6	protein_coding	0	0	-1.50174	0.763488
ENSG00000183662	TAFA1	protein_coding	0	0	-2.99511	0.459763
ENSG00000183785	TUBA8	protein_coding	0	0	-3.0971	0.430714
ENSG00000183873	SCN5A	protein_coding	0	0	-2.51199	0.588731
ENSG00000184206	GOLGA6L4	protein_coding	0	0	-1.59108	0.610914
ENSG00000184524	CEND1	protein_coding	0	0	-2.41028	0.61548
ENSG00000184635	ZNF93	protein_coding	0	0	-2.07026	0.50053
ENSG00000184698	OR51M1	protein_coding	0	0	-1.50174	0.763488
ENSG00000184923	NUTM2A	protein_coding	0	0	-2.7935	0.267009
ENSG00000185056	C5orf47	protein_coding	0	0	-1.50174	0.763488
ENSG00000185437	SH3BGR	protein_coding	0	0	-1.62239	0.601701
ENSG00000185739	SRL	protein_coding	0	0	-2.99511	0.459763
ENSG00000185760	KCNQ5	protein_coding	0	0	-3.49829	0.109058
ENSG00000186265	BTLA	protein_coding	0	0	-2.51199	0.588731
ENSG00000186281	GPAT2	protein_coding	0	0	-2.06259	0.501672
ENSG00000186334	SLC36A3	protein_coding	0	0	-1.50174	0.763488
ENSG00000186645	SPDYE17	protein_coding	0	0	-1.50174	0.763488
ENSG00000186998	EMID1	protein_coding	0	0	-1.50174	0.763488
ENSG00000187730	GABRD	protein_coding	0	0	-1.50174	0.763488
ENSG00000188573	FBLL1	protein_coding	0	0	-1.65472	0.618771
ENSG00000188981	MSANTD1	protein_coding	0	0	-2.0217	0.479578
ENSG00000189068	VSTM1	protein_coding	0	0	-1.50174	0.763488
ENSG00000189167	ZAR1L	protein_coding	0	0	-1.50174	0.763488
ENSG00000196376	SLC35F1	protein_coding	0	0	-1.58483	0.316187
ENSG00000196664	TLR7	protein_coding	0	0	-1.50174	0.763488
ENSG00000196872	CRACDL	protein_coding	0	0	-2.51199	0.588731
ENSG00000197168	NEK5	protein_coding	0	0	-1.50174	0.763488
ENSG00000197540	GZMM	protein_coding	0	0	-1.65472	0.618771
ENSG00000197888	UGT2B17	protein_coding	0	0	-1.50174	0.763488
ENSG00000198010	DLGAP2	protein_coding	0	0	-1.50174	0.763488
ENSG00000198574	SH2D1B	protein_coding	0	0	-1.50174	0.763488
ENSG00000198842	DUSP27	protein_coding	0	0	-1.50174	0.763488
ENSG00000198915	RASGEF1A	protein_coding	0	0	-2.41028	0.61548
ENSG00000204334	ERICH2	protein_coding	0	0	-2.51199	0.588731
ENSG00000204511	MCCD1	protein_coding	0	0	-2.37653	0.231014
ENSG00000204711	C9orf135	protein_coding	0	0	-1.50174	0.763488
ENSG00000204822	MRPL53	protein_coding	0	0	-1.50174	0.763488
ENSG00000204866	IGFL2	protein_coding	0	0	-2.0217	0.479578
ENSG00000204967	PCDHA4	protein_coding	0	0	-1.50174	0.763488
ENSG00000205238	SPDYE2	protein_coding	0	0	-3.06347	0.399134
ENSG00000205364	MT1M	protein_coding	0	0	-1.50174	0.763488
ENSG00000205755	CRLF2	protein_coding	0	0	-1.61959	0.452742
ENSG00000205863	C1QTNF9B	protein_coding	0	0	-1.56457	0.501619
ENSG00000206077	ZDHHC11B	protein_coding	0	0	-1.82486	0.0855456
ENSG00000206140	TMEM191C	protein_coding	0	0	-2.59027	0.312499
ENSG00000206203	TSSK2	protein_coding	0	0	-3.60591	0.089309
ENSG00000214967	NPIPA7	protein_coding	0	0	-3.5812	0.0968012
ENSG00000215187	FAM166B	protein_coding	0	0	-2.0217	0.479578
ENSG00000215906	LACTBL1	protein_coding	0	0	-1.50174	0.763488
ENSG00000218819	TDRD15	protein_coding	0	0	-1.50174	0.763488
ENSG00000231767	RPS27AP5	protein_coding	0	0	-1.50174	0.763488
ENSG00000234409	CCDC188	protein_coding	0	0	-3.462	0.285754
ENSG00000235961	PNMA6A	protein_coding	0	0	-1.89623	0.286768
ENSG00000238205	MPC1L	protein_coding	0	0	-3.0971	0.430714
ENSG00000241119	UGT1A9	protein_coding	0	0	-1.50174	0.763488
ENSG00000241644	INMT	protein_coding	0	0	-2.99511	0.459763
ENSG00000241935	HOGA1	protein_coding	0	0	-2.51199	0.588731
ENSG00000243137	PSG4	protein_coding	0	0	-2.86664	0.0244143
ENSG00000244219	TMEM225B	protein_coding	0	0	-1.54935	0.647326
ENSG00000248383	PCDHAC1	protein_coding	0	0	-1.50174	0.763488
ENSG00000249884	RNF103-CHMP3	protein_coding	0	0	-1.50174	0.763488
ENSG00000253767	PCDHGA8	protein_coding	0	0	-2.46199	0.5682
ENSG00000254636	ARMS2	protein_coding	0	0	-1.50174	0.763488
ENSG00000255524	NPIPB8	protein_coding	0	0	-2.46199	0.5682
ENSG00000256980	KHDC1L	protein_coding	0	0	-1.50174	0.763488
ENSG00000257046	SLCO1B3-SLCO1B7	protein_coding	0	0	-1.79874	0.422823
ENSG00000258555	SPECC1L-ADORA2A	protein_coding	0	0	-1.50174	0.763488
ENSG00000260802	SERTM2	protein_coding	0	0	-1.50174	0.763488
ENSG00000261210	CLEC19A	protein_coding	0	0	-1.50174	0.763488
ENSG00000261247	GOLGA8T	protein_coding	0	0	-2.41028	0.61548
ENSG00000261582	AL121753.1	protein_coding	0	0	-3.0971	0.430714
ENSG00000270106	TSNAX-DISC1	protein_coding	0	0	-1.50174	0.763488
ENSG00000271447	MMP28	protein_coding	0	0	-2.72338	0.11763
ENSG00000272196	H2AC19	protein_coding	0	0	-1.50174	0.763488
ENSG00000272573	MUSTN1	protein_coding	0	0	-1.50174	0.763488
ENSG00000273154	AL121845.3	protein_coding	0	0	-1.8602	0.327642
ENSG00000274286	ADRA2B	protein_coding	0	0	-3.03026	0.408714
ENSG00000274808	TBC1D3B	protein_coding	0	0	-2.46199	0.5682
ENSG00000275793	RIMBP3	protein_coding	0	0	-3.06347	0.399134
ENSG00000276418	AC036214.3	protein_coding	0	0	-2.41028	0.61548
ENSG00000276547	PCDHGB5	protein_coding	0	0	-1.50174	0.763488
ENSG00000276903	H2AC16	protein_coding	0	0	-1.9977	0.490612
ENSG00000277399	GPR179	protein_coding	0	0	-2.51199	0.588731
ENSG00000278558	TMEM191B	protein_coding	0	0	-1.99065	0.491692
ENSG00000278570	NR2E3	protein_coding	0	0	-1.50174	0.763488
ENSG00000278637	H4C1	protein_coding	0	0	-2.46199	0.5682
ENSG00000278677	H2AC17	protein_coding	0	0	-2.41028	0.61548
ENSG00000278705	H4C2	protein_coding	0	0	-2.99511	0.459763
ENSG00000283787	PRR33	protein_coding	0	0	-1.50174	0.763488
ENSG00000284292	AC004922.1	protein_coding	0	0	-2.99511	0.459763
ENSG00000284431	AL022238.3	protein_coding	0	0	-2.51199	0.588731
ENSG00000284491	THSD8	protein_coding	0	0	-2.41028	0.61548
ENSG00000284512	AC092718.8	protein_coding	0	0	-1.60615	0.395697
ENSG00000284969	AL049629.2	protein_coding	0	0	-2.51199	0.588731
ENSG00000288611	NPBWR1	protein_coding	0	0	-2.01477	0.480632

## Sheet: Int. Mg Mp Upregulated (339)
Geneid	Name	Biotype.x	Mg log2FoldChange	Mg pvalue	Mp log2FoldChange	Mp pvalue
ENSG00000143847	PPFIA4	protein_coding	8.14526	6.93e-13	5.313	9.8e-06
ENSG00000214274	ANG	protein_coding	7.60754	1.81e-06	4.51254	0.0144897
ENSG00000179403	VWA1	protein_coding	7.52627	1.78e-05	3.43427	0.336169
ENSG00000100593	ISM2	protein_coding	7.29687	4.52e-05	4.42917	0.0828251
ENSG00000107159	CA9	protein_coding	6.49859	7.31e-48	3.58614	6.69e-14
ENSG00000237330	RNF223	protein_coding	6.3778	1.82e-07	1.53648	0.53814
ENSG00000104419	NDRG1	protein_coding	6.29384	2.37e-74	2.12698	6.14e-11
ENSG00000219607	PPP1R3G	protein_coding	6.07797	4.93e-29	2.85637	1.91e-06
ENSG00000261594	TPBGL	protein_coding	5.97027	0.00592979	3.75622	0.252998
ENSG00000124253	PCK1	protein_coding	5.96369	2.63e-06	3.12844	0.057271
ENSG00000159167	STC1	protein_coding	5.89563	4.63e-06	3.13095	0.0608608
ENSG00000182782	HCAR2	protein_coding	5.64834	0.0144716	3.74813	0.210452
ENSG00000100290	BIK	protein_coding	5.44834	0.00327128	1.98526	0.524582
ENSG00000177181	RIMKLA	protein_coding	5.29627	9.52e-14	2.01857	0.0349816
ENSG00000119866	BCL11A	protein_coding	5.25232	0.0370516	3.4193	0.298663
ENSG00000189292	ALKAL2	protein_coding	5.23329	0.0382083	3.42423	0.293394
ENSG00000178078	STAP2	protein_coding	5.15918	0.0468423	2.43422	0.606955
ENSG00000159224	GIP	protein_coding	5.09728	0.0503454	3.42423	0.293394
ENSG00000217236	SP9	protein_coding	5.09728	0.0503454	2.43422	0.606955
ENSG00000167771	RCOR2	protein_coding	5.073	1.2e-25	1.75008	0.00124073
ENSG00000164056	SPRY1	protein_coding	5.02133	2.81e-11	2.6945	0.00181173
ENSG00000164849	GPR146	protein_coding	4.97949	5.26e-13	1.74985	0.0653715
ENSG00000160161	CILP2	protein_coding	4.9471	0.0669656	2.41416	0.612186
ENSG00000114268	PFKFB4	protein_coding	4.93966	6.4e-41	1.81609	8.78e-16
ENSG00000129521	EGLN3	protein_coding	4.93766	3.37e-40	1.96454	7.57e-29
ENSG00000143590	EFNA3	protein_coding	4.93044	7.13e-21	1.71999	0.00308819
ENSG00000167178	ISLR2	protein_coding	4.92354	0.0709706	3.42915	0.29601
ENSG00000152977	ZIC1	protein_coding	4.88087	0.0793362	4.23299	0.109846
ENSG00000136689	IL1RN	protein_coding	4.88087	0.0793362	3.74419	0.211381
ENSG00000157502	PWWP3B	protein_coding	4.75291	0.0964544	2.41416	0.612186
ENSG00000196218	RYR1	protein_coding	4.70472	0.104035	3.75207	0.215257
ENSG00000167992	VWCE	protein_coding	4.70472	0.104035	2.41416	0.612186
ENSG00000188747	NOXA1	protein_coding	4.67674	0.105726	3.73603	0.258064
ENSG00000135917	SLC19A3	protein_coding	4.67674	0.105726	3.01921	0.450181
ENSG00000186918	ZNF395	protein_coding	4.66043	5.98e-25	2.23314	2.2e-08
ENSG00000176732	PFN4	protein_coding	4.64831	0.10941	4.41676	0.0904687
ENSG00000197496	SLC2A10	protein_coding	4.64831	0.10941	3.01921	0.450181
ENSG00000183036	PCP4	protein_coding	4.64831	0.10941	2.9991	0.455975
ENSG00000109107	ALDOC	protein_coding	4.58697	2.01e-26	1.81404	6.13e-08
ENSG00000139914	FITM1	protein_coding	4.56836	0.166879	3.4193	0.298663
ENSG00000129946	SHC2	protein_coding	4.50408	0.137609	2.42423	0.576177
ENSG00000107551	RASSF4	protein_coding	4.50408	0.137609	2.41416	0.612186
ENSG00000159871	LYPD5	protein_coding	4.38948	0.0404488	3.55759	0.0946944
ENSG00000170379	TCAF2	protein_coding	4.34961	3.96e-11	1.73855	0.0284975
ENSG00000166816	LDHD	protein_coding	4.34581	0.213145	4.22449	0.120032
ENSG00000185527	PDE6G	protein_coding	4.34581	0.213145	3.00591	0.413058
ENSG00000141854	MISP3	protein_coding	4.3119	0.00184917	1.75259	0.341881
ENSG00000105639	JAK3	protein_coding	4.30804	0.181976	4.42917	0.0828251
ENSG00000146469	VIP	protein_coding	4.30804	0.181976	2.9991	0.455975
ENSG00000170476	MZB1	protein_coding	4.30804	0.181976	2.43422	0.606955
ENSG00000128645	HOXD1	protein_coding	4.30804	0.181976	2.42423	0.576177
ENSG00000256812	CAPNS2	protein_coding	4.30804	0.181976	2.42423	0.576177
ENSG00000184709	LRRC26	protein_coding	4.30767	0.0476067	2.80095	0.252112
ENSG00000115008	IL1A	protein_coding	4.27101	0.183829	4.42424	0.0800963
ENSG00000244607	CCDC13	protein_coding	4.27101	0.183829	3.4193	0.298663
ENSG00000213901	SLC23A3	protein_coding	4.27101	0.183829	2.9991	0.455975
ENSG00000163864	NMNAT3	protein_coding	4.23326	0.190469	4.43167	0.088424
ENSG00000007402	CACNA2D2	protein_coding	4.19453	0.200395	2.42423	0.576177
ENSG00000125910	S1PR4	protein_coding	4.19453	0.200395	2.41416	0.612186
ENSG00000175938	ORAI3	protein_coding	4.18063	1.98e-07	2.10483	0.0133981
ENSG00000125531	FNDC11	protein_coding	4.15455	0.215192	2.43422	0.606955
ENSG00000131477	RAMP2	protein_coding	4.10743	0.0667757	2.54793	0.316284
ENSG00000133475	GGT2	protein_coding	4.08261	0.274222	4.01248	0.15251
ENSG00000106565	TMEM176B	protein_coding	4.08261	0.274222	3.01246	0.411164
ENSG00000196476	C20orf96	protein_coding	4.08261	0.274222	2.9991	0.455975
ENSG00000137265	IRF4	protein_coding	4.08261	0.274222	2.42423	0.576177
ENSG00000171564	FGB	protein_coding	4.06958	0.0757542	3.98668	0.0454233
ENSG00000267795	SMIM22	protein_coding	4.03757	0.242098	2.42423	0.576177
ENSG00000188820	CALHM6	protein_coding	4.03391	0.00414286	1.71224	0.335043
ENSG00000104808	DHDH	protein_coding	3.99221	0.091749	1.57101	0.641871
ENSG00000121858	TNFSF10	protein_coding	3.99021	0.000884789	2.61392	0.0417846
ENSG00000168672	LRATD2	protein_coding	3.95473	0.00387371	2.50027	0.108221
ENSG00000258674	AC011448.1	protein_coding	3.94712	0.25903	5.11934	0.0206247
ENSG00000105289	TJP3	protein_coding	3.94712	0.25903	3.42423	0.293394
ENSG00000260097	SPDYE6	protein_coding	3.84883	0.333546	3.42423	0.293394
ENSG00000181240	SLC25A41	protein_coding	3.84883	0.333546	2.41416	0.612186
ENSG00000115274	INO80B	protein_coding	3.7605	0.35557	3.01246	0.411164
ENSG00000144649	GASK1A	protein_coding	3.7605	0.35557	2.42423	0.576177
ENSG00000182853	VMO1	protein_coding	3.75854	0.158919	1.5376	0.620981
ENSG00000086506	HBQ1	protein_coding	3.70451	0.325274	4.23866	0.117683
ENSG00000080709	KCNN2	protein_coding	3.70451	0.325274	3.43427	0.336169
ENSG00000131096	PYY	protein_coding	3.70451	0.325274	3.01246	0.411164
ENSG00000157873	TNFRSF14	protein_coding	3.70029	0.129316	1.54381	0.619157
ENSG00000153446	C16orf89	protein_coding	3.69121	0.0403855	1.75528	0.416684
ENSG00000173404	INSM1	protein_coding	3.64828	0.336854	5.81796	0.00255942
ENSG00000267221	C17orf113	protein_coding	3.64828	0.336854	4.42177	0.0811791
ENSG00000115596	WNT6	protein_coding	3.64828	0.336854	2.42423	0.576177
ENSG00000196890	H2BU1	protein_coding	3.63928	0.136056	3.66839	0.0783389
ENSG00000090238	YPEL3	protein_coding	3.60963	4.55e-08	2.29975	0.00015641
ENSG00000160323	ADAMTS13	protein_coding	3.60389	0.153038	4.23581	0.0269385
ENSG00000115226	FNDC4	protein_coding	3.60389	0.153038	1.59011	0.636513
ENSG00000163354	DCST2	protein_coding	3.58983	0.355752	3.00591	0.413058
ENSG00000175084	DES	protein_coding	3.53374	0.157148	1.96315	0.494818
ENSG00000119227	PIGZ	protein_coding	3.52705	0.417791	4.88635	0.0328955
ENSG00000257335	MGAM	protein_coding	3.52705	0.417791	3.41412	0.341717
ENSG00000081148	IMPG2	protein_coding	3.52705	0.417791	3.01246	0.411164
ENSG00000275493	AL627230.1	protein_coding	3.52705	0.417791	2.42423	0.576177
ENSG00000204659	CBY3	protein_coding	3.52705	0.417791	2.41416	0.612186
ENSG00000176723	ZNF843	protein_coding	3.51449	0.163383	2.79823	0.252786
ENSG00000178538	CA8	protein_coding	3.39796	0.188086	4.37897	0.0197603
ENSG00000161544	CYGB	protein_coding	3.35727	0.0119235	1.98022	0.165526
ENSG00000138764	CCNG2	protein_coding	3.35717	5.64e-19	1.95262	1.98e-24
ENSG00000188505	NCCRP1	protein_coding	3.34558	0.195908	3.67417	0.0791641
ENSG00000183114	FAM43B	protein_coding	3.34558	0.195908	1.54381	0.619157
ENSG00000115009	CCL20	protein_coding	3.34526	0.464484	5.00756	0.0246602
ENSG00000128604	IRF5	protein_coding	3.34526	0.464484	4.00591	0.153813
ENSG00000012504	NR1H4	protein_coding	3.34526	0.464484	2.43422	0.606955
ENSG00000174776	WDR49	protein_coding	3.34526	0.464484	2.42423	0.576177
ENSG00000148357	HMCN2	protein_coding	3.34526	0.464484	2.41416	0.612186
ENSG00000166046	TCP11L2	protein_coding	3.32156	9.91e-05	2.9946	7.25e-07
ENSG00000196482	ESRRG	protein_coding	3.27087	0.441093	3.42423	0.293394
ENSG00000028277	POU2F2	protein_coding	3.27087	0.441093	3.41412	0.341717
ENSG00000232237	ASCL5	protein_coding	3.27087	0.441093	2.41416	0.612186
ENSG00000049249	TNFRSF9	protein_coding	3.23398	0.269448	3.8802	0.0540494
ENSG00000124575	H1-3	protein_coding	3.19459	0.461881	3.42915	0.29601
ENSG00000124772	CPNE5	protein_coding	3.19459	0.461881	3.01921	0.450181
ENSG00000169302	STK32A	protein_coding	3.19459	0.461881	3.01246	0.411164
ENSG00000171557	FGG	protein_coding	3.18717	0.232754	3.66997	0.0774538
ENSG00000181885	CLDN7	protein_coding	3.17174	0.00239788	1.52685	0.158474
ENSG00000184492	FOXD4L1	protein_coding	3.15853	0.240395	2.28486	0.39382
ENSG00000181652	ATG9B	protein_coding	3.14862	0.110546	1.94262	0.356583
ENSG00000018280	SLC11A1	protein_coding	3.13541	0.298007	2.30654	0.431965
ENSG00000100060	MFNG	protein_coding	3.11234	0.522173	3.75622	0.252998
ENSG00000182798	MAGEB17	protein_coding	3.11234	0.522173	3.42423	0.293394
ENSG00000135625	EGR4	protein_coding	3.11234	0.522173	3.01921	0.450181
ENSG00000222038	POTEJ	protein_coding	3.11234	0.522173	2.41416	0.612186
ENSG00000157399	ARSL	protein_coding	3.09138	0.0316647	2.20884	0.116752
ENSG00000179477	ALOX12B	protein_coding	3.07201	0.138628	2.02346	0.350527
ENSG00000087266	SH3BP2	protein_coding	3.05422	3.84e-13	1.66622	9.88e-10
ENSG00000235169	SMIM1	protein_coding	3.0407	0.272933	2.96816	0.207549
ENSG00000205744	DENND1C	protein_coding	3.02578	0.140784	1.60974	0.489527
ENSG00000160179	ABCG1	protein_coding	2.98527	8.3e-05	1.94139	0.00647306
ENSG00000101134	DOK5	protein_coding	2.95424	0.0876698	2.30916	0.143279
ENSG00000171462	DLK2	protein_coding	2.93198	0.00912966	2.07763	0.0519802
ENSG00000205209	SCGB2B2	protein_coding	2.90916	0.313536	1.95878	0.492344
ENSG00000085741	WNT11	protein_coding	2.89059	0.0326321	2.30829	0.0555883
ENSG00000174225	ARL13A	protein_coding	2.87732	0.359232	1.5376	0.620981
ENSG00000139629	GALNT6	protein_coding	2.87494	0.326999	2.80095	0.252112
ENSG00000205078	SYCE1L	protein_coding	2.86662	0.0184308	1.8805	0.0714294
ENSG00000166086	JAM3	protein_coding	2.83853	0.329588	2.99942	0.216337
ENSG00000214140	PRCD	protein_coding	2.83853	0.329588	2.80095	0.252112
ENSG00000104833	TUBB4A	protein_coding	2.83321	0.192174	2.65598	0.141723
ENSG00000188996	HUS1B	protein_coding	2.82096	0.188861	2.01069	0.343329
ENSG00000150722	PPP1R1C	protein_coding	2.80626	0.33366	1.96315	0.494818
ENSG00000262484	CCER2	protein_coding	2.80626	0.33366	1.5376	0.620981
ENSG00000186409	CCDC30	protein_coding	2.80166	0.337647	3.80281	0.0679983
ENSG00000136250	AOAH	protein_coding	2.80166	0.337647	1.57101	0.641871
ENSG00000135929	CYP27A1	protein_coding	2.76396	0.349461	2.57773	0.3125
ENSG00000130957	FBP2	protein_coding	2.76396	0.349461	1.99409	0.486898
ENSG00000198336	MYL4	protein_coding	2.75793	0.572332	3.01921	0.450181
ENSG00000264058	AC073508.2	protein_coding	2.75793	0.572332	3.01921	0.450181
ENSG00000128714	HOXD13	protein_coding	2.75793	0.572332	3.01246	0.411164
ENSG00000099338	CATSPERG	protein_coding	2.75793	0.572332	3.00591	0.413058
ENSG00000196811	CHRNG	protein_coding	2.75793	0.572332	2.9991	0.455975
ENSG00000184270	H2AC21	protein_coding	2.75793	0.572332	2.43422	0.606955
ENSG00000167656	LY6D	protein_coding	2.75793	0.572332	2.42423	0.576177
ENSG00000113555	PCDH12	protein_coding	2.75793	0.572332	2.41416	0.612186
ENSG00000177599	ZNF491	protein_coding	2.75793	0.572332	2.41416	0.612186
ENSG00000182223	ZAR1	protein_coding	2.75793	0.572332	2.41416	0.612186
ENSG00000276368	H2AC14	protein_coding	2.75793	0.572332	2.41416	0.612186
ENSG00000167964	RAB26	protein_coding	2.73309	8.89e-05	2.16675	6.48e-05
ENSG00000152292	SH2D6	protein_coding	2.73027	0.114445	1.84033	0.282381
ENSG00000143365	RORC	protein_coding	2.71151	0.0316053	1.86701	0.122852
ENSG00000173557	FAM166C	protein_coding	2.6838	0.222881	1.51694	0.544687
ENSG00000176244	ACBD7	protein_coding	2.67466	0.200359	1.98373	0.32066
ENSG00000156966	B3GNT7	protein_coding	2.64817	0.58831	3.74419	0.211381
ENSG00000109205	ODAM	protein_coding	2.64817	0.58831	3.42915	0.29601
ENSG00000184702	SEPTIN5	protein_coding	2.64817	0.58831	3.42423	0.293394
ENSG00000170044	ZPLD1	protein_coding	2.64817	0.58831	3.01246	0.411164
ENSG00000236279	CLEC2L	protein_coding	2.64817	0.58831	2.43422	0.606955
ENSG00000185033	SEMA4B	protein_coding	2.64644	1.85e-10	1.76034	2.3e-15
ENSG00000171119	NRTN	protein_coding	2.61216	0.429724	2.77323	0.255241
ENSG00000248329	APELA	protein_coding	2.61216	0.429724	1.5474	0.643284
ENSG00000167107	ACSF2	protein_coding	2.59889	0.0121038	2.20597	0.0123608
ENSG00000099953	MMP11	protein_coding	2.57078	0.0543699	1.69715	0.188478
ENSG00000139549	DHH	protein_coding	2.57008	0.404157	2.28939	0.431563
ENSG00000187391	MAGI2	protein_coding	2.56118	0.405961	3.00295	0.245851
ENSG00000124920	MYRF	protein_coding	2.55959	0.141632	2.86607	0.0254416
ENSG00000204882	GPR20	protein_coding	2.53112	0.605565	4.23866	0.117683
ENSG00000169758	TMEM266	protein_coding	2.53112	0.605565	4.23581	0.111738
ENSG00000283740	TAF11L11	protein_coding	2.53112	0.605565	3.99904	0.196401
ENSG00000254788	CKLF-CMTM1	protein_coding	2.53112	0.605565	3.74022	0.218055
ENSG00000174358	SLC6A19	protein_coding	2.53112	0.605565	3.73603	0.258064
ENSG00000263874	LINC00672	protein_coding	2.53112	0.605565	3.42915	0.29601
ENSG00000099284	MACROH2A2	protein_coding	2.53112	0.605565	3.4193	0.298663
ENSG00000167984	NLRC3	protein_coding	2.53112	0.605565	3.00591	0.413058
ENSG00000004948	CALCR	protein_coding	2.53112	0.605565	2.43422	0.606955
ENSG00000066185	ZMYND12	protein_coding	2.53112	0.605565	2.43422	0.606955
ENSG00000137077	CCL21	protein_coding	2.53112	0.605565	2.43422	0.606955
ENSG00000175785	PRIMA1	protein_coding	2.53112	0.605565	2.43422	0.606955
ENSG00000178115	GOLGA8Q	protein_coding	2.53112	0.605565	2.43422	0.606955
ENSG00000187017	ESPN	protein_coding	2.53112	0.605565	2.43422	0.606955
ENSG00000181322	NME9	protein_coding	2.53112	0.605565	2.41416	0.612186
ENSG00000185038	MROH2A	protein_coding	2.53112	0.605565	2.41416	0.612186
ENSG00000139656	SMIM2	protein_coding	2.52665	0.410653	2.96334	0.208621
ENSG00000111432	FZD10	protein_coding	2.52571	0.0371783	2.02901	0.0606636
ENSG00000213780	GTF2H4	protein_coding	2.51734	0.264857	2.75275	0.134983
ENSG00000154319	FAM167A	protein_coding	2.51664	0.418376	2.58437	0.320381
ENSG00000128602	SMO	protein_coding	2.50971	0.0924643	1.83298	0.170768
ENSG00000113205	PCDHB3	protein_coding	2.48179	0.423144	2.28106	0.394929
ENSG00000224389	C4B	protein_coding	2.47067	0.436516	2.99173	0.204327
ENSG00000141738	GRB7	protein_coding	2.46728	0.0658539	1.9774	0.0991679
ENSG00000100271	TTLL1	protein_coding	2.44716	0.1228	1.68675	0.276875
ENSG00000047457	CP	protein_coding	2.4343	0.00486418	2.43808	0.000246716
ENSG00000183682	BMP8A	protein_coding	2.43272	0.182576	1.54914	0.395143
ENSG00000133488	SEC14L4	protein_coding	2.43197	0.0411674	1.87859	0.0723341
ENSG00000204610	TRIM15	protein_coding	2.42159	0.48692	2.57161	0.323839
ENSG00000105270	CLIP3	protein_coding	2.40382	0.141122	2.3874	0.0751062
ENSG00000168060	NAALADL1	protein_coding	2.40326	0.306342	1.94545	0.35058
ENSG00000131969	ABHD12B	protein_coding	2.39592	0.309092	2.0091	0.355067
ENSG00000102230	PCYT1B	protein_coding	2.38229	0.492227	2.77323	0.255241
ENSG00000205809	KLRC2	protein_coding	2.35508	0.307762	1.75096	0.346325
ENSG00000164638	SLC29A4	protein_coding	2.34401	0.0480638	1.56546	0.157019
ENSG00000117016	RIMS3	protein_coding	2.32879	0.16121	2.16607	0.121892
ENSG00000137434	C6orf52	protein_coding	2.32772	0.511737	3.45449	0.114717
ENSG00000139351	SYCP3	protein_coding	2.30378	0.197659	2.19068	0.139885
ENSG00000123405	NFE2	protein_coding	2.29597	0.264853	2.74376	0.0703613
ENSG00000065320	NTN1	protein_coding	2.26709	0.351152	2.5926	0.165352
ENSG00000102003	SYP	protein_coding	2.23125	0.0848664	1.69874	0.124794
ENSG00000272916	AC022400.5	protein_coding	2.21885	0.183028	1.56778	0.311799
ENSG00000278023	RDM1	protein_coding	2.21605	0.246945	2.10524	0.193261
ENSG00000130775	THEMIS2	protein_coding	2.18297	0.0856869	1.50279	0.182115
ENSG00000285641	AL358472.6	protein_coding	2.1803	0.509	2.96816	0.207549
ENSG00000178860	MSC	protein_coding	2.1803	0.509	2.96586	0.206892
ENSG00000172780	RAB43	protein_coding	2.16457	0.0671979	1.77477	0.0946697
ENSG00000126353	CCR7	protein_coding	2.16119	0.522719	2.8068	0.262312
ENSG00000121207	LRAT	protein_coding	2.16119	0.522719	1.99409	0.486898
ENSG00000105479	CCDC114	protein_coding	2.16048	0.437177	2.9169	0.0943571
ENSG00000054179	ENTPD2	protein_coding	2.15828	0.0458095	1.77871	0.0521739
ENSG00000143226	FCGR2A	protein_coding	2.14873	0.35935	1.98373	0.32066
ENSG00000180113	TDRD6	protein_coding	2.12318	0.528184	2.27668	0.402345
ENSG00000188322	SBK1	protein_coding	2.10074	0.572844	1.99888	0.489291
ENSG00000226784	PGAM4	protein_coding	2.09456	0.318997	1.52824	0.418024
ENSG00000283463	HSFX4	protein_coding	2.08936	0.387962	1.79267	0.38977
ENSG00000149922	TBX6	protein_coding	2.05869	0.388389	2.44183	0.181155
ENSG00000137462	TLR2	protein_coding	2.03179	0.425795	2.33105	0.238323
ENSG00000108823	SGCA	protein_coding	2.03179	0.425795	1.82497	0.401874
ENSG00000189221	MAOA	protein_coding	2.00865	0.156273	1.72211	0.153726
ENSG00000002745	WNT16	protein_coding	1.99948	0.439101	1.60974	0.489527
ENSG00000124159	MATN4	protein_coding	1.99349	0.370454	1.81984	0.306046
ENSG00000154134	ROBO3	protein_coding	1.99329	0.429336	2.12209	0.292845
ENSG00000186907	RTN4RL2	protein_coding	1.97297	0.0599782	1.78512	0.0368541
ENSG00000263155	MYZAP	protein_coding	1.96444	0.417959	1.79817	0.430441
ENSG00000198848	CES1	protein_coding	1.96283	0.268806	1.55002	0.323339
ENSG00000188277	C15orf62	protein_coding	1.95987	0.300541	1.94647	0.202299
ENSG00000104883	PEX11G	protein_coding	1.94907	0.273278	1.87083	0.202304
ENSG00000170965	PLAC1	protein_coding	1.93319	0.379776	2.23392	0.181541
ENSG00000135406	PRPH	protein_coding	1.91227	0.621074	2.98937	0.205952
ENSG00000188396	TCTEX1D4	protein_coding	1.91227	0.621074	2.57773	0.3125
ENSG00000177138	FAM9B	protein_coding	1.91227	0.621074	2.31722	0.389251
ENSG00000088726	TMEM40	protein_coding	1.91227	0.621074	1.99409	0.486898
ENSG00000221916	C19orf73	protein_coding	1.90677	0.208952	1.53967	0.244708
ENSG00000183615	FAM167B	protein_coding	1.89821	0.482926	1.98141	0.319844
ENSG00000165923	AGBL2	protein_coding	1.88117	0.345043	2.09971	0.169847
ENSG00000186976	EFCAB6	protein_coding	1.86921	0.62709	2.54457	0.319206
ENSG00000165325	DEUP1	protein_coding	1.86921	0.62709	1.95878	0.492344
ENSG00000179774	ATOH7	protein_coding	1.86921	0.62709	1.95878	0.492344
ENSG00000203883	SOX18	protein_coding	1.8463	0.137563	1.66031	0.121916
ENSG00000275221	H2AC15	protein_coding	1.83813	0.391241	1.95893	0.299544
ENSG00000187134	AKR1C1	protein_coding	1.81959	7.11e-05	1.96299	7.38e-24
ENSG00000180767	CHST13	protein_coding	1.80465	0.27207	1.55322	0.282874
ENSG00000077420	APBB1IP	protein_coding	1.79889	0.616516	3.29502	0.144084
ENSG00000134716	CYP2J2	protein_coding	1.79052	0.498115	1.93926	0.368823
ENSG00000174586	ZNF497	protein_coding	1.79014	0.238646	1.55826	0.234483
ENSG00000132938	MTUS2	protein_coding	1.76963	0.128426	1.6934	0.0680929
ENSG00000173805	HAP1	protein_coding	1.76604	0.630157	2.57773	0.3125
ENSG00000150628	SPATA4	protein_coding	1.76604	0.630157	1.57101	0.641871
ENSG00000086696	HSD17B2	protein_coding	1.74055	0.462251	2.33585	0.151051
ENSG00000166432	ZMAT1	protein_coding	1.73441	0.727789	4.60189	0.0672567
ENSG00000169245	CXCL10	protein_coding	1.73441	0.727789	4.01578	0.158219
ENSG00000170092	SPDYE5	protein_coding	1.73441	0.727789	3.43427	0.336169
ENSG00000186648	CARMIL3	protein_coding	1.73441	0.727789	3.42423	0.293394
ENSG00000242852	ZNF709	protein_coding	1.73441	0.727789	3.01921	0.450181
ENSG00000077092	RARB	protein_coding	1.73441	0.727789	3.01246	0.411164
ENSG00000198535	C2CD4A	protein_coding	1.73441	0.727789	3.01246	0.411164
ENSG00000172247	C1QTNF4	protein_coding	1.73441	0.727789	3.00591	0.413058
ENSG00000150783	TEX12	protein_coding	1.73441	0.727789	2.9991	0.455975
ENSG00000187242	KRT12	protein_coding	1.73441	0.727789	2.43422	0.606955
ENSG00000198553	KCNRG	protein_coding	1.73441	0.727789	2.43422	0.606955
ENSG00000111344	RASAL1	protein_coding	1.73441	0.727789	2.42423	0.576177
ENSG00000148488	ST8SIA6	protein_coding	1.73441	0.727789	2.42423	0.576177
ENSG00000151023	ENKUR	protein_coding	1.73441	0.727789	2.42423	0.576177
ENSG00000160188	RSPH1	protein_coding	1.73441	0.727789	2.42423	0.576177
ENSG00000130287	NCAN	protein_coding	1.73441	0.727789	2.41416	0.612186
ENSG00000137975	CLCA2	protein_coding	1.73441	0.727789	2.41416	0.612186
ENSG00000163440	PDCL2	protein_coding	1.73441	0.727789	2.41416	0.612186
ENSG00000119915	ELOVL3	protein_coding	1.73054	0.308473	2.34238	0.0538284
ENSG00000115461	IGFBP5	protein_coding	1.72951	0.000134365	1.97693	1.52e-16
ENSG00000145506	NKD2	protein_coding	1.72615	0.250374	1.90443	0.0976993
ENSG00000105642	KCNN1	protein_coding	1.72518	0.636166	1.5474	0.643284
ENSG00000137868	STRA6	protein_coding	1.70506	0.022318	2.26848	3.95e-06
ENSG00000145358	DDIT4L	protein_coding	1.69294	0.0987878	2.20175	0.00208367
ENSG00000170935	NCBP2L	protein_coding	1.69011	0.174808	1.70461	0.0775088
ENSG00000254413	CHKB-CPT1B	protein_coding	1.68712	0.678028	3.5705	0.0970831
ENSG00000103056	SMPD3	protein_coding	1.68712	0.678028	3.3128	0.135989
ENSG00000156206	CFAP161	protein_coding	1.68712	0.678028	3.16448	0.167764
ENSG00000183486	MX2	protein_coding	1.68712	0.678028	2.58095	0.313643
ENSG00000244694	PTCHD4	protein_coding	1.6854	0.482024	2.49297	0.095461
ENSG00000089558	KCNH4	protein_coding	1.66435	0.341025	2.37823	0.0503168
ENSG00000160408	ST6GALNAC6	protein_coding	1.66343	0.223241	1.6307	0.145468
ENSG00000143387	CTSK	protein_coding	1.66185	0.479767	2.16818	0.192593
ENSG00000184925	LCN12	protein_coding	1.64277	0.684152	3.42118	0.122271
ENSG00000172031	EPHX4	protein_coding	1.64277	0.684152	1.96524	0.524892
ENSG00000140459	CYP11A1	protein_coding	1.64277	0.684152	1.96315	0.494818
ENSG00000005421	PON1	protein_coding	1.63427	0.564661	2.44183	0.181155
ENSG00000173868	PHOSPHO1	protein_coding	1.62973	0.564202	3.32752	0.0384555
ENSG00000028137	TNFRSF1B	protein_coding	1.61642	0.0835353	1.54107	0.0382731
ENSG00000213214	ARHGEF35	protein_coding	1.61348	0.395857	2.15449	0.122325
ENSG00000164778	EN2	protein_coding	1.60825	0.747293	4.41929	0.0841062
ENSG00000138068	SULT6B1	protein_coding	1.60825	0.747293	4.23581	0.111738
ENSG00000196557	CACNA1H	protein_coding	1.60825	0.747293	4.0092	0.151527
ENSG00000229474	PATL2	protein_coding	1.60825	0.747293	3.74813	0.210452
ENSG00000153012	LGI2	protein_coding	1.60825	0.747293	3.74022	0.218055
ENSG00000158055	GRHL3	protein_coding	1.60825	0.747293	3.42423	0.293394
ENSG00000115590	IL1R2	protein_coding	1.60825	0.747293	3.4193	0.298663
ENSG00000101850	GPR143	protein_coding	1.60825	0.747293	3.01246	0.411164
ENSG00000136206	SPDYE1	protein_coding	1.60825	0.747293	3.01246	0.411164
ENSG00000270757	HSPE1-MOB4	protein_coding	1.60825	0.747293	3.01246	0.411164
ENSG00000204539	CDSN	protein_coding	1.60825	0.747293	3.00591	0.413058
ENSG00000094963	FMO2	protein_coding	1.60825	0.747293	2.9991	0.455975
ENSG00000258984	UBE2F-SCLY	protein_coding	1.60825	0.747293	2.43422	0.606955
ENSG00000285791	AC009879.3	protein_coding	1.60825	0.747293	2.43422	0.606955
ENSG00000157343	ARMC12	protein_coding	1.60825	0.747293	2.42423	0.576177
ENSG00000204963	PCDHA7	protein_coding	1.60825	0.747293	2.42423	0.576177
ENSG00000240720	LRRD1	protein_coding	1.60825	0.747293	2.42423	0.576177
ENSG00000008323	PLEKHG6	protein_coding	1.60825	0.747293	2.41416	0.612186
ENSG00000125735	TNFSF14	protein_coding	1.60825	0.747293	2.41416	0.612186
ENSG00000139193	CD27	protein_coding	1.60825	0.747293	2.41416	0.612186
ENSG00000154856	APCDD1	protein_coding	1.60825	0.747293	2.41416	0.612186
ENSG00000165555	NOXRED1	protein_coding	1.60825	0.747293	2.41416	0.612186
ENSG00000197748	CFAP43	protein_coding	1.60825	0.747293	2.41416	0.612186
ENSG00000197768	STPG3	protein_coding	1.60825	0.747293	2.41416	0.612186
ENSG00000203797	DDO	protein_coding	1.60825	0.747293	2.41416	0.612186
ENSG00000124839	RAB17	protein_coding	1.60106	0.0744543	1.67675	0.011264
ENSG00000171097	KYAT1	protein_coding	1.56991	0.413829	2.37607	0.0736706
ENSG00000073605	GSDMB	protein_coding	1.56569	0.455234	1.71664	0.295257
ENSG00000129244	ATP1B2	protein_coding	1.55428	0.503733	1.53035	0.41724
ENSG00000163701	IL17RE	protein_coding	1.5481	0.555292	1.79003	0.38672
ENSG00000277775	H3C7	protein_coding	1.52667	0.425037	1.56314	0.31675

## Sheet: Int. Mg Mp downregulated (221)
Geneid	Name	Biotype.x	Mg log2FoldChange	Mg pvalue	Mp log2FoldChange	Mp pvalue
ENSG00000002822	MAD1L1	protein_coding	-2.52332	0.0924261	-1.61705	0.135121
ENSG00000006555	TTC22	protein_coding	-2.19665	0.653661	-2.41028	0.61548
ENSG00000019505	SYT13	protein_coding	-2.24227	0.646722	-2.46199	0.5682
ENSG00000047617	ANO2	protein_coding	-2.30206	0.147857	-5.92597	0.00183944
ENSG00000054392	HHAT	protein_coding	-2.03917	0.000678339	-2.29469	5.96e-08
ENSG00000061337	LZTS1	protein_coding	-2.28674	0.639985	-2.51199	0.588731
ENSG00000064270	ATP2C2	protein_coding	-3.57341	0.328789	-3.79387	0.201931
ENSG00000069696	DRD4	protein_coding	-2.87308	0.553963	-1.65472	0.618771
ENSG00000071073	MGAT4A	protein_coding	-3.19484	0.479026	-1.96426	0.53035
ENSG00000072952	IRAG1	protein_coding	-2.81186	0.538029	-1.58336	0.612179
ENSG00000075290	WNT8B	protein_coding	-2.78016	0.56722	-2.99511	0.459763
ENSG00000078401	EDN1	protein_coding	-2.46707	0.000296126	-3.70139	2.79e-10
ENSG00000079263	SP140	protein_coding	-2.81186	0.538029	-1.59108	0.610914
ENSG00000080007	DDX43	protein_coding	-2.28674	0.639985	-2.51199	0.588731
ENSG00000081923	ATP8B1	protein_coding	-2.64532	3.16e-06	-2.24889	5.93e-13
ENSG00000082126	MPP4	protein_coding	-2.25757	0.0796563	-1.52495	0.0848104
ENSG00000091536	MYO15A	protein_coding	-2.78016	0.56722	-2.99511	0.459763
ENSG00000095587	TLL2	protein_coding	-2.78016	0.56722	-2.99511	0.459763
ENSG00000096996	IL12RB1	protein_coding	-2.19665	0.653661	-2.41028	0.61548
ENSG00000100079	LGALS2	protein_coding	-2.24227	0.646722	-2.46199	0.5682
ENSG00000104112	SCG3	protein_coding	-2.87308	0.553963	-3.0971	0.430714
ENSG00000105737	GRIK5	protein_coding	-2.78016	0.56722	-1.54935	0.647326
ENSG00000106013	ANKRD7	protein_coding	-3.57341	0.328789	-2.35305	0.380102
ENSG00000107984	DKK1	protein_coding	-3.71013	7.6e-21	-2.39796	1.67e-40
ENSG00000109047	RCVRN	protein_coding	-1.80854	0.601936	-1.99065	0.491692
ENSG00000110427	KIAA1549L	protein_coding	-1.80854	0.601936	-3.43682	0.296467
ENSG00000111859	NEDD9	protein_coding	-1.82331	6.71e-05	-2.01879	1.95e-17
ENSG00000112077	RHAG	protein_coding	-2.87308	0.553963	-3.0971	0.430714
ENSG00000112139	MDGA1	protein_coding	-3.91668	0.0802034	-2.53208	0.0898259
ENSG00000112183	RBM24	protein_coding	-1.58345	0.0516427	-1.72289	0.00401143
ENSG00000112782	CLIC5	protein_coding	-2.78016	0.56722	-2.99511	0.459763
ENSG00000113209	PCDHB5	protein_coding	-2.84251	0.529877	-3.06347	0.399134
ENSG00000113263	ITK	protein_coding	-2.24227	0.646722	-2.46199	0.5682
ENSG00000113494	PRLR	protein_coding	-1.51368	0.464082	-3.35274	0.13123
ENSG00000113578	FGF1	protein_coding	-3.05441	0.0990702	-2.6916	0.0629249
ENSG00000114638	UPK1B	protein_coding	-2.28674	0.639985	-2.51199	0.588731
ENSG00000115423	DNAH6	protein_coding	-3.555	0.333701	-2.33389	0.385647
ENSG00000117152	RGS4	protein_coding	-4.06931	0.205217	-2.8439	0.245513
ENSG00000117598	PLPPR5	protein_coding	-3.26515	0.416118	-3.48676	0.28313
ENSG00000118407	FILIP1	protein_coding	-2.28674	0.639985	-2.51199	0.588731
ENSG00000118523	CCN2	protein_coding	-2.07977	9e-09	-1.71269	1.41e-45
ENSG00000119698	PPP4R4	protein_coding	-2.28674	0.639985	-2.51199	0.588731
ENSG00000120251	GRIA2	protein_coding	-2.28674	0.639985	-2.51199	0.588731
ENSG00000120500	ARR3	protein_coding	-2.78016	0.56722	-2.99511	0.459763
ENSG00000123329	ARHGAP9	protein_coding	-2.31274	0.442724	-4.03023	0.150786
ENSG00000123977	DAW1	protein_coding	-2.28898	0.0831041	-2.5431	0.0224906
ENSG00000124664	SPDEF	protein_coding	-4.00205	0.269448	-4.21712	0.1533
ENSG00000125122	LRRC29	protein_coding	-2.24227	0.646722	-2.46199	0.5682
ENSG00000125378	BMP4	protein_coding	-2.22596	0.000249105	-2.11979	2e-07
ENSG00000127325	BEST3	protein_coding	-2.97088	0.274569	-1.5754	0.387962
ENSG00000128510	CPA4	protein_coding	-1.60881	1.83e-05	-1.78724	1.67e-28
ENSG00000129204	USP6	protein_coding	-2.81186	0.538029	-1.58336	0.612179
ENSG00000129991	TNNI3	protein_coding	-2.28674	0.639985	-2.51199	0.588731
ENSG00000130055	GDPD2	protein_coding	-2.81186	0.538029	-3.03026	0.408714
ENSG00000130487	KLHDC7B	protein_coding	-2.84251	0.529877	-3.06347	0.399134
ENSG00000130649	CYP2E1	protein_coding	-2.87308	0.553963	-3.0971	0.430714
ENSG00000131044	TTLL9	protein_coding	-2.24227	0.646722	-2.46199	0.5682
ENSG00000131409	LRRC4B	protein_coding	-2.28674	0.639985	-2.51199	0.588731
ENSG00000131831	RAI2	protein_coding	-4.86555	0.0747878	-2.64467	0.158732
ENSG00000132207	SLX1A	protein_coding	-2.81186	0.538029	-1.59108	0.610914
ENSG00000132915	PDE6A	protein_coding	-2.84251	0.529877	-1.61471	0.602958
ENSG00000132958	TPTE2	protein_coding	-2.19665	0.653661	-2.41028	0.61548
ENSG00000133106	EPSTI1	protein_coding	-2.68233	0.396432	-2.87833	0.277663
ENSG00000133110	POSTN	protein_coding	-1.64218	0.264251	-1.67226	0.150498
ENSG00000133256	PDE6B	protein_coding	-2.87308	0.553963	-1.65472	0.618771
ENSG00000134259	NGF	protein_coding	-1.84633	0.0669915	-1.93881	0.0146123
ENSG00000134531	EMP1	protein_coding	-2.01817	5.85e-07	-1.52488	3.96e-30
ENSG00000135298	ADGRB3	protein_coding	-2.28674	0.639985	-2.51199	0.588731
ENSG00000137801	THBS1	protein_coding	-2.96246	4.38e-16	-1.66327	1.89e-70
ENSG00000137960	GIPC2	protein_coding	-2.8494	0.30607	-4.48684	0.0764959
ENSG00000138271	GPR87	protein_coding	-1.96768	0.235269	-2.19226	0.115769
ENSG00000138964	PARVG	protein_coding	-2.19665	0.653661	-2.41028	0.61548
ENSG00000139714	MORN3	protein_coding	-2.78016	0.56722	-2.99511	0.459763
ENSG00000142347	MYO1F	protein_coding	-2.84251	0.529877	-1.62239	0.601701
ENSG00000142748	FCN3	protein_coding	-2.19665	0.653661	-2.41028	0.61548
ENSG00000142871	CCN1	protein_coding	-3.21466	1.32e-17	-2.08495	1.05e-16
ENSG00000143469	SYT14	protein_coding	-1.72938	0.518962	-1.86788	0.399865
ENSG00000144583	MARCHF4	protein_coding	-4.56424	0.104715	-1.7633	0.3352
ENSG00000144648	ACKR2	protein_coding	-1.67981	0.653319	-3.41004	0.345474
ENSG00000144671	SLC22A14	protein_coding	-1.71046	0.61689	-3.43682	0.296467
ENSG00000145681	HAPLN1	protein_coding	-3.26515	0.416118	-2.04539	0.476367
ENSG00000145700	ANKRD31	protein_coding	-2.19665	0.653661	-2.41028	0.61548
ENSG00000146090	RASGEF1C	protein_coding	-2.19665	0.653661	-2.41028	0.61548
ENSG00000147082	CCNB3	protein_coding	-2.46056	0.456775	-2.65576	0.335555
ENSG00000148483	TMEM236	protein_coding	-1.70713	0.358644	-4.02072	0.043003
ENSG00000148677	ANKRD1	protein_coding	-6.65329	1.58e-23	-4.66982	2.17e-50
ENSG00000149021	SCGB1A1	protein_coding	-2.87308	0.553963	-3.0971	0.430714
ENSG00000149968	MMP3	protein_coding	-2.84251	0.529877	-3.06347	0.399134
ENSG00000151838	CCDC175	protein_coding	-3.2423	0.419521	-2.0217	0.479578
ENSG00000152128	TMEM163	protein_coding	-2.19665	0.653661	-2.41028	0.61548
ENSG00000152611	CAPSL	protein_coding	-2.06885	0.0220103	-1.86482	0.0129603
ENSG00000153253	SCN3A	protein_coding	-2.20236	0.0036827	-2.11301	0.000127054
ENSG00000153902	LGI4	protein_coding	-2.81186	0.538029	-1.59108	0.610914
ENSG00000156510	HKDC1	protein_coding	-2.91696	0.0111864	-2.0473	0.01059
ENSG00000158296	SLC13A3	protein_coding	-2.89635	0.283462	-2.16242	0.27158
ENSG00000159197	KCNE2	protein_coding	-2.28674	0.639985	-2.51199	0.588731
ENSG00000159251	ACTC1	protein_coding	-1.55994	4.41e-05	-1.65394	3.6e-40
ENSG00000159784	FAM131B	protein_coding	-1.62237	0.426792	-3.45805	0.115414
ENSG00000160224	AIRE	protein_coding	-3.19484	0.479026	-3.41004	0.345474
ENSG00000160229	ZNF66	protein_coding	-3.34521	0.171531	-2.01254	0.244737
ENSG00000160951	PTGER1	protein_coding	-2.38365	0.440961	-1.57256	0.477612
ENSG00000161509	GRIN2C	protein_coding	-2.24227	0.646722	-2.46199	0.5682
ENSG00000162552	WNT4	protein_coding	-2.93811	0.26924	-1.62747	0.390835
ENSG00000162669	HFM1	protein_coding	-2.19665	0.653661	-2.41028	0.61548
ENSG00000163449	TMEM169	protein_coding	-2.19665	0.653661	-2.41028	0.61548
ENSG00000163810	TGM4	protein_coding	-1.58333	0.430023	-5.15089	0.0179661
ENSG00000163827	LRRC2	protein_coding	-4.57344	0.103797	-2.35065	0.208855
ENSG00000164509	IL31RA	protein_coding	-3.2191	0.428719	-3.43682	0.296467
ENSG00000164604	GPR85	protein_coding	-2.19665	0.653661	-2.41028	0.61548
ENSG00000165084	C8orf34	protein_coding	-2.87308	0.553963	-3.0971	0.430714
ENSG00000165685	TMEM52B	protein_coding	-2.28591	0.159521	-1.9221	0.131724
ENSG00000165794	SLC39A2	protein_coding	-3.51672	0.393759	-2.29345	0.436734
ENSG00000166268	MYRFL	protein_coding	-2.19665	0.653661	-2.41028	0.61548
ENSG00000166317	SYNPO2L	protein_coding	-2.28674	0.639985	-2.51199	0.588731
ENSG00000166897	ELFN2	protein_coding	-1.85968	0.00024764	-1.56077	1.11e-13
ENSG00000167414	GNG8	protein_coding	-2.28674	0.639985	-2.51199	0.588731
ENSG00000167767	KRT80	protein_coding	-1.94724	5.58e-07	-1.79581	4.69e-83
ENSG00000168263	KCNV2	protein_coding	-2.19665	0.653661	-2.41028	0.61548
ENSG00000168685	IL7R	protein_coding	-2.01144	3.26e-06	-1.70504	6.16e-42
ENSG00000169059	VCX3A	protein_coding	-3.2883	0.454085	-3.51226	0.317488
ENSG00000169213	RAB3B	protein_coding	-2.12495	0.000133519	-1.51583	4.77e-06
ENSG00000169432	SCN9A	protein_coding	-2.07491	0.0414498	-2.12661	0.00155421
ENSG00000169507	SLC38A11	protein_coding	-2.28674	0.639985	-2.51199	0.588731
ENSG00000169594	BNC1	protein_coding	-2.41358	0.424725	-2.60057	0.306857
ENSG00000169903	TM4SF4	protein_coding	-2.28674	0.639985	-2.51199	0.588731
ENSG00000170454	KRT75	protein_coding	-2.28674	0.639985	-2.51199	0.588731
ENSG00000170523	KRT83	protein_coding	-2.31274	0.442724	-2.58436	0.313242
ENSG00000170848	PSG6	protein_coding	-2.19665	0.653661	-2.41028	0.61548
ENSG00000171357	LURAP1	protein_coding	-2.28674	0.639985	-2.51199	0.588731
ENSG00000171385	KCND3	protein_coding	-3.23388	0.0098476	-3.26294	0.000393059
ENSG00000171540	OTP	protein_coding	-2.28674	0.639985	-2.51199	0.588731
ENSG00000171772	SYCE1	protein_coding	-3.2191	0.428719	-1.9977	0.490612
ENSG00000172717	FAM71D	protein_coding	-3.19484	0.479026	-3.41004	0.345474
ENSG00000173809	TDRD12	protein_coding	-4.42754	0.129796	-4.6485	0.0553496
ENSG00000175514	GPR152	protein_coding	-3.2423	0.419521	-2.01477	0.480632
ENSG00000175946	KLHL38	protein_coding	-2.19665	0.653661	-2.41028	0.61548
ENSG00000178033	CALHM5	protein_coding	-2.91809	0.272438	-3.18091	0.163573
ENSG00000178125	PPP1R42	protein_coding	-2.19665	0.653661	-2.41028	0.61548
ENSG00000178602	OTOS	protein_coding	-2.28674	0.639985	-2.51199	0.588731
ENSG00000179776	CDH5	protein_coding	-2.19665	0.653661	-2.41028	0.61548
ENSG00000179869	ABCA13	protein_coding	-4.39678	0.135193	-3.17479	0.167137
ENSG00000181617	FDCSP	protein_coding	-2.28674	0.639985	-2.51199	0.588731
ENSG00000182177	ASB18	protein_coding	-1.8308	0.593059	-2.01477	0.480632
ENSG00000183128	CALHM3	protein_coding	-2.87308	0.553963	-3.0971	0.430714
ENSG00000183336	BOLA2	protein_coding	-1.87694	0.614255	-3.51226	0.317488
ENSG00000183638	RP1L1	protein_coding	-2.81186	0.538029	-3.03026	0.408714
ENSG00000183831	ANKRD45	protein_coding	-2.19665	0.653661	-2.41028	0.61548
ENSG00000184389	A3GALT2	protein_coding	-1.7338	0.607845	-3.462	0.285754
ENSG00000184659	FOXD4L4	protein_coding	-2.87308	0.553963	-1.64638	0.620075
ENSG00000184984	CHRM5	protein_coding	-2.81186	0.538029	-3.03026	0.408714
ENSG00000185304	RGPD2	protein_coding	-2.12473	0.513934	-2.30785	0.39841
ENSG00000185615	PDIA2	protein_coding	-3.81183	0.266668	-4.03023	0.150786
ENSG00000186439	TRDN	protein_coding	-2.78016	0.56722	-2.99511	0.459763
ENSG00000187122	SLIT1	protein_coding	-2.19665	0.653661	-2.41028	0.61548
ENSG00000187323	DCC	protein_coding	-2.19665	0.653661	-2.41028	0.61548
ENSG00000187688	TRPV2	protein_coding	-2.19665	0.653661	-2.41028	0.61548
ENSG00000188199	NUTM2B	protein_coding	-2.84251	0.529877	-1.62239	0.601701
ENSG00000188305	PEAK3	protein_coding	-2.19665	0.653661	-2.41028	0.61548
ENSG00000188389	PDCD1	protein_coding	-2.08689	0.512362	-2.36575	0.381757
ENSG00000188585	CLEC20A	protein_coding	-2.87308	0.553963	-3.0971	0.430714
ENSG00000188761	BCL2L15	protein_coding	-2.90749	0.276746	-1.59077	0.376223
ENSG00000188869	TMC3	protein_coding	-2.19665	0.653661	-2.41028	0.61548
ENSG00000189052	CGB5	protein_coding	-2.81186	0.538029	-3.03026	0.408714
ENSG00000189233	NUGGC	protein_coding	-3.26515	0.416118	-3.48676	0.28313
ENSG00000189410	SH2D5	protein_coding	-1.67509	0.00271978	-1.71732	7.2e-06
ENSG00000196503	ARL9	protein_coding	-2.81186	0.538029	-1.58336	0.612179
ENSG00000197408	CYP2B6	protein_coding	-4.91763	0.0602464	-1.69024	0.282672
ENSG00000197646	PDCD1LG2	protein_coding	-1.51368	0.464082	-3.34824	0.131555
ENSG00000198156	NPIPB6	protein_coding	-2.81186	0.538029	-1.59108	0.610914
ENSG00000198286	CARD11	protein_coding	-2.38365	0.440961	-1.57256	0.477612
ENSG00000198342	ZNF442	protein_coding	-1.87694	0.614255	-3.51226	0.317488
ENSG00000198429	ZNF69	protein_coding	-2.78016	0.56722	-2.99511	0.459763
ENSG00000198734	F5	protein_coding	-2.28674	0.639985	-2.51199	0.588731
ENSG00000204071	TCEAL6	protein_coding	-3.2883	0.454085	-2.06259	0.501672
ENSG00000204179	PTPN20	protein_coding	-2.84251	0.529877	-3.06347	0.399134
ENSG00000204941	PSG5	protein_coding	-2.5808	0.235526	-2.14504	0.2044
ENSG00000205108	FAM205A	protein_coding	-2.28674	0.639985	-2.51199	0.588731
ENSG00000205436	EXOC3L4	protein_coding	-2.78016	0.56722	-1.55781	0.645999
ENSG00000215218	UBE2QL1	protein_coding	-2.58691	0.139465	-2.8866	0.0383741
ENSG00000215915	ATAD3C	protein_coding	-2.24227	0.646722	-2.46199	0.5682
ENSG00000216588	IGSF23	protein_coding	-2.81186	0.538029	-3.03026	0.408714
ENSG00000221947	XKR9	protein_coding	-2.19665	0.653661	-2.41028	0.61548
ENSG00000227234	SPANXB1	protein_coding	-2.6286	0.362969	-1.81289	0.402404
ENSG00000231924	PSG1	protein_coding	-3.76682	0.0960854	-4.01738	0.0431005
ENSG00000242120	MDFIC2	protein_coding	-2.84251	0.529877	-3.06347	0.399134
ENSG00000249240	AC069368.1	protein_coding	-2.78016	0.56722	-2.99511	0.459763
ENSG00000249693	THEGL	protein_coding	-2.78016	0.56722	-1.54935	0.647326
ENSG00000249853	HS3ST5	protein_coding	-2.78016	0.56722	-1.55781	0.645999
ENSG00000250644	AC068580.4	protein_coding	-2.84251	0.529877	-3.06347	0.399134
ENSG00000250803	AC010255.3	protein_coding	-3.19484	0.479026	-3.41004	0.345474
ENSG00000253485	PCDHGA5	protein_coding	-2.73872	0.32107	-4.44948	0.0786662
ENSG00000254598	CSNK2A3	protein_coding	-2.12473	0.513934	-2.31437	0.397489
ENSG00000254806	SYS1-DBNDD2	protein_coding	-2.87308	0.553963	-3.0971	0.430714
ENSG00000256206	AC018523.2	protein_coding	-2.19665	0.653661	-2.41028	0.61548
ENSG00000256660	CLEC12B	protein_coding	-2.81186	0.538029	-3.03026	0.408714
ENSG00000258315	C17orf49	protein_coding	-2.79602	0.181272	-1.6157	0.259297
ENSG00000258466	AL049779.1	protein_coding	-3.2423	0.419521	-3.462	0.285754
ENSG00000259066	AL110118.2	protein_coding	-3.19484	0.479026	-1.97207	0.529176
ENSG00000260238	PMF1-BGLAP	protein_coding	-2.78016	0.56722	-1.55781	0.645999
ENSG00000260325	HSPB9	protein_coding	-2.28674	0.639985	-2.51199	0.588731
ENSG00000261934	PCDHGA9	protein_coding	-3.2191	0.428719	-3.43682	0.296467
ENSG00000262655	SPON1	protein_coding	-3.26515	0.416118	-3.48676	0.28313
ENSG00000266265	KLF14	protein_coding	-2.78016	0.56722	-2.99511	0.459763
ENSG00000267978	MAGEA9B	protein_coding	-2.19665	0.653661	-2.41028	0.61548
ENSG00000268655	AC008687.4	protein_coding	-3.5363	0.343331	-3.75359	0.217077
ENSG00000269403	AC008750.7	protein_coding	-2.28674	0.639985	-2.51199	0.588731
ENSG00000273496	AC011841.1	protein_coding	-2.19665	0.653661	-2.41028	0.61548
ENSG00000274559	CU639417.1	protein_coding	-2.19665	0.653661	-2.41028	0.61548
ENSG00000277726	AL109811.3	protein_coding	-2.78016	0.56722	-2.99511	0.459763
ENSG00000278615	C11orf98	protein_coding	-3.09556	0.230956	-1.77273	0.309249
ENSG00000283268	TEX54	protein_coding	-2.19665	0.653661	-2.41028	0.61548
ENSG00000283297	TEX52	protein_coding	-2.87308	0.553963	-3.0971	0.430714
ENSG00000283528	TCAF2C	protein_coding	-2.28674	0.639985	-2.51199	0.588731
ENSG00000283563	AC098650.1	protein_coding	-2.78016	0.56722	-1.54935	0.647326
ENSG00000283761	AC118553.2	protein_coding	-2.14265	0.504142	-2.33389	0.385647
ENSG00000284686	AC119674.2	protein_coding	-4.69755	0.0845985	-3.47175	0.109449
ENSG00000284906	AC091057.6	protein_coding	-2.81186	0.538029	-3.03026	0.408714
ENSG00000285085	AL662884.4	protein_coding	-2.28674	0.639985	-2.51199	0.588731
ENSG00000286088	AC073585.1	protein_coding	-3.19484	0.479026	-3.41004	0.345474
ENSG00000288547	C3orf36	protein_coding	-3.82727	0.261406	-1.61132	0.476661
ENSG00000288637	AC013477.2	protein_coding	-2.28674	0.639985	-2.51199	0.588731

## Sheet: Int. Mg-Up Mp-Down (32)
Geneid	Name	Biotype.x	Mg log2FoldChange	Mg pvalue	Mp log2FoldChange	Mp pvalue
ENSG00000091106	NLRC4	protein_coding	2.02458	0.422684	-2.51199	0.588731
ENSG00000095932	SMIM24	protein_coding	3.46488	0.172257	-1.50174	0.763488
ENSG00000103184	SEC14L5	protein_coding	3.39547	0.187261	-1.50174	0.763488
ENSG00000105610	KLF1	protein_coding	1.6939	0.363169	-2.0217	0.479578
ENSG00000110852	CLEC2B	protein_coding	1.75829	0.209113	-2.15121	0.286444
ENSG00000119514	GALNT12	protein_coding	2.19398	0.25108	-1.62239	0.601701
ENSG00000129226	CD68	protein_coding	2.04251	0.349393	-2.99511	0.459763
ENSG00000130876	SLC7A10	protein_coding	1.86921	0.62709	-1.50174	0.763488
ENSG00000131097	HIGD1B	protein_coding	1.82574	0.463688	-2.46199	0.5682
ENSG00000132026	RTBDN	protein_coding	1.63739	0.479394	-1.64638	0.620075
ENSG00000132970	WASF3	protein_coding	2.90916	0.313536	-1.50174	0.763488
ENSG00000139200	PIANP	protein_coding	2.1803	0.509	-1.50174	0.763488
ENSG00000141434	MEP1B	protein_coding	2.05913	0.5786	-1.50174	0.763488
ENSG00000143502	SUSD4	protein_coding	1.64277	0.684152	-1.50174	0.763488
ENSG00000143603	KCNN3	protein_coding	2.28762	0.51723	-1.50174	0.763488
ENSG00000149131	SERPING1	protein_coding	1.79889	0.616516	-1.50174	0.763488
ENSG00000162373	BEND5	protein_coding	2.73114	0.353685	-1.50174	0.763488
ENSG00000163273	NPPC	protein_coding	1.92037	0.167362	-2.84938	0.244909
ENSG00000163993	S100P	protein_coding	1.93123	0.34166	-1.59108	0.610914
ENSG00000164266	SPINK1	protein_coding	1.82574	0.463688	-2.46199	0.5682
ENSG00000165935	SMCO2	protein_coding	2.23493	0.497056	-1.50174	0.763488
ENSG00000172940	SLC22A13	protein_coding	1.63427	0.564661	-2.46199	0.5682
ENSG00000177669	MBOAT4	protein_coding	1.64277	0.684152	-1.50174	0.763488
ENSG00000179284	DAND5	protein_coding	2.23493	0.497056	-1.50174	0.763488
ENSG00000180929	GPR62	protein_coding	2.11124	0.141267	-2.58436	0.313242
ENSG00000186765	FSCN2	protein_coding	2.75225	0.0666432	-2.0217	0.479578
ENSG00000188687	SLC4A5	protein_coding	1.80382	0.269419	-1.58106	0.487631
ENSG00000203872	C6orf163	protein_coding	1.51623	0.539003	-1.59108	0.610914
ENSG00000205669	ACOT6	protein_coding	1.93841	0.504303	-2.41028	0.61548
ENSG00000239474	KLHL41	protein_coding	2.28762	0.51723	-1.50174	0.763488
ENSG00000248712	CCDC153	protein_coding	1.75385	0.508056	-2.51199	0.588731
ENSG00000258818	RNASE4	protein_coding	1.86921	0.62709	-1.50174	0.763488

## Sheet: Int. Mp-up Mg-Down (15)
Geneid	Name	Biotype.x	Mg log2FoldChange	Mg pvalue	Mp log2FoldChange	Mp pvalue
ENSG00000021300	PLEKHB1	protein_coding	-3.19484	0.479026	2.26647	0.123977
ENSG00000090554	FLT3LG	protein_coding	-2.24227	0.646722	1.56627	0.467497
ENSG00000102837	OLFM4	protein_coding	-2.24227	0.646722	2.30343	0.218866
ENSG00000105647	PIK3R2	protein_coding	-2.24227	0.646722	2.14611	0.274915
ENSG00000110436	SLC1A2	protein_coding	-2.84251	0.529877	1.5595	0.391344
ENSG00000110900	TSPAN11	protein_coding	-1.87694	0.614255	3.04158	0.0125472
ENSG00000130518	IQCN	protein_coding	-2.78016	0.56722	1.60673	0.400114
ENSG00000139209	SLC38A4	protein_coding	-2.28674	0.639985	1.53307	0.499163
ENSG00000143512	HHIPL2	protein_coding	-2.19665	0.653661	2.18069	0.283314
ENSG00000144792	ZNF660	protein_coding	-2.19665	0.653661	1.82796	0.404728
ENSG00000186529	CYP4F3	protein_coding	-2.19665	0.653661	1.81789	0.418225
ENSG00000187950	OVCH1	protein_coding	-3.84255	0.259046	1.97046	0.0948678
ENSG00000204624	DISP3	protein_coding	-2.24227	0.646722	2.43664	0.187878
ENSG00000214534	ZNF705E	protein_coding	-2.81186	0.538029	1.86437	0.272267
ENSG00000285458	AC093827.5	protein_coding	-2.28674	0.639985	1.75967	0.428949
