# Supplementary material for: Mycoplasma genitalium and M. pneumoniae Regulate a Distinct Set of Protein-Coding Genes in Epithelial Cells
Source: Front Immunol. 2021 Oct 11;12:738431. doi: 10.3389/fimmu.2021.738431 (PMC8544821; doi:10.3389/fimmu.2021.738431)
Supplement: Supplementary file 13 [file DataSheet_13.xlsx]

## Sheet: Mp_upregulated_BP_output
Category	Term	Count	%	PValue	Genes	List Total	Pop Hits	Pop Total	Fold Enrichment	Bonferroni	Benjamini	FDR
GOTERM_BP_DIRECT	GO:0006954~inflammatory response	33	4.64135	3.65654e-06	ENSG00000183625, ENSG00000160505, ENSG00000130775, ENSG00000126353, ENSG00000049249, ENSG00000163739, ENSG00000157873, ENSG00000018280, ENSG00000224389, ENSG00000137462, ENSG00000012504, ENSG00000169245, ENSG00000187554, ENSG00000136250, ENSG00000163701, ENSG00000163823, ENSG00000243708, ENSG00000169429, ENSG00000127743, ENSG00000142224, ENSG00000159307, ENSG00000109205, ENSG00000115008, ENSG0000…	585	379	16792	2.49932	0.00826963	0.008304	0.008304
GOTERM_BP_DIRECT	GO:0006955~immune response	34	4.782	1.23683e-05	ENSG00000126353, ENSG00000049249, ENSG00000163739, ENSG00000173762, ENSG00000157873, ENSG00000018280, ENSG00000162891, ENSG00000137462, ENSG00000126759, ENSG00000120659, ENSG00000115590, ENSG00000082556, ENSG00000169245, ENSG00000163823, ENSG00000169429, ENSG00000127743, ENSG00000142224, ENSG00000015285, ENSG00000152292, ENSG00000115604, ENSG00000115008, ENSG00000115009, ENSG00000242574, ENSG0000…	585	421	16792	2.31816	0.0276979	0.0140443	0.0140443
GOTERM_BP_DIRECT	GO:0045840~positive regulation of mitotic nuclear division	6	0.843882	0.00179352	ENSG00000107831, ENSG00000125538, ENSG00000137804, ENSG00000115008, ENSG00000137090, ENSG00000138798	585	26	16792	6.62406	0.983037	1	1
GOTERM_BP_DIRECT	GO:0016051~carbohydrate biosynthetic process	4	0.562588	0.00300491	ENSG00000148488, ENSG00000124302, ENSG00000154080, ENSG00000180767	585	9	16792	12.7575	0.998924	1	1
GOTERM_BP_DIRECT	GO:2000406~positive regulation of T cell migration	4	0.562588	0.00418249	ENSG00000169245, ENSG00000137077, ENSG00000115009, ENSG00000157873	585	10	16792	11.4817	0.999927	1	1
GOTERM_BP_DIRECT	GO:0016125~sterol metabolic process	5	0.703235	0.0054079	ENSG00000138061, ENSG00000140459, ENSG00000267673, ENSG00000146233, ENSG00000135929	585	21	16792	6.83435	0.999996	1	1
GOTERM_BP_DIRECT	GO:0019221~cytokine-mediated signaling pathway	12	1.68776	0.00603431	ENSG00000188263, ENSG00000125538, ENSG00000120659, ENSG00000115590, ENSG00000112964, ENSG00000186907, ENSG00000115008, ENSG00000128604, ENSG00000185245, ENSG00000163701, ENSG00000163823, ENSG00000138378	585	131	16792	2.6294	0.999999	1	1
GOTERM_BP_DIRECT	GO:0007169~transmembrane receptor protein tyrosine kinase signaling pathway	10	1.40647	0.00618989	ENSG00000171119, ENSG00000085514, ENSG00000111816, ENSG00000152292, ENSG00000115085, ENSG00000116194, ENSG00000129946, ENSG00000173762, ENSG00000101134, ENSG00000030304	585	96	16792	2.99003	0.999999	1	1
GOTERM_BP_DIRECT	GO:0090023~positive regulation of neutrophil chemotaxis	5	0.703235	0.00643068	ENSG00000126353, ENSG00000137077, ENSG00000163739, ENSG00000163734, ENSG00000169429	585	22	16792	6.5237	1	1	1
GOTERM_BP_DIRECT	GO:0031274~positive regulation of pseudopodium assembly	4	0.562588	0.0092225	ENSG00000126353, ENSG00000137077, ENSG00000188277, ENSG00000149798	585	13	16792	8.83208	1	1	1
GOTERM_BP_DIRECT	GO:0007155~cell adhesion	27	3.79747	0.0103642	ENSG00000183625, ENSG00000099769, ENSG00000130775, ENSG00000081818, ENSG00000129244, ENSG00000197479, ENSG00000087589, ENSG00000163823, ENSG00000105371, ENSG00000087085, ENSG00000204539, ENSG00000150394, ENSG00000105664, ENSG00000110876, ENSG00000113205, ENSG00000137975, ENSG00000261371, ENSG00000130287, ENSG00000157766, ENSG00000102837, ENSG00000138061, ENSG00000204963, ENSG00000163359, ENSG0000…	585	459	16792	1.68849	1	1	1
GOTERM_BP_DIRECT	GO:0007601~visual perception	15	2.1097	0.0107672	ENSG00000144191, ENSG00000160716, ENSG00000116035, ENSG00000145888, ENSG00000187242, ENSG00000137474, ENSG00000138061, ENSG00000070729, ENSG00000081148, ENSG00000102878, ENSG00000121207, ENSG00000214140, ENSG00000101850, ENSG00000102001, ENSG00000185527	585	201	16792	2.14211	1	1	1
GOTERM_BP_DIRECT	GO:0034123~positive regulation of toll-like receptor signaling pathway	3	0.421941	0.0112598	ENSG00000137462, ENSG00000187554, ENSG00000155629	585	5	16792	17.2226	1	1	1
GOTERM_BP_DIRECT	GO:2000147~positive regulation of cell motility	4	0.562588	0.0114385	ENSG00000181885, ENSG00000126353, ENSG00000137077, ENSG00000065320	585	14	16792	8.20122	1	1	1
GOTERM_BP_DIRECT	GO:0070098~chemokine-mediated signaling pathway	8	1.12518	0.0115503	ENSG00000183625, ENSG00000169245, ENSG00000137077, ENSG00000163739, ENSG00000163734, ENSG00000115009, ENSG00000163823, ENSG00000169429	585	71	16792	3.23428	1	1	1
GOTERM_BP_DIRECT	GO:0007275~multicellular organism development	29	4.07876	0.0154185	ENSG00000139908, ENSG00000180113, ENSG00000049249, ENSG00000111432, ENSG00000112245, ENSG00000139549, ENSG00000157873, ENSG00000118156, ENSG00000115596, ENSG00000123407, ENSG00000164113, ENSG00000123405, ENSG00000085741, ENSG00000164778, ENSG00000128714, ENSG00000182223, ENSG00000021300, ENSG00000136449, ENSG00000002745, ENSG00000099953, ENSG00000099338, ENSG00000163352, ENSG00000135373, ENSG0000…	585	521	16792	1.59774	1	1	1
GOTERM_BP_DIRECT	GO:0007166~cell surface receptor signaling pathway	18	2.53165	0.0156206	ENSG00000110900, ENSG00000104321, ENSG00000150281, ENSG00000153294, ENSG00000004948, ENSG00000135744, ENSG00000157873, ENSG00000204174, ENSG00000231738, ENSG00000010310, ENSG00000121858, ENSG00000169245, ENSG00000157570, ENSG00000153292, ENSG00000185245, ENSG00000163823, ENSG00000139193, ENSG00000127743	585	274	16792	1.88568	1	1	1
GOTERM_BP_DIRECT	GO:0006805~xenobiotic metabolic process	8	1.12518	0.0186754	ENSG00000108602, ENSG00000094963, ENSG00000138061, ENSG00000134716, ENSG00000187134, ENSG00000143365, ENSG00000133475, ENSG00000198848	585	78	16792	2.94403	1	1	1
GOTERM_BP_DIRECT	GO:0060395~SMAD protein signal transduction	7	0.984529	0.0204379	ENSG00000266524, ENSG00000175189, ENSG00000183682, ENSG00000248329, ENSG00000125965, ENSG00000187391, ENSG00000151136	585	62	16792	3.24081	1	1	1
GOTERM_BP_DIRECT	GO:0002606~positive regulation of dendritic cell antigen processing and presentation	3	0.421941	0.0225763	ENSG00000126353, ENSG00000137077, ENSG00000018280	585	7	16792	12.3018	1	1	1
GOTERM_BP_DIRECT	GO:0042110~T cell activation	6	0.843882	0.0230569	ENSG00000167984, ENSG00000137265, ENSG00000015285, ENSG00000125735, ENSG00000115085, ENSG00000173762	585	47	16792	3.66438	1	1	1
GOTERM_BP_DIRECT	GO:0001574~ganglioside biosynthetic process	4	0.562588	0.0231372	ENSG00000070731, ENSG00000160408, ENSG00000148488, ENSG00000070526	585	18	16792	6.37873	1	1	1
GOTERM_BP_DIRECT	GO:0032496~response to lipopolysaccharide	12	1.68776	0.0283823	ENSG00000126353, ENSG00000137462, ENSG00000049249, ENSG00000169245, ENSG00000163739, ENSG00000163734, ENSG00000006071, ENSG00000139193, ENSG00000124253, ENSG00000157873, ENSG00000018280, ENSG00000140465	585	164	16792	2.10031	1	1	1
GOTERM_BP_DIRECT	GO:0097503~sialylation	4	0.562588	0.0307137	ENSG00000070731, ENSG00000160408, ENSG00000148488, ENSG00000070526	585	20	16792	5.74085	1	1	1
GOTERM_BP_DIRECT	GO:0006699~bile acid biosynthetic process	4	0.562588	0.0349313	ENSG00000146233, ENSG00000135929, ENSG00000138135, ENSG00000168306	585	21	16792	5.46748	1	1	1
GOTERM_BP_DIRECT	GO:0050714~positive regulation of protein secretion	5	0.703235	0.0353978	ENSG00000115008, ENSG00000171564, ENSG00000087085, ENSG00000171557, ENSG00000214274	585	36	16792	3.9867	1	1	1
GOTERM_BP_DIRECT	GO:0001666~response to hypoxia	12	1.68776	0.0381953	ENSG00000108602, ENSG00000107159, ENSG00000131477, ENSG00000129521, ENSG00000137462, ENSG00000160716, ENSG00000087250, ENSG00000091879, ENSG00000196218, ENSG00000214274, ENSG00000161544, ENSG00000140465	585	172	16792	2.00262	1	1	1
GOTERM_BP_DIRECT	GO:0045597~positive regulation of cell differentiation	5	0.703235	0.0386355	ENSG00000107831, ENSG00000112964, ENSG00000102878, ENSG00000165556, ENSG00000173404	585	37	16792	3.87896	1	1	1
GOTERM_BP_DIRECT	GO:0010628~positive regulation of gene expression	16	2.25035	0.0410651	ENSG00000107831, ENSG00000179477, ENSG00000131477, ENSG00000109205, ENSG00000002745, ENSG00000124092, ENSG00000115008, ENSG00000018280, ENSG00000115596, ENSG00000137462, ENSG00000125538, ENSG00000085741, ENSG00000128602, ENSG00000185668, ENSG00000087250, ENSG00000030304	585	262	16792	1.75293	1	1	1
GOTERM_BP_DIRECT	GO:0006000~fructose metabolic process	3	0.421941	0.0451575	ENSG00000109107, ENSG00000130957, ENSG00000114268	585	10	16792	8.61128	1	1	1
GOTERM_BP_DIRECT	GO:0070371~ERK1 and ERK2 cascade	4	0.562588	0.0492625	ENSG00000120659, ENSG00000135744, ENSG00000087250, ENSG00000138798	585	24	16792	4.78405	1	1	1
GOTERM_BP_DIRECT	GO:0048468~cell development	5	0.703235	0.0493306	ENSG00000266524, ENSG00000175189, ENSG00000102878, ENSG00000183682, ENSG00000125965	585	40	16792	3.58803	1	1	1
GOTERM_BP_DIRECT	GO:0043408~regulation of MAPK cascade	5	0.703235	0.0532219	ENSG00000266524, ENSG00000175189, ENSG00000183682, ENSG00000125965, ENSG00000134489	585	41	16792	3.50052	1	1	1
GOTERM_BP_DIRECT	GO:0051209~release of sequestered calcium ion into cytosol	5	0.703235	0.0532219	ENSG00000104321, ENSG00000126353, ENSG00000137077, ENSG00000179097, ENSG00000196218	585	41	16792	3.50052	1	1	1
GOTERM_BP_DIRECT	GO:0071407~cellular response to organic cyclic compound	6	0.843882	0.0538645	ENSG00000115461, ENSG00000125538, ENSG00000138061, ENSG00000204335, ENSG00000168646, ENSG00000140465	585	59	16792	2.91908	1	1	1
GOTERM_BP_DIRECT	GO:0030517~negative regulation of axon extension	3	0.421941	0.0539472	ENSG00000119866, ENSG00000065320, ENSG00000087250	585	11	16792	7.82844	1	1	1
GOTERM_BP_DIRECT	GO:0009100~glycoprotein metabolic process	3	0.421941	0.0539472	ENSG00000160408, ENSG00000148488, ENSG00000160323	585	11	16792	7.82844	1	1	1
GOTERM_BP_DIRECT	GO:0060968~regulation of gene silencing	3	0.421941	0.0539472	ENSG00000274750, ENSG00000197153, ENSG00000277775	585	11	16792	7.82844	1	1	1
GOTERM_BP_DIRECT	GO:0034374~low-density lipoprotein particle remodeling	3	0.421941	0.0539472	ENSG00000087237, ENSG00000160179, ENSG00000135744	585	11	16792	7.82844	1	1	1
GOTERM_BP_DIRECT	GO:0046622~positive regulation of organ growth	3	0.421941	0.0539472	ENSG00000107831, ENSG00000128602, ENSG00000007402	585	11	16792	7.82844	1	1	1
GOTERM_BP_DIRECT	GO:0034116~positive regulation of heterotypic cell-cell adhesion	3	0.421941	0.0539472	ENSG00000125538, ENSG00000171564, ENSG00000171557	585	11	16792	7.82844	1	1	1
GOTERM_BP_DIRECT	GO:0009311~oligosaccharide metabolic process	4	0.562588	0.0545832	ENSG00000070731, ENSG00000160408, ENSG00000148488, ENSG00000070526	585	25	16792	4.59268	1	1	1
GOTERM_BP_DIRECT	GO:0042127~regulation of cell proliferation	12	1.68776	0.0588026	ENSG00000126010, ENSG00000129521, ENSG00000169245, ENSG00000128714, ENSG00000163734, ENSG00000104419, ENSG00000116833, ENSG00000139193, ENSG00000135744, ENSG00000157873, ENSG00000170476, ENSG00000101197	585	185	16792	1.8619	1	1	1
GOTERM_BP_DIRECT	GO:0010951~negative regulation of endopeptidase activity	9	1.26582	0.0604222	ENSG00000224389, ENSG00000057149, ENSG00000126838, ENSG00000197641, ENSG00000163359, ENSG00000160111, ENSG00000244731, ENSG00000114204, ENSG00000135744	585	121	16792	2.13503	1	1	1
GOTERM_BP_DIRECT	GO:0031623~receptor internalization	5	0.703235	0.0614888	ENSG00000131477, ENSG00000112964, ENSG00000004948, ENSG00000087085, ENSG00000169429	585	43	16792	3.33771	1	1	1
GOTERM_BP_DIRECT	GO:0006810~transport	19	2.67229	0.0614989	ENSG00000129244, ENSG00000144191, ENSG00000135917, ENSG00000184908, ENSG00000137975, ENSG00000171189, ENSG00000133488, ENSG00000196557, ENSG00000196811, ENSG00000170379, ENSG00000162461, ENSG00000137561, ENSG00000070729, ENSG00000153291, ENSG00000160179, ENSG00000145384, ENSG00000141437, ENSG00000100652, ENSG00000075429	585	348	16792	1.56719	1	1	1
GOTERM_BP_DIRECT	GO:0055114~oxidation-reduction process	29	4.07876	0.0618249	ENSG00000108602, ENSG00000129521, ENSG00000134716, ENSG00000227471, ENSG00000138135, ENSG00000104808, ENSG00000143512, ENSG00000086696, ENSG00000187134, ENSG00000166816, ENSG00000089101, ENSG00000255346, ENSG00000140465, ENSG00000264006, ENSG00000179873, ENSG00000179477, ENSG00000186529, ENSG00000047457, ENSG00000113924, ENSG00000267673, ENSG00000170786, ENSG00000189221, ENSG00000138061, ENSG0000…	585	592	16792	1.40612	1	1	1
GOTERM_BP_DIRECT	GO:2000505~regulation of energy homeostasis	3	0.421941	0.0632807	ENSG00000009950, ENSG00000082556, ENSG00000183682	585	12	16792	7.17607	1	1	1
GOTERM_BP_DIRECT	GO:0030166~proteoglycan biosynthetic process	3	0.421941	0.0632807	ENSG00000124302, ENSG00000154080, ENSG00000157766	585	12	16792	7.17607	1	1	1
GOTERM_BP_DIRECT	GO:0045086~positive regulation of interleukin-2 biosynthetic process	3	0.421941	0.0632807	ENSG00000137265, ENSG00000125538, ENSG00000115008	585	12	16792	7.17607	1	1	1
GOTERM_BP_DIRECT	GO:0042574~retinal metabolic process	3	0.421941	0.0632807	ENSG00000138061, ENSG00000187134, ENSG00000170786	585	12	16792	7.17607	1	1	1
GOTERM_BP_DIRECT	GO:0006094~gluconeogenesis	5	0.703235	0.0658617	ENSG00000226784, ENSG00000109107, ENSG00000164708, ENSG00000130957, ENSG00000124253	585	44	16792	3.26185	1	1	1
GOTERM_BP_DIRECT	GO:0015721~bile acid and bile salt transport	4	0.562588	0.0660048	ENSG00000012504, ENSG00000137491, ENSG00000187134, ENSG00000100652	585	27	16792	4.25248	1	1	1
GOTERM_BP_DIRECT	GO:0007586~digestion	6	0.843882	0.0677179	ENSG00000187134, ENSG00000131096, ENSG00000145384, ENSG00000010438, ENSG00000146233, ENSG00000204174	585	63	16792	2.73374	1	1	1
GOTERM_BP_DIRECT	GO:0061402~positive regulation of transcription from RNA polymerase II promoter in response to acidic pH	2	0.281294	0.0683494	ENSG00000188338, ENSG00000124253	585	2	16792	28.7043	1	1	1
GOTERM_BP_DIRECT	GO:0090134~cell migration involved in mesendoderm migration	2	0.281294	0.0683494	ENSG00000107831, ENSG00000248329	585	2	16792	28.7043	1	1	1
GOTERM_BP_DIRECT	GO:0048741~skeletal muscle fiber development	4	0.562588	0.072092	ENSG00000197993, ENSG00000128602, ENSG00000153446, ENSG00000196218	585	28	16792	4.10061	1	1	1
GOTERM_BP_DIRECT	GO:0016339~calcium-dependent cell-cell adhesion via plasma membrane cell adhesion molecules	4	0.562588	0.072092	ENSG00000081818, ENSG00000113205, ENSG00000197479, ENSG00000113555	585	28	16792	4.10061	1	1	1
GOTERM_BP_DIRECT	GO:0014047~glutamate secretion	4	0.562588	0.072092	ENSG00000143847, ENSG00000110436, ENSG00000005379, ENSG00000164082	585	28	16792	4.10061	1	1	1
GOTERM_BP_DIRECT	GO:2001275~positive regulation of glucose import in response to insulin stimulus	3	0.421941	0.0731094	ENSG00000012504, ENSG00000105647, ENSG00000268173, ENSG00000135744	585	13	16792	6.62406	1	1	1
GOTERM_BP_DIRECT	GO:0046330~positive regulation of JNK cascade	6	0.843882	0.0753183	ENSG00000126353, ENSG00000002745, ENSG00000125538, ENSG00000137077, ENSG00000115008, ENSG00000139193	585	65	16792	2.64963	1	1	1
GOTERM_BP_DIRECT	GO:0006811~ion transport	9	1.26582	0.0755395	ENSG00000145888, ENSG00000117971, ENSG00000104321, ENSG00000066230, ENSG00000185052, ENSG00000110436, ENSG00000137491, ENSG00000160716, ENSG00000184709	585	127	16792	2.03416	1	1	1
GOTERM_BP_DIRECT	GO:0007268~chemical synaptic transmission	14	1.96906	0.0767863	ENSG00000105642, ENSG00000158748, ENSG00000081818, ENSG00000136449, ENSG00000110436, ENSG00000113205, ENSG00000164082, ENSG00000241563, ENSG00000197479, ENSG00000171189, ENSG00000173805, ENSG00000082556, ENSG00000145451, ENSG00000179097	585	240	16792	1.67442	1	1	1
GOTERM_BP_DIRECT	GO:0050796~regulation of insulin secretion	6	0.843882	0.0833611	ENSG00000010310, ENSG00000125538, ENSG00000006071, ENSG00000159224, ENSG00000091428, ENSG00000007402	585	67	16792	2.57053	1	1	1
GOTERM_BP_DIRECT	GO:0042572~retinol metabolic process	4	0.562588	0.0849817	ENSG00000138061, ENSG00000121207, ENSG00000170786, ENSG00000073737	585	30	16792	3.82724	1	1	1
GOTERM_BP_DIRECT	GO:0030449~regulation of complement activation	4	0.562588	0.0849817	ENSG00000243649, ENSG00000224389, ENSG00000126759, ENSG00000244731	585	30	16792	3.82724	1	1	1
GOTERM_BP_DIRECT	GO:0008203~cholesterol metabolic process	6	0.843882	0.0875461	ENSG00000204624, ENSG00000087237, ENSG00000160179, ENSG00000140459, ENSG00000138135, ENSG00000005421	585	68	16792	2.53273	1	1	1
GOTERM_BP_DIRECT	GO:0007565~female pregnancy	7	0.984529	0.089652	ENSG00000131477, ENSG00000115461, ENSG00000126838, ENSG00000188338, ENSG00000159224, ENSG00000135744, ENSG00000115112	585	89	16792	2.25764	1	1	1
GOTERM_BP_DIRECT	GO:0007517~muscle organ development	7	0.984529	0.089652	ENSG00000108823, ENSG00000169245, ENSG00000150281, ENSG00000163359, ENSG00000154645, ENSG00000196557, ENSG00000087085	585	89	16792	2.25764	1	1	1
GOTERM_BP_DIRECT	GO:0014070~response to organic cyclic compound	5	0.703235	0.0900455	ENSG00000107831, ENSG00000104321, ENSG00000159224, ENSG00000091879, ENSG00000140465	585	49	16792	2.92901	1	1	1
GOTERM_BP_DIRECT	GO:0008016~regulation of heart contraction	4	0.562588	0.0917682	ENSG00000175084, ENSG00000134716, ENSG00000196557, ENSG00000160678	585	31	16792	3.70378	1	1	1
GOTERM_BP_DIRECT	GO:0048255~mRNA stabilization	3	0.421941	0.0940731	ENSG00000018280, ENSG00000146469, ENSG00000168646	585	15	16792	5.74085	1	1	1
GOTERM_BP_DIRECT	GO:0045814~negative regulation of gene expression, epigenetic	5	0.703235	0.0953294	ENSG00000274750, ENSG00000197153, ENSG00000183598, ENSG00000099284, ENSG00000277775	585	50	16792	2.87043	1	1	1
GOTERM_BP_DIRECT	GO:0030855~epithelial cell differentiation	6	0.843882	0.0962377	ENSG00000109107, ENSG00000135373, ENSG00000187134, ENSG00000116833, ENSG00000198848, ENSG00000073737	585	70	16792	2.46037	1	1	1
GOTERM_BP_DIRECT	GO:0071222~cellular response to lipopolysaccharide	8	1.12518	0.0990979	ENSG00000012504, ENSG00000082556, ENSG00000169245, ENSG00000187554, ENSG00000115009, ENSG00000260314, ENSG00000169429, ENSG00000160323	585	113	16792	2.03216	1	1	1
