# Supplementary material for: Mycoplasma genitalium and M. pneumoniae Regulate a Distinct Set of Protein-Coding Genes in Epithelial Cells
Source: Front Immunol. 2021 Oct 11;12:738431. doi: 10.3389/fimmu.2021.738431 (PMC8544821; doi:10.3389/fimmu.2021.738431)
Supplement: Supplementary file 14 [file DataSheet_14.xlsx]

## Sheet: Mp_upregulated_KEGG_output
Category	Term	Count	%	PValue	Genes	List Total	Pop Hits	Pop Total	Fold Enrichment	Bonferroni	Benjamini	FDR
KEGG_PATHWAY	hsa04060:Cytokine-cytokine receptor interaction	26	3.65682	6.57743e-07	ENSG00000183625, ENSG00000126353, ENSG00000049249, ENSG00000112964, ENSG00000175189, ENSG00000163739, ENSG00000150281, ENSG00000157873, ENSG00000162891, ENSG00000120659, ENSG00000115590, ENSG00000169245, ENSG00000125965, ENSG00000163823, ENSG00000169429, ENSG00000127743, ENSG00000142224, ENSG00000115604, ENSG00000115008, ENSG00000115009, ENSG00000125538, ENSG00000137077, ENSG00000125735, ENSG0000…	236	243	6879	3.11875	0.000152585	0.000152596	0.000151939
KEGG_PATHWAY	hsa05322:Systemic lupus erythematosus	13	1.82841	0.00201071	ENSG00000197153, ENSG00000196890, ENSG00000242574, ENSG00000244731, ENSG00000099284, ENSG00000184270, ENSG00000274750, ENSG00000143226, ENSG00000224389, ENSG00000183598, ENSG00000275221, ENSG00000277775, ENSG00000276368	236	134	6879	2.82782	0.373091	0.172846	0.172101
KEGG_PATHWAY	hsa05150:Staphylococcus aureus infection	8	1.12518	0.00223507	ENSG00000243649, ENSG00000127241, ENSG00000143226, ENSG00000224389, ENSG00000110876, ENSG00000242574, ENSG00000244731, ENSG00000171557	236	54	6879	4.31827	0.404955	0.172846	0.172101
KEGG_PATHWAY	hsa05321:Inflammatory bowel disease (IBD)	8	1.12518	0.00587746	ENSG00000137462, ENSG00000125538, ENSG00000187554, ENSG00000115604, ENSG00000115008, ENSG00000242574, ENSG00000143365, ENSG00000138378	236	64	6879	3.64354	0.745281	0.326945	0.325536
KEGG_PATHWAY	hsa04964:Proximal tubule bicarbonate reclamation	5	0.703235	0.00704623	ENSG00000066230, ENSG00000129244, ENSG00000188338, ENSG00000105409, ENSG00000124253	236	23	6879	6.33659	0.806119	0.326945	0.325536
KEGG_PATHWAY	hsa04080:Neuroactive ligand-receptor interaction	18	2.53165	0.0135499	ENSG00000126010, ENSG00000158748, ENSG00000112964, ENSG00000160716, ENSG00000004948, ENSG00000164082, ENSG00000171189, ENSG00000134489, ENSG00000196811, ENSG00000204174, ENSG00000145888, ENSG00000117971, ENSG00000010310, ENSG00000082556, ENSG00000145451, ENSG00000010438, ENSG00000125910, ENSG00000179097	236	277	6879	1.89411	0.957788	0.523928	0.52167
KEGG_PATHWAY	hsa00120:Primary bile acid biosynthesis	4	0.562588	0.0187769	ENSG00000146233, ENSG00000135929, ENSG00000138135, ENSG00000168306	236	17	6879	6.85842	0.987694	0.540411	0.538082
KEGG_PATHWAY	hsa05132:Salmonella infection	8	1.12518	0.0228231	ENSG00000125538, ENSG00000015285, ENSG00000187554, ENSG00000163739, ENSG00000115008, ENSG00000163734, ENSG00000176732, ENSG00000169429	236	83	6879	2.80948	0.995282	0.540411	0.538082
KEGG_PATHWAY	hsa04913:Ovarian steroidogenesis	6	0.843882	0.0250484	ENSG00000138061, ENSG00000086696, ENSG00000134716, ENSG00000140459, ENSG00000243708, ENSG00000140465	236	49	6879	3.56918	0.99722	0.540411	0.538082
KEGG_PATHWAY	hsa04062:Chemokine signaling pathway	13	1.82841	0.0251772	ENSG00000183625, ENSG00000126353, ENSG00000015285, ENSG00000163739, ENSG00000105647, ENSG00000105639, ENSG00000115009, ENSG00000169245, ENSG00000137077, ENSG00000268173, ENSG00000129946, ENSG00000163734, ENSG00000163823, ENSG00000169429	236	186	6879	2.03725	0.997304	0.540411	0.538082
KEGG_PATHWAY	hsa04911:Insulin secretion	8	1.12518	0.0256343	ENSG00000105642, ENSG00000080709, ENSG00000129244, ENSG00000105409, ENSG00000006071, ENSG00000159224, ENSG00000091428, ENSG00000102001	236	85	6879	2.74337	0.997582	0.540411	0.538082
KEGG_PATHWAY	hsa04610:Complement and coagulation cascades	7	0.984529	0.0298118	ENSG00000117322, ENSG00000243649, ENSG00000127241, ENSG00000224389, ENSG00000171564, ENSG00000244731, ENSG00000171557	236	69	6879	2.95707	0.999108	0.540411	0.538082
KEGG_PATHWAY	hsa05323:Rheumatoid arthritis	8	1.12518	0.0302817	ENSG00000137462, ENSG00000125538, ENSG00000120659, ENSG00000115008, ENSG00000242574, ENSG00000115009, ENSG00000169429, ENSG00000143387	236	88	6879	2.64985	0.999202	0.540411	0.538082
KEGG_PATHWAY	hsa05134:Legionellosis	6	0.843882	0.0362603	ENSG00000137462, ENSG00000125538, ENSG00000187554, ENSG00000163739, ENSG00000163734, ENSG00000169429	236	54	6879	3.2387	0.99981	0.560827	0.558409
KEGG_PATHWAY	hsa05217:Basal cell carcinoma	6	0.843882	0.0362603	ENSG00000002745, ENSG00000085741, ENSG00000111432, ENSG00000128602, ENSG00000115596, ENSG00000168646	236	54	6879	3.2387	0.99981	0.560827	0.558409
KEGG_PATHWAY	hsa00140:Steroid hormone biosynthesis	6	0.843882	0.0471453	ENSG00000138061, ENSG00000086696, ENSG00000187134, ENSG00000140459, ENSG00000244122, ENSG00000140465	236	58	6879	3.01534	0.999986	0.683608	0.680661
KEGG_PATHWAY	hsa04620:Toll-like receptor signaling pathway	8	1.12518	0.0700332	ENSG00000137462, ENSG00000125538, ENSG00000169245, ENSG00000187554, ENSG00000105647, ENSG00000268173, ENSG00000128604, ENSG00000169429, ENSG00000143387	236	106	6879	2.19987	1	0.831906	0.82832
KEGG_PATHWAY	hsa04064:NF-kappa B signaling pathway	7	0.984529	0.0763578	ENSG00000125538, ENSG00000120659, ENSG00000125735, ENSG00000137077, ENSG00000115085, ENSG00000140379, ENSG00000169429	236	87	6879	2.34527	1	0.831906	0.82832
KEGG_PATHWAY	hsa04640:Hematopoietic cell lineage	7	0.984529	0.0763578	ENSG00000117322, ENSG00000125538, ENSG00000115590, ENSG00000115008, ENSG00000090554, ENSG00000185245, ENSG00000173762	236	87	6879	2.34527	1	0.831906	0.82832
KEGG_PATHWAY	hsa00010:Glycolysis / Gluconeogenesis	6	0.843882	0.0780131	ENSG00000108602, ENSG00000226784, ENSG00000109107, ENSG00000164708, ENSG00000130957, ENSG00000124253	236	67	6879	2.6103	1	0.831906	0.82832
KEGG_PATHWAY	hsa05034:Alcoholism	11	1.54712	0.0808618	ENSG00000184270, ENSG00000189221, ENSG00000274750, ENSG00000197153, ENSG00000196890, ENSG00000129946, ENSG00000183598, ENSG00000275221, ENSG00000099284, ENSG00000277775, ENSG00000276368	236	177	6879	1.81148	1	0.831906	0.82832
KEGG_PATHWAY	hsa04726:Serotonergic synapse	8	1.12518	0.0848859	ENSG00000189221, ENSG00000179477, ENSG00000080709, ENSG00000158748, ENSG00000134716, ENSG00000179097, ENSG00000243708, ENSG00000102001	236	111	6879	2.10078	1	0.831906	0.82832
KEGG_PATHWAY	hsa05144:Malaria	5	0.703235	0.0852163	ENSG00000105664, ENSG00000137462, ENSG00000125538, ENSG00000261371, ENSG00000169429	236	49	6879	2.97432	1	0.831906	0.82832
KEGG_PATHWAY	hsa04976:Bile secretion	6	0.843882	0.0860592	ENSG00000080709, ENSG00000066230, ENSG00000129244, ENSG00000012504, ENSG00000105409, ENSG00000100652	236	69	6879	2.53464	1	0.831906	0.82832
